# Supplementary material for: Advancing regulatory variant effect prediction with AlphaGenome
Source: Nature. 2026 Jan 28;649(8099):1206–18. doi: 10.1038/s41586-025-10014-0 (PMC12851941; doi:10.1038/s41586-025-10014-0)
Supplement: Supplementary file 3 — This file contains Supplementary Tables 1–11. [file 41586_2025_10014_MOESM3_ESM.xlsx]

## Sheet: Index
Title	Description
Suppl. Table 1: Track metadata (summary)	Summary of the output tracks metadata, listing the number of tracks and separate biological contexts (i.e. ontologies) across human and mouse, and data source.
Suppl. Table 2: Track metadata (full)	Full list of track metadata containing key properties. For each track we list the track's modality (i.e. output type), organism, ontology, name, strand, data source, etc.
Suppl. Table 3: Track performance	Track evaluation performance: absolute and relative results of AlphaGenome against the baseline model.
Suppl. Table 4: Variant performance	Variant Effect Prediction performance: absolute and relative results of AlphaGenome against the baseline model.
Suppl. Table 5: paQTL Performance by distance	paQTL performance stratified by distance, in base pairs, between variant and the nearest polyadenylation site. Each of the bin is inclusive of lower thresholds.
Suppl. Table 6: ENCODE filtering audit flags	Definitions of all exclusionary audit flags to process ENCODE data.
Suppl. Table 7: Data preprocessing 1D tracks	Summary of data processing parameters for different output types representing 1D tracks with N/A meaning not applicable.
Suppl. Table 8: Baselines	Comparison models source and method of use.
Suppl. Table 9: Variant scorers	Variant scorer settings for variants with key scoring params listed.
Suppl. Table 10: CAGI5 Cell Type Matchings	List of ontology curies extracted from AlphaGenome predictions for CAGI5.
Suppl. Table 11: TAL1 variants	Listing of clinically observed variants from published literature reporting T-ALL noncoding variants around TAL1.

## Sheet: Suppl Table 1 Track metadata (s
output_type	Number of tracks: human	Number of tracks: mouse	Number of biosample ontologies: human	Number of biosample ontologies: mouse	strands	data_source
ATAC	167	18	167	18	.	encode
CAGE	546	188	264	91	+,-	fantom
CHIP_HISTONE	1116	183	219	39	.	encode
CHIP_TF	1617	127	163	32	.	encode
CONTACT_MAPS	28	8	12	5	.	4dnucleome
DNASE	305	67	305	67	.	encode
PROCAP	12	0	6	0	+,-	encode
RNA_SEQ	667	173	285	75	+,-,.	encode,gtex
SPLICE_JUNCTIONS	734	180	282	75	+,-	encode,gtex
SPLICE_SITES	4	4	0	0	+,-	gtex
SPLICE_SITE_USAGE	734	180	282	75	+,-	encode,gtex

## Sheet: Suppl Table 2 Track metadata (f
organism	output_type	name	strand	track_index	Assay title	File assembly	data_source	Target label	ontology_curie	biosample_name	biosample_type	gtex_tissue	gtex_tissue_group	is_treated	is_fractional	genetically_modified	genetic_modification	ontology_type	audit_flag_priority	endedness	biosample_life_stage	Experiment accession	File accession	frip	nonzero_mean	4dn_enzyme	4dn_dataset	4dn_condition
human	ATAC	CL:0000084 ATAC-seq	.	0	ATAC-seq	hg38	encode		CL:0000084	T-cell	primary_cell			FALSE	FALSE	FALSE		CL	WARNING	paired	adult	ENCSR102RXG,ENCSR258RSH,ENCSR299LSN,ENCSR934AWQ,ENCSR977LVI	ENCFF476TCF,ENCFF756OUH,ENCFF580RMB,ENCFF638OUA,ENCFF984NGC,ENCFF978AJO	0.538303	0.739741
human	ATAC	CL:0000100 ATAC-seq	.	1	ATAC-seq	hg38	encode		CL:0000100	motor neuron	in_vitro_differentiated_cells			FALSE	FALSE	FALSE		CL	WARNING	paired	adult	ENCSR065CER,ENCSR459PVP,ENCSR516YAD,ENCSR634WYX,ENCSR812ZKP,ENCSR913OWV	ENCFF199OKA,ENCFF742KHO,ENCFF884SWM,ENCFF786BZU,ENCFF333UUT,ENCFF874HWI,ENCFF896PIT,ENCFF243CTN,ENCFF367KMY,ENCFF079ETH,ENCFF379GTS,ENCFF870LIP	0.66429	0.273136
human	ATAC	CL:0000236 ATAC-seq	.	2	ATAC-seq	hg38	encode		CL:0000236	B cell	primary_cell			FALSE	FALSE	FALSE		CL	WARNING	paired	adult	ENCSR603LVR	ENCFF060ZGV,	0.658699	4.70008
human	ATAC	CL:0000623 ATAC-seq	.	3	ATAC-seq	hg38	encode		CL:0000623	natural killer cell	primary_cell			FALSE	FALSE	FALSE		CL	PASS	paired	adult	ENCSR305QTE	ENCFF890QXV,ENCFF842XZR	0.195331	0.938715
human	ATAC	CL:0000624 ATAC-seq	.	4	ATAC-seq	hg38	encode		CL:0000624	CD4-positive, alpha-beta T cell	primary_cell			FALSE	FALSE	FALSE		CL	NOT_COMPLIANT	paired	adult	ENCSR841LHT	ENCFF489WFA,	0.694944	4.36521
human	ATAC	CL:0000625 ATAC-seq	.	5	ATAC-seq	hg38	encode		CL:0000625	CD8-positive, alpha-beta T cell	primary_cell			FALSE	FALSE	FALSE		CL	WARNING	paired	adult	ENCSR476VJY	ENCFF895JAV,	0.699559	4.31354
human	ATAC	CL:0000787 ATAC-seq	.	6	ATAC-seq	hg38	encode		CL:0000787	memory B cell	primary_cell			FALSE	FALSE	FALSE		CL	WARNING	paired	adult	ENCSR610AQP	ENCFF458RBY,ENCFF661VAK	0.696635	2.83923
human	ATAC	CL:0000788 ATAC-seq	.	7	ATAC-seq	hg38	encode		CL:0000788	naive B cell	primary_cell			FALSE	FALSE	FALSE		CL	WARNING	paired	adult	ENCSR685OFR,ENCSR903WVU	ENCFF402TQJ,ENCFF244SND,ENCFF271LEW,ENCFF501GZR	0.677483	1.59623
human	ATAC	CL:0000792 ATAC-seq	.	8	ATAC-seq	hg38	encode		CL:0000792	CD4-positive, CD25-positive, alpha-beta regulatory T cell	primary_cell			FALSE	FALSE	FALSE		CL	WARNING	paired	adult	ENCSR159GFS,ENCSR504OUW	ENCFF456ETK,ENCFF205TSU	0.343544	1.5548
human	ATAC	CL:0000895 ATAC-seq	.	9	ATAC-seq	hg38	encode		CL:0000895	naive thymus-derived CD4-positive, alpha-beta T cell	primary_cell			FALSE	FALSE	FALSE		CL	WARNING	paired	adult	ENCSR452COS	ENCFF738VXT,ENCFF263BUK	0.388351	1.02273
human	ATAC	CL:0000899 ATAC-seq	.	10	ATAC-seq	hg38	encode		CL:0000899	T-helper 17 cell	primary_cell			FALSE	FALSE	FALSE		CL	WARNING	paired	adult	ENCSR611BQR	ENCFF402BPT,ENCFF554VYS	0.551402	1.56113
human	ATAC	CL:0000900 ATAC-seq	.	11	ATAC-seq	hg38	encode		CL:0000900	naive thymus-derived CD8-positive, alpha-beta T cell	primary_cell			FALSE	FALSE	FALSE		CL	WARNING	paired	adult	ENCSR614JAG	ENCFF281QTY,ENCFF887IOM	0.578448	1.88164
human	ATAC	CL:0000907 ATAC-seq	.	12	ATAC-seq	hg38	encode		CL:0000907	central memory CD8-positive, alpha-beta T cell	primary_cell			FALSE	FALSE	FALSE		CL	ERROR	paired	adult	ENCSR165FYY	ENCFF613OUT,ENCFF485AVO	0.443611	4.82107
human	ATAC	CL:0000913 ATAC-seq	.	13	ATAC-seq	hg38	encode		CL:0000913	effector memory CD8-positive, alpha-beta T cell	primary_cell			FALSE	FALSE	FALSE		CL	WARNING	paired	adult	ENCSR392YGP	ENCFF260GQZ,ENCFF409UEH	0.697096	2.47205
human	ATAC	CL:1001606 ATAC-seq	.	14	ATAC-seq	hg38	encode		CL:1001606	foreskin keratinocyte	primary_cell			FALSE	FALSE	FALSE		CL	PASS	paired	newborn	ENCSR356KRQ	ENCFF385QAZ,ENCFF309UCP	0.335219	0.466394
human	ATAC	CLO:0013950 ATAC-seq	.	15	ATAC-seq	hg38	encode		CLO:0013950	GM21619	cell_line			FALSE	FALSE	FALSE		CLO	NOT_COMPLIANT	paired	adult	ENCSR214EIV	ENCFF218LEA,	0.313326	1.78349
human	ATAC	CLO:0014043 ATAC-seq	.	16	ATAC-seq	hg38	encode		CLO:0014043	GM21717	cell_line			FALSE	FALSE	FALSE		CLO	NOT_COMPLIANT	paired	adult	ENCSR422RPD	ENCFF496QAW,	0.197284	1.25646
human	ATAC	CLO:0014078 ATAC-seq	.	17	ATAC-seq	hg38	encode		CLO:0014078	GM21529	cell_line			FALSE	FALSE	FALSE		CLO	NOT_COMPLIANT	paired	adult	ENCSR954BDA	ENCFF403LDD,	0.3152	1.58009
human	ATAC	CLO:0014080 ATAC-seq	.	18	ATAC-seq	hg38	encode		CLO:0014080	GM21528	cell_line			FALSE	FALSE	FALSE		CLO	NOT_COMPLIANT	paired	adult	ENCSR939EVW	ENCFF088VJQ,	0.1787	1.3013
human	ATAC	CLO:0014083 ATAC-seq	.	19	ATAC-seq	hg38	encode		CLO:0014083	GM21526	cell_line			FALSE	FALSE	FALSE		CLO	NOT_COMPLIANT	paired	adult	ENCSR408IVU	ENCFF090VTK,	0.178213	1.36251
human	ATAC	CLO:0014097 ATAC-seq	.	20	ATAC-seq	hg38	encode		CLO:0014097	GM21576	cell_line			FALSE	FALSE	FALSE		CLO	NOT_COMPLIANT	paired	adult	ENCSR122NDR	ENCFF557GPJ,	0.241774	1.71793
human	ATAC	CLO:0014163 ATAC-seq	.	21	ATAC-seq	hg38	encode		CLO:0014163	GM21447	cell_line			FALSE	FALSE	FALSE		CLO	NOT_COMPLIANT	paired	adult	ENCSR424KQH	ENCFF759FWM,	0.314884	2.17081
human	ATAC	CLO:0014886 ATAC-seq	.	22	ATAC-seq	hg38	encode		CLO:0014886	GM21723	cell_line			FALSE	FALSE	FALSE		CLO	NOT_COMPLIANT	paired	adult	ENCSR233HSC	ENCFF443RUI,	0.267033	1.33479
human	ATAC	CLO:0014941 ATAC-seq	.	23	ATAC-seq	hg38	encode		CLO:0014941	GM21825	cell_line			FALSE	FALSE	FALSE		CLO	NOT_COMPLIANT	paired	adult	ENCSR641KNU	ENCFF512LHW,	0.242904	1.58213
human	ATAC	CLO:0015884 ATAC-seq	.	24	ATAC-seq	hg38	encode		CLO:0015884	GM21390	cell_line			FALSE	FALSE	FALSE		CLO	NOT_COMPLIANT	paired	adult	ENCSR024WOD	ENCFF373DIW,	0.289053	1.76902
human	ATAC	CLO:0015895 ATAC-seq	.	25	ATAC-seq	hg38	encode		CLO:0015895	GM21381	cell_line			FALSE	FALSE	FALSE		CLO	NOT_COMPLIANT	paired	adult	ENCSR512YXO	ENCFF717IQY,	0.270738	1.78519
human	ATAC	CLO:0015900 ATAC-seq	.	26	ATAC-seq	hg38	encode		CLO:0015900	GM21367	cell_line			FALSE	FALSE	FALSE		CLO	NOT_COMPLIANT	paired	adult	ENCSR509JPT	ENCFF476FIQ,	0.217794	2.0021
human	ATAC	CLO:0015908 ATAC-seq	.	27	ATAC-seq	hg38	encode		CLO:0015908	GM21360	cell_line			FALSE	FALSE	FALSE		CLO	NOT_COMPLIANT	paired	adult	ENCSR105SCQ	ENCFF991ZNJ,	0.215311	1.82604
human	ATAC	CLO:0015947 ATAC-seq	.	28	ATAC-seq	hg38	encode		CLO:0015947	GM21423	cell_line			FALSE	FALSE	FALSE		CLO	NOT_COMPLIANT	paired	adult	ENCSR902CFR	ENCFF751SRZ,	0.276924	1.62163
human	ATAC	CLO:0024877 ATAC-seq	.	29	ATAC-seq	hg38	encode		CLO:0024877	GM18511	cell_line			FALSE	FALSE	FALSE		CLO	NOT_COMPLIANT	paired	adult	ENCSR253QLW	ENCFF686SWP,	0.324245	1.32458
human	ATAC	CLO:0024886 ATAC-seq	.	30	ATAC-seq	hg38	encode		CLO:0024886	GM18519	cell_line			FALSE	FALSE	FALSE		CLO	NOT_COMPLIANT	paired	adult	ENCSR312UCH	ENCFF603MOL,	0.175406	1.90471
human	ATAC	CLO:0024890 ATAC-seq	.	31	ATAC-seq	hg38	encode		CLO:0024890	GM18517	cell_line			FALSE	FALSE	FALSE		CLO	NOT_COMPLIANT	paired	adult	ENCSR442OAV	ENCFF697VLB,	0.190331	1.3416
human	ATAC	CLO:0024898 ATAC-seq	.	32	ATAC-seq	hg38	encode		CLO:0024898	GM18520	cell_line			FALSE	FALSE	FALSE		CLO	NOT_COMPLIANT	paired	adult	ENCSR762YFD	ENCFF988EGP,	0.203974	1.87314
human	ATAC	CLO:0024919 ATAC-seq	.	33	ATAC-seq	hg38	encode		CLO:0024919	GM18508	cell_line			FALSE	FALSE	FALSE		CLO	NOT_COMPLIANT	paired	adult	ENCSR357WQH	ENCFF932BSQ,	0.186592	2.85964
human	ATAC	CLO:0024933 ATAC-seq	.	34	ATAC-seq	hg38	encode		CLO:0024933	GM18499	cell_line			FALSE	FALSE	FALSE		CLO	NOT_COMPLIANT	paired	adult	ENCSR700HPA	ENCFF617WPF,	0.194802	3.31361
human	ATAC	CLO:0024937 ATAC-seq	.	35	ATAC-seq	hg38	encode		CLO:0024937	GM18498	cell_line			FALSE	FALSE	FALSE		CLO	NOT_COMPLIANT	paired	adult	ENCSR924SDV	ENCFF935PGL,	0.256571	1.17407
human	ATAC	CLO:0025816 ATAC-seq	.	36	ATAC-seq	hg38	encode		CLO:0025816	GM19035	cell_line			FALSE	FALSE	FALSE		CLO	NOT_COMPLIANT	paired	adult	ENCSR637MUF	ENCFF237APZ,	0.26966	1.70002
human	ATAC	CLO:0026238 ATAC-seq	.	37	ATAC-seq	hg38	encode		CLO:0026238	GM18907	cell_line			FALSE	FALSE	FALSE		CLO	NOT_COMPLIANT	paired	adult	ENCSR487QSB	ENCFF292BTS,	0.216555	0.757582
human	ATAC	CLO:0026245 ATAC-seq	.	38	ATAC-seq	hg38	encode		CLO:0026245	GM18873	cell_line			FALSE	FALSE	FALSE		CLO	NOT_COMPLIANT	paired	adult	ENCSR304ZDQ	ENCFF589DFL,	0.144825	1.46579
human	ATAC	CLO:0026249 ATAC-seq	.	39	ATAC-seq	hg38	encode		CLO:0026249	GM18870	cell_line			FALSE	FALSE	FALSE		CLO	NOT_COMPLIANT	paired	adult	ENCSR684KUG	ENCFF475WIM,	0.181173	1.54017
human	ATAC	CLO:0026250 ATAC-seq	.	40	ATAC-seq	hg38	encode		CLO:0026250	GM18867	cell_line			FALSE	FALSE	FALSE		CLO	NOT_COMPLIANT	paired	adult	ENCSR492FJO	ENCFF500EBK,	0.26838	1.00176
human	ATAC	CLO:0026253 ATAC-seq	.	41	ATAC-seq	hg38	encode		CLO:0026253	GM18868	cell_line			FALSE	FALSE	FALSE		CLO	NOT_COMPLIANT	paired	adult	ENCSR580JBA	ENCFF138ZQZ,	0.330966	1.19573
human	ATAC	CLO:0026256 ATAC-seq	.	42	ATAC-seq	hg38	encode		CLO:0026256	GM18861	cell_line			FALSE	FALSE	FALSE		CLO	NOT_COMPLIANT	paired	adult	ENCSR628PLS	ENCFF419NNO,	0.23717	1.64424
human	ATAC	CLO:0026258 ATAC-seq	.	43	ATAC-seq	hg38	encode		CLO:0026258	GM18858	cell_line			FALSE	FALSE	FALSE		CLO	NOT_COMPLIANT	paired	adult	ENCSR011NJP	ENCFF283UHH,	0.239297	2.15457
human	ATAC	CLO:0026782 ATAC-seq	.	44	ATAC-seq	hg38	encode		CLO:0026782	GM19397	cell_line			FALSE	FALSE	FALSE		CLO	NOT_COMPLIANT	paired	adult	ENCSR839IAD	ENCFF593SBD,	0.255461	1.84306
human	ATAC	CLO:0026790 ATAC-seq	.	45	ATAC-seq	hg38	encode		CLO:0026790	GM19395	cell_line			FALSE	FALSE	FALSE		CLO	NOT_COMPLIANT	paired	adult	ENCSR372IGW	ENCFF668FJU,	0.265627	1.36904
human	ATAC	CLO:0026824 ATAC-seq	.	46	ATAC-seq	hg38	encode		CLO:0026824	GM19438	cell_line			FALSE	FALSE	FALSE		CLO	NOT_COMPLIANT	paired	adult	ENCSR134OSR	ENCFF183OZW,	0.298613	2.89613
human	ATAC	CLO:0026846 ATAC-seq	.	47	ATAC-seq	hg38	encode		CLO:0026846	GM19452	cell_line			FALSE	FALSE	FALSE		CLO	NOT_COMPLIANT	paired	adult	ENCSR454UTH	ENCFF955TYL,	0.282156	2.11939
human	ATAC	CLO:0026863 ATAC-seq	.	48	ATAC-seq	hg38	encode		CLO:0026863	GM19455	cell_line			FALSE	FALSE	FALSE		CLO	NOT_COMPLIANT	paired	adult	ENCSR706GDQ	ENCFF772BMP,	0.229523	2.04959
human	ATAC	CLO:0026874 ATAC-seq	.	49	ATAC-seq	hg38	encode		CLO:0026874	GM19463	cell_line			FALSE	FALSE	FALSE		CLO	NOT_COMPLIANT	paired	adult	ENCSR712ZRY	ENCFF575DFU,	0.40337	2.30566
human	ATAC	CLO:0026877 ATAC-seq	.	50	ATAC-seq	hg38	encode		CLO:0026877	GM19467	cell_line			FALSE	FALSE	FALSE		CLO	NOT_COMPLIANT	paired	adult	ENCSR635CAC	ENCFF152BRZ,	0.204009	1.72292
human	ATAC	CLO:0027429 ATAC-seq	.	51	ATAC-seq	hg38	encode		CLO:0027429	GM19372	cell_line			FALSE	FALSE	FALSE		CLO	NOT_COMPLIANT	paired	adult	ENCSR335JVB	ENCFF301DFZ,	0.287405	2.74652
human	ATAC	CLO:0027432 ATAC-seq	.	52	ATAC-seq	hg38	encode		CLO:0027432	GM19351	cell_line			FALSE	FALSE	FALSE		CLO	NOT_COMPLIANT	paired	adult	ENCSR231BZU	ENCFF342KIA,	0.339704	1.60099
human	ATAC	CLO:0027443 ATAC-seq	.	53	ATAC-seq	hg38	encode		CLO:0027443	GM19324	cell_line			FALSE	FALSE	FALSE		CLO	NOT_COMPLIANT	paired	adult	ENCSR425WQW	ENCFF668HHR,	0.16522	1.19788
human	ATAC	CLO:0027445 ATAC-seq	.	54	ATAC-seq	hg38	encode		CLO:0027445	GM19328	cell_line			FALSE	FALSE	FALSE		CLO	NOT_COMPLIANT	paired	adult	ENCSR383RDZ	ENCFF413LGS,	0.198751	2.47412
human	ATAC	EFO:0001086 ATAC-seq	.	55	ATAC-seq	hg38	encode		EFO:0001086	A549	cell_line			FALSE	FALSE	FALSE		EFO	PASS	single	adult	ENCSR220ASC	ENCFF669VTY,ENCFF899WFS,ENCFF964ZKK	0.227885	1.4977
human	ATAC	EFO:0001187 ATAC-seq	.	56	ATAC-seq	hg38	encode		EFO:0001187	HepG2	cell_line			FALSE	FALSE	FALSE		EFO	WARNING	paired	child	ENCSR042AWH,ENCSR291GJU	ENCFF239RGZ,ENCFF990VCP,ENCFF394BBD,ENCFF624SON,ENCFF926KFU	0.383323	0.345724
human	ATAC	EFO:0001196 ATAC-seq	.	57	ATAC-seq	hg38	encode		EFO:0001196	IMR-90	cell_line			FALSE	TRUE	FALSE		EFO	WARNING	paired	embryonic	ENCSR200OML	ENCFF848XMR,ENCFF715NAV	0.470216	1.53813
human	ATAC	EFO:0001203 ATAC-seq	.	58	ATAC-seq	hg38	encode		EFO:0001203	MCF-7	cell_line			FALSE	FALSE	FALSE		EFO	WARNING	paired	adult	ENCSR422SUG	ENCFF607OSL,ENCFF772EFK	0.549563	1.54513
human	ATAC	EFO:0001221 ATAC-seq	.	59	ATAC-seq	hg38	encode		EFO:0001221	NCI-H929	cell_line			FALSE	FALSE	FALSE		EFO	NOT_COMPLIANT	paired	adult	ENCSR382LBS	ENCFF830HOU,ENCFF531SQN,ENCFF818BRH	0.293815	0.832763
human	ATAC	EFO:0002067 ATAC-seq	.	60	ATAC-seq	hg38	encode		EFO:0002067	K562	cell_line			FALSE	FALSE	FALSE		EFO	WARNING	paired	adult	ENCSR483RKN,ENCSR868FGK	ENCFF512VEZ,ENCFF534DCE,ENCFF987XOV,ENCFF128WZG,ENCFF077FBI	0.360963	0.345833
human	ATAC	EFO:0002074 ATAC-seq	.	61	ATAC-seq	hg38	encode		EFO:0002074	PC-3	cell_line			FALSE	FALSE	FALSE		EFO	WARNING	paired	adult	ENCSR499ASS	ENCFF024FNF,ENCFF516GDK	0.534362	1.51428
human	ATAC	EFO:0002713 ATAC-seq	.	62	ATAC-seq	hg38	encode		EFO:0002713	Panc1	cell_line			FALSE	FALSE	FALSE		EFO	WARNING	paired	adult	ENCSR591PIX	ENCFF822BKT,ENCFF836WDC	0.318769	1.3174
human	ATAC	EFO:0002784 ATAC-seq	.	63	ATAC-seq	hg38	encode		EFO:0002784	GM12878	cell_line			FALSE	FALSE	FALSE		EFO	WARNING	paired	adult	ENCSR095QNB,ENCSR637XSC	ENCFF415FEC,ENCFF981FXV,ENCFF646NWY,ENCFF962FMH,ENCFF440GRZ	0.491315	0.376525
human	ATAC	EFO:0002824 ATAC-seq	.	64	ATAC-seq	hg38	encode		EFO:0002824	HCT116	cell_line			FALSE	FALSE	FALSE		EFO	WARNING	paired	adult	ENCSR872WGW	ENCFF724QHH,ENCFF927YUB	0.500818	1.53157
human	ATAC	EFO:0005332 ATAC-seq	.	65	ATAC-seq	hg38	encode		EFO:0005332	GM18505	cell_line			FALSE	FALSE	FALSE		EFO	NOT_COMPLIANT	paired	adult	ENCSR084FHK	ENCFF204XQS,	0.243951	1.77339
human	ATAC	EFO:0007074 ATAC-seq	.	66	ATAC-seq	hg38	encode		EFO:0007074	DND-41	cell_line			FALSE	FALSE	FALSE		EFO	NOT_COMPLIANT	paired	child	ENCSR660WSB	ENCFF538YYI,ENCFF626KDS,ENCFF080WSN	0.497456	1.56037
human	ATAC	EFO:0007610 ATAC-seq	.	67	ATAC-seq	hg38	encode		EFO:0007610	RWPE2	cell_line			FALSE	FALSE	FALSE		EFO	WARNING	paired	unknown	ENCSR080SNF	ENCFF431FIJ,ENCFF417FFE,ENCFF452BSA	0.382821	1.06847
human	ATAC	EFO:0007950 ATAC-seq	.	68	ATAC-seq	hg38	encode		EFO:0007950	GM23338	cell_line			FALSE	FALSE	FALSE		EFO	PASS	paired	adult	ENCSR485TLP	ENCFF468VHT,ENCFF348MQI,ENCFF667GFM	0.463112	0.395147
human	ATAC	EFO:0009747 ATAC-seq	.	69	ATAC-seq	hg38	encode		EFO:0009747	WTC11	cell_line			FALSE	FALSE	FALSE		EFO	WARNING	paired	adult	ENCSR541KFY	ENCFF240QKT,ENCFF127KFG	0.437646	1.12499
human	ATAC	EFO:0010835 ATAC-seq	.	70	ATAC-seq	hg38	encode		EFO:0010835	GM19023	cell_line			FALSE	FALSE	FALSE		EFO	NOT_COMPLIANT	paired	adult	ENCSR512FHU	ENCFF949CVL,	0.28151	2.27227
human	ATAC	EFO:0010836 ATAC-seq	.	71	ATAC-seq	hg38	encode		EFO:0010836	GM19025	cell_line			FALSE	FALSE	FALSE		EFO	NOT_COMPLIANT	paired	adult	ENCSR419UYY	ENCFF462RHM,	0.308467	2.66393
human	ATAC	EFO:0010837 ATAC-seq	.	72	ATAC-seq	hg38	encode		EFO:0010837	GM19043	cell_line			FALSE	FALSE	FALSE		EFO	NOT_COMPLIANT	paired	adult	ENCSR409YCK	ENCFF795UPB,	0.295891	2.89184
human	ATAC	EFO:0010838 ATAC-seq	.	73	ATAC-seq	hg38	encode		EFO:0010838	GM21515	cell_line			FALSE	FALSE	FALSE		EFO	NOT_COMPLIANT	paired	adult	ENCSR960KGO	ENCFF797EAL,	0.211335	1.40996
human	ATAC	EFO:0010839 ATAC-seq	.	74	ATAC-seq	hg38	encode		EFO:0010839	GM21737	cell_line			FALSE	FALSE	FALSE		EFO	NOT_COMPLIANT	paired	adult	ENCSR315QWI	ENCFF687END,	0.227637	1.77093
human	ATAC	EFO:0010840 ATAC-seq	.	75	ATAC-seq	hg38	encode		EFO:0010840	GM21786	cell_line			FALSE	FALSE	FALSE		EFO	NOT_COMPLIANT	paired	adult	ENCSR275LCF	ENCFF621AYF,	0.305341	2.02507
human	ATAC	EFO:0010841 ATAC-seq	.	76	ATAC-seq	hg38	encode		EFO:0010841	HG02571	cell_line			FALSE	FALSE	FALSE		EFO	NOT_COMPLIANT	paired	adult	ENCSR400ISH	ENCFF030ITR,	0.208789	2.03394
human	ATAC	EFO:0010842 ATAC-seq	.	77	ATAC-seq	hg38	encode		EFO:0010842	HG02588	cell_line			FALSE	FALSE	FALSE		EFO	NOT_COMPLIANT	paired	adult	ENCSR189VFC	ENCFF025ITU,	0.232073	1.63619
human	ATAC	EFO:0010843 ATAC-seq	.	78	ATAC-seq	hg38	encode		EFO:0010843	HG02610	cell_line			FALSE	FALSE	FALSE		EFO	NOT_COMPLIANT	paired	adult	ENCSR905PWV	ENCFF230HVR,	0.244176	1.07313
human	ATAC	EFO:0010844 ATAC-seq	.	79	ATAC-seq	hg38	encode		EFO:0010844	HG02623	cell_line			FALSE	FALSE	FALSE		EFO	NOT_COMPLIANT	paired	adult	ENCSR821JHD	ENCFF495DQP,	0.241281	2.20443
human	ATAC	EFO:0010846 ATAC-seq	.	80	ATAC-seq	hg38	encode		EFO:0010846	HG02678	cell_line			FALSE	FALSE	FALSE		EFO	NOT_COMPLIANT	paired	adult	ENCSR180HEL	ENCFF447ZRG,	0.274577	1.3135
human	ATAC	EFO:0010847 ATAC-seq	.	81	ATAC-seq	hg38	encode		EFO:0010847	HG02759	cell_line			FALSE	FALSE	FALSE		EFO	NOT_COMPLIANT	paired	adult	ENCSR144ZXR	ENCFF687QML,	0.308799	1.38915
human	ATAC	EFO:0010848 ATAC-seq	.	82	ATAC-seq	hg38	encode		EFO:0010848	HG02763	cell_line			FALSE	FALSE	FALSE		EFO	NOT_COMPLIANT	paired	adult	ENCSR404OEO	ENCFF321SNO,	0.207796	1.71866
human	ATAC	EFO:0010850 ATAC-seq	.	83	ATAC-seq	hg38	encode		EFO:0010850	HG02840	cell_line			FALSE	FALSE	FALSE		EFO	NOT_COMPLIANT	paired	adult	ENCSR854ZBA	ENCFF720BLR,	0.176788	1.89728
human	ATAC	EFO:0010851 ATAC-seq	.	84	ATAC-seq	hg38	encode		EFO:0010851	HG02852	cell_line			FALSE	FALSE	FALSE		EFO	NOT_COMPLIANT	paired	adult	ENCSR368FYV	ENCFF978QLZ,	0.283504	1.82648
human	ATAC	EFO:0010852 ATAC-seq	.	85	ATAC-seq	hg38	encode		EFO:0010852	HG02870	cell_line			FALSE	FALSE	FALSE		EFO	NOT_COMPLIANT	paired	adult	ENCSR420RVW	ENCFF358GWK,	0.27522	1.80805
human	ATAC	EFO:0010853 ATAC-seq	.	86	ATAC-seq	hg38	encode		EFO:0010853	HG02884	cell_line			FALSE	FALSE	FALSE		EFO	NOT_COMPLIANT	paired	adult	ENCSR604YEQ	ENCFF079OKV,	0.26295	2.4084
human	ATAC	EFO:0010855 ATAC-seq	.	87	ATAC-seq	hg38	encode		EFO:0010855	HG02938	cell_line			FALSE	FALSE	FALSE		EFO	NOT_COMPLIANT	paired	adult	ENCSR920FQJ	ENCFF966ELR,	0.249494	2.01294
human	ATAC	EFO:0010856 ATAC-seq	.	88	ATAC-seq	hg38	encode		EFO:0010856	HG02943	cell_line			FALSE	FALSE	FALSE		EFO	NOT_COMPLIANT	paired	adult	ENCSR123WME	ENCFF657AXO,	0.206445	2.34219
human	ATAC	EFO:0010857 ATAC-seq	.	89	ATAC-seq	hg38	encode		EFO:0010857	HG02970	cell_line			FALSE	FALSE	FALSE		EFO	NOT_COMPLIANT	paired	adult	ENCSR857MCZ	ENCFF320DVY,	0.134301	1.6934
human	ATAC	EFO:0010858 ATAC-seq	.	90	ATAC-seq	hg38	encode		EFO:0010858	HG02973	cell_line			FALSE	FALSE	FALSE		EFO	NOT_COMPLIANT	paired	adult	ENCSR038WVV	ENCFF395ZMS,	0.232407	1.69707
human	ATAC	EFO:0010859 ATAC-seq	.	91	ATAC-seq	hg38	encode		EFO:0010859	HG02981	cell_line			FALSE	FALSE	FALSE		EFO	NOT_COMPLIANT	paired	adult	ENCSR208HAP	ENCFF710GAW,	0.268573	1.7395
human	ATAC	EFO:0010860 ATAC-seq	.	92	ATAC-seq	hg38	encode		EFO:0010860	HG03025	cell_line			FALSE	FALSE	FALSE		EFO	NOT_COMPLIANT	paired	adult	ENCSR673ZMQ	ENCFF715RQC,	0.161289	2.08929
human	ATAC	EFO:0010861 ATAC-seq	.	93	ATAC-seq	hg38	encode		EFO:0010861	HG03039	cell_line			FALSE	FALSE	FALSE		EFO	NOT_COMPLIANT	paired	adult	ENCSR381LJX	ENCFF231QTG,	0.186403	1.8874
human	ATAC	EFO:0010862 ATAC-seq	.	94	ATAC-seq	hg38	encode		EFO:0010862	HG03045	cell_line			FALSE	FALSE	FALSE		EFO	NOT_COMPLIANT	paired	adult	ENCSR249FXU	ENCFF216MFD,	0.186335	1.43583
human	ATAC	EFO:0010863 ATAC-seq	.	95	ATAC-seq	hg38	encode		EFO:0010863	HG03060	cell_line			FALSE	FALSE	FALSE		EFO	NOT_COMPLIANT	paired	adult	ENCSR470ZNM	ENCFF207CZR,	0.178627	2.97523
human	ATAC	EFO:0010864 ATAC-seq	.	96	ATAC-seq	hg38	encode		EFO:0010864	HG03064	cell_line			FALSE	FALSE	FALSE		EFO	NOT_COMPLIANT	paired	adult	ENCSR487SOP	ENCFF270VDV,	0.225166	2.41025
human	ATAC	EFO:0010865 ATAC-seq	.	97	ATAC-seq	hg38	encode		EFO:0010865	HG03066	cell_line			FALSE	FALSE	FALSE		EFO	NOT_COMPLIANT	paired	adult	ENCSR040PBN	ENCFF479XDB,	0.301145	3.01724
human	ATAC	EFO:0010866 ATAC-seq	.	98	ATAC-seq	hg38	encode		EFO:0010866	HG03095	cell_line			FALSE	FALSE	FALSE		EFO	NOT_COMPLIANT	paired	adult	ENCSR359HFH	ENCFF801THG,	0.24483	1.87959
human	ATAC	EFO:0010867 ATAC-seq	.	99	ATAC-seq	hg38	encode		EFO:0010867	HG03097	cell_line			FALSE	FALSE	FALSE		EFO	NOT_COMPLIANT	paired	adult	ENCSR608KJD	ENCFF919PWF,	0.176035	1.50825
human	ATAC	EFO:0010868 ATAC-seq	.	100	ATAC-seq	hg38	encode		EFO:0010868	HG03103	cell_line			FALSE	FALSE	FALSE		EFO	NOT_COMPLIANT	paired	adult	ENCSR833ACP	ENCFF925NDY,	0.264283	2.60864
human	ATAC	EFO:0010869 ATAC-seq	.	101	ATAC-seq	hg38	encode		EFO:0010869	HG03108	cell_line			FALSE	FALSE	FALSE		EFO	NOT_COMPLIANT	paired	adult	ENCSR962ITF	ENCFF948HNW,	0.246691	2.04798
human	ATAC	EFO:0010870 ATAC-seq	.	102	ATAC-seq	hg38	encode		EFO:0010870	HG03135	cell_line			FALSE	FALSE	FALSE		EFO	NOT_COMPLIANT	paired	adult	ENCSR096VEO	ENCFF004CBW,	0.228118	1.68552
human	ATAC	EFO:0010871 ATAC-seq	.	103	ATAC-seq	hg38	encode		EFO:0010871	HG03139	cell_line			FALSE	FALSE	FALSE		EFO	NOT_COMPLIANT	paired	adult	ENCSR615YIL	ENCFF231YYD,	0.239199	2.35337
human	ATAC	EFO:0010872 ATAC-seq	.	104	ATAC-seq	hg38	encode		EFO:0010872	HG03159	cell_line			FALSE	FALSE	FALSE		EFO	NOT_COMPLIANT	paired	adult	ENCSR940YDN	ENCFF998WJT,	0.243394	1.459
human	ATAC	EFO:0010873 ATAC-seq	.	105	ATAC-seq	hg38	encode		EFO:0010873	HG03175	cell_line			FALSE	FALSE	FALSE		EFO	NOT_COMPLIANT	paired	adult	ENCSR305XRF	ENCFF963YZH,	0.266708	1.29289
human	ATAC	EFO:0010874 ATAC-seq	.	106	ATAC-seq	hg38	encode		EFO:0010874	HG03196	cell_line			FALSE	FALSE	FALSE		EFO	NOT_COMPLIANT	paired	adult	ENCSR063UNG	ENCFF767FGV,	0.197694	1.37551
human	ATAC	EFO:0010875 ATAC-seq	.	107	ATAC-seq	hg38	encode		EFO:0010875	HG03280	cell_line			FALSE	FALSE	FALSE		EFO	NOT_COMPLIANT	paired	adult	ENCSR554WGQ	ENCFF588QWF,	0.244653	1.63824
human	ATAC	EFO:0010876 ATAC-seq	.	108	ATAC-seq	hg38	encode		EFO:0010876	HG03342	cell_line			FALSE	FALSE	FALSE		EFO	NOT_COMPLIANT	paired	adult	ENCSR528YDD	ENCFF848NBQ,	0.256525	1.41611
human	ATAC	EFO:0010878 ATAC-seq	.	109	ATAC-seq	hg38	encode		EFO:0010878	HG03378	cell_line			FALSE	FALSE	FALSE		EFO	NOT_COMPLIANT	paired	adult	ENCSR824DUE	ENCFF497QOS,	0.19661	1.18884
human	ATAC	EFO:0010879 ATAC-seq	.	110	ATAC-seq	hg38	encode		EFO:0010879	HG03432	cell_line			FALSE	FALSE	FALSE		EFO	NOT_COMPLIANT	paired	adult	ENCSR839UOB	ENCFF170VVQ,	0.315885	0.987512
human	ATAC	EFO:0010880 ATAC-seq	.	111	ATAC-seq	hg38	encode		EFO:0010880	HG03439	cell_line			FALSE	FALSE	FALSE		EFO	NOT_COMPLIANT	paired	adult	ENCSR376YMU	ENCFF326QXM,	0.191331	1.49042
human	ATAC	EFO:0010881 ATAC-seq	.	112	ATAC-seq	hg38	encode		EFO:0010881	HG03442	cell_line			FALSE	FALSE	FALSE		EFO	NOT_COMPLIANT	paired	adult	ENCSR858GTE	ENCFF130DND,	0.263409	1.70237
human	ATAC	EFO:0010882 ATAC-seq	.	113	ATAC-seq	hg38	encode		EFO:0010882	HG03457	cell_line			FALSE	FALSE	FALSE		EFO	NOT_COMPLIANT	paired	adult	ENCSR322SBN	ENCFF785NTV,	0.192166	2.29974
human	ATAC	EFO:0010883 ATAC-seq	.	114	ATAC-seq	hg38	encode		EFO:0010883	HG03460	cell_line			FALSE	FALSE	FALSE		EFO	NOT_COMPLIANT	paired	adult	ENCSR345NVR	ENCFF110EWQ,	0.290965	2.20934
human	ATAC	EFO:0010884 ATAC-seq	.	115	ATAC-seq	hg38	encode		EFO:0010884	HG03469	cell_line			FALSE	FALSE	FALSE		EFO	NOT_COMPLIANT	paired	adult	ENCSR163KRG	ENCFF430HQS,	0.190466	2.43585
human	ATAC	EFO:0010885 ATAC-seq	.	116	ATAC-seq	hg38	encode		EFO:0010885	HG03520	cell_line			FALSE	FALSE	FALSE		EFO	NOT_COMPLIANT	paired	adult	ENCSR624CTU	ENCFF614WUU,	0.219475	2.15336
human	ATAC	EFO:0010886 ATAC-seq	.	117	ATAC-seq	hg38	encode		EFO:0010886	HG03521	cell_line			FALSE	FALSE	FALSE		EFO	NOT_COMPLIANT	paired	adult	ENCSR594TMY	ENCFF129JFT,	0.2329	2.13138
human	ATAC	EFO:0010888 ATAC-seq	.	118	ATAC-seq	hg38	encode		EFO:0010888	HG03565	cell_line			FALSE	FALSE	FALSE		EFO	NOT_COMPLIANT	paired	adult	ENCSR835WBW	ENCFF220BRO,	0.226058	1.84516
human	ATAC	EFO:0010889 ATAC-seq	.	119	ATAC-seq	hg38	encode		EFO:0010889	HG03571	cell_line			FALSE	FALSE	FALSE		EFO	NOT_COMPLIANT	paired	adult	ENCSR000RBT	ENCFF009NCL,	0.222349	1.96301
human	ATAC	NTR:0000491 ATAC-seq	.	120	ATAC-seq	hg38	encode		NTR:0000491	Right ventricle myocardium inferior	tissue			FALSE	FALSE	FALSE		NTR	WARNING	paired	adult	ENCSR855BMI	ENCFF316HVA,	0.229938	0.941215
human	ATAC	NTR:0000492 ATAC-seq	.	121	ATAC-seq	hg38	encode		NTR:0000492	Right ventricle myocardium superior	tissue			FALSE	FALSE	FALSE		NTR	NOT_COMPLIANT	paired	adult	ENCSR074WMH	ENCFF021WRY,	0.306769	0.720433
human	ATAC	NTR:0000494 ATAC-seq	.	122	ATAC-seq	hg38	encode		NTR:0000494	left ventricle myocardium superior	tissue			FALSE	FALSE	FALSE		NTR	WARNING	paired	adult	ENCSR133WJY	ENCFF534KXB,	0.404626	0.427097
human	ATAC	UBERON:0000056 ATAC-seq	.	123	ATAC-seq	hg38	encode		UBERON:0000056	ureter	tissue			FALSE	FALSE	FALSE		UBERON	NOT_COMPLIANT	paired	adult	ENCSR814RGG	ENCFF927ABY,	0.14524	0.486422
human	ATAC	UBERON:0000317 ATAC-seq	.	124	ATAC-seq	hg38	encode		UBERON:0000317	colonic mucosa	tissue			FALSE	FALSE	FALSE		UBERON	WARNING	paired	adult	ENCSR970UNF	ENCFF330QFI,ENCFF639AQK	0.36388	0.291319
human	ATAC	UBERON:0000945 ATAC-seq	.	125	ATAC-seq	hg38	encode		UBERON:0000945	stomach	tissue			FALSE	FALSE	FALSE		UBERON	WARNING	paired	adult	ENCSR337UIU	ENCFF601PGM,	0.218224	1.12293
human	ATAC	UBERON:0000992 ATAC-seq	.	126	ATAC-seq	hg38	encode		UBERON:0000992	ovary	tissue			FALSE	FALSE	FALSE		UBERON	WARNING	paired	adult	ENCSR227FVE,ENCSR392UJM,ENCSR476WNA,ENCSR996ZCR	ENCFF925ACE,ENCFF053RTV,ENCFF454SNX,ENCFF615QSS	0.261149	0.145411
human	ATAC	UBERON:0000995 ATAC-seq	.	127	ATAC-seq	hg38	encode		UBERON:0000995	uterus	tissue			FALSE	FALSE	FALSE		UBERON	WARNING	paired	adult	ENCSR775SYU	ENCFF018NLH,	0.212969	0.367592
human	ATAC	UBERON:0001072 ATAC-seq	.	128	ATAC-seq	hg38	encode		UBERON:0001072	posterior vena cava	tissue			FALSE	FALSE	FALSE		UBERON	WARNING	paired	adult	ENCSR552QUA	ENCFF041FKK,	0.221234	0.336803
human	ATAC	UBERON:0001114 ATAC-seq	.	129	ATAC-seq	hg38	encode		UBERON:0001114	right lobe of liver	tissue			FALSE	FALSE	FALSE		UBERON	PASS	paired	adult	ENCSR607BTF	ENCFF854OTB,	0.388012	0.505056
human	ATAC	UBERON:0001115 ATAC-seq	.	130	ATAC-seq	hg38	encode		UBERON:0001115	left lobe of liver	tissue			FALSE	FALSE	FALSE		UBERON	WARNING	paired	adult	ENCSR624ODL	ENCFF344QRU,	0.462667	0.379072
human	ATAC	UBERON:0001150 ATAC-seq	.	131	ATAC-seq	hg38	encode		UBERON:0001150	body of pancreas	tissue			FALSE	FALSE	FALSE		UBERON	PASS	paired	adult	ENCSR765MXG	ENCFF424WEG,	0.368335	1.43925
human	ATAC	UBERON:0001157 ATAC-seq	.	132	ATAC-seq	hg38	encode		UBERON:0001157	transverse colon	tissue			FALSE	FALSE	FALSE		UBERON	WARNING	paired	adult	ENCSR404LLJ	ENCFF413SRZ,	0.317063	1.27398
human	ATAC	UBERON:0001159 ATAC-seq	.	133	ATAC-seq	hg38	encode		UBERON:0001159	sigmoid colon	tissue			FALSE	FALSE	FALSE		UBERON	WARNING	paired	adult	ENCSR846VLJ	ENCFF656BHJ,	0.362365	1.33833
human	ATAC	UBERON:0001259 ATAC-seq	.	134	ATAC-seq	hg38	encode		UBERON:0001259	mucosa of urinary bladder	tissue			FALSE	FALSE	FALSE		UBERON	PASS	paired	adult	ENCSR153IUB	ENCFF428WFH,	0.36797	0.683493
human	ATAC	UBERON:0001264 ATAC-seq	.	135	ATAC-seq	hg38	encode		UBERON:0001264	pancreas	tissue			FALSE	FALSE	FALSE		UBERON	WARNING	paired	adult	ENCSR251POP,ENCSR705KEB,ENCSR808ZMK,ENCSR918TVE	ENCFF446FCI,ENCFF978HXT,ENCFF922AMD,ENCFF499TDM	0.414811	0.282551
human	ATAC	UBERON:0001322 ATAC-seq	.	136	ATAC-seq	hg38	encode		UBERON:0001322	sciatic nerve	tissue			FALSE	FALSE	FALSE		UBERON	WARNING	paired	adult	ENCSR120MOY	ENCFF865MFD,	0.297082	0.659054
human	ATAC	UBERON:0002046 ATAC-seq	.	137	ATAC-seq	hg38	encode		UBERON:0002046	thyroid gland	tissue			FALSE	FALSE	FALSE		UBERON	PASS	paired	adult	ENCSR474XFV	ENCFF507DID,	0.411559	1.3918
human	ATAC	UBERON:0002048 ATAC-seq	.	138	ATAC-seq	hg38	encode		UBERON:0002048	lung	tissue			FALSE	FALSE	FALSE		UBERON	NOT_COMPLIANT	paired	adult	ENCSR647AOY	ENCFF810ZGD,	0.152099	2.98064
human	ATAC	UBERON:0002078 ATAC-seq	.	139	ATAC-seq	hg38	encode		UBERON:0002078	right cardiac atrium	tissue			FALSE	FALSE	FALSE		UBERON	WARNING	paired	adult	ENCSR177JWR,ENCSR213YPO	ENCFF260QJK,ENCFF014GRU	0.229418	0.250953
human	ATAC	UBERON:0002079 ATAC-seq	.	140	ATAC-seq	hg38	encode		UBERON:0002079	left cardiac atrium	tissue			FALSE	FALSE	FALSE		UBERON	WARNING	paired	adult	ENCSR310UDW,ENCSR390SLL	ENCFF915LJI,ENCFF459GAW	0.324902	0.3244
human	ATAC	UBERON:0002080 ATAC-seq	.	141	ATAC-seq	hg38	encode		UBERON:0002080	heart right ventricle	tissue			FALSE	FALSE	FALSE		UBERON	WARNING	paired	adult	ENCSR053SGP,ENCSR133CMC,ENCSR157OSO,ENCSR204SMO,ENCSR437OOJ,ENCSR439TZT,ENCSR522FGI,ENCSR563ZNI,ENCSR710SMN	ENCFF018LUV,ENCFF219SJO,ENCFF658MBG,ENCFF836NAJ,ENCFF056EAW,ENCFF331WZQ,ENCFF709NIR,ENCFF352HQI,ENCFF580MBF	0.270373	0.190781
human	ATAC	UBERON:0002084 ATAC-seq	.	142	ATAC-seq	hg38	encode		UBERON:0002084	heart left ventricle	tissue			FALSE	FALSE	FALSE		UBERON	WARNING	paired	adult	ENCSR286STX,ENCSR310RJN,ENCSR399OSE,ENCSR899YEP,ENCSR925LGW	ENCFF440WVI,ENCFF804KIW,ENCFF160LDI,ENCFF771XJN,ENCFF827WPC	0.269806	0.234391
human	ATAC	UBERON:0002099 ATAC-seq	.	143	ATAC-seq	hg38	encode		UBERON:0002099	cardiac septum	tissue			FALSE	FALSE	FALSE		UBERON	NOT_COMPLIANT	paired	adult	ENCSR167SYF	ENCFF508LPT,	0.108054	1.77449
human	ATAC	UBERON:0002106 ATAC-seq	.	144	ATAC-seq	hg38	encode		UBERON:0002106	spleen	tissue			FALSE	FALSE	FALSE		UBERON	NOT_COMPLIANT	paired	adult	ENCSR078EBD,ENCSR182VGJ,ENCSR979TCG	ENCFF159BUD,ENCFF358QFM,ENCFF503TXC	0.119771	0.185345
human	ATAC	UBERON:0002107 ATAC-seq	.	145	ATAC-seq	hg38	encode		UBERON:0002107	liver	tissue			FALSE	FALSE	FALSE		UBERON	NOT_COMPLIANT	paired	adult	ENCSR124NNL	ENCFF640ZNR,	0.128109	0.3417
human	ATAC	UBERON:0002113 ATAC-seq	.	146	ATAC-seq	hg38	encode		UBERON:0002113	kidney	tissue			FALSE	FALSE	FALSE		UBERON	NOT_COMPLIANT	paired	adult	ENCSR297VGU	ENCFF136AEE,	0.179668	0.402515
human	ATAC	UBERON:0002168 ATAC-seq	.	147	ATAC-seq	hg38	encode		UBERON:0002168	left lung	tissue			FALSE	FALSE	FALSE		UBERON	WARNING	paired	child	ENCSR682ETE	ENCFF718QIK,	0.366423	0.428436
human	ATAC	UBERON:0002170 ATAC-seq	.	148	ATAC-seq	hg38	encode		UBERON:0002170	upper lobe of right lung	tissue			FALSE	FALSE	FALSE		UBERON	WARNING	paired	adult	ENCSR990NNX	ENCFF756HAV,	0.26719	0.289639
human	ATAC	UBERON:0002171 ATAC-seq	.	149	ATAC-seq	hg38	encode		UBERON:0002171	lower lobe of right lung	tissue			FALSE	FALSE	FALSE		UBERON	WARNING	paired	adult	ENCSR923VTG,ENCSR948MQC	ENCFF154GTM,ENCFF355BVL	0.21417	0.22529
human	ATAC	UBERON:0002190 ATAC-seq	.	150	ATAC-seq	hg38	encode		UBERON:0002190	subcutaneous adipose tissue	tissue			FALSE	FALSE	FALSE		UBERON	NOT_COMPLIANT	paired	adult	ENCSR540BML	ENCFF977SNI,	0.148948	0.92391
human	ATAC	UBERON:0002369 ATAC-seq	.	151	ATAC-seq	hg38	encode		UBERON:0002369	adrenal gland	tissue			FALSE	FALSE	FALSE		UBERON	PASS	paired	adult	ENCSR113MBR	ENCFF803TLA,	0.260052	0.982209
human	ATAC	UBERON:0002394 ATAC-seq	.	152	ATAC-seq	hg38	encode		UBERON:0002394	bile duct	tissue			FALSE	FALSE	FALSE		UBERON	NOT_COMPLIANT	paired	adult	ENCSR653ZWW	ENCFF540TAV,	0.105113	0.430707
human	ATAC	UBERON:0002469 ATAC-seq	.	153	ATAC-seq	hg38	encode		UBERON:0002469	esophagus mucosa	tissue			FALSE	FALSE	FALSE		UBERON	PASS	paired	adult	ENCSR303PWB	ENCFF668XYA,	0.209397	0.393338
human	ATAC	UBERON:0003889 ATAC-seq	.	154	ATAC-seq	hg38	encode		UBERON:0003889	fallopian tube	tissue			FALSE	FALSE	FALSE		UBERON	PASS	paired	adult	ENCSR212LAZ,ENCSR238VHV	ENCFF237FMA,ENCFF432AKT	0.242574	0.258505
human	ATAC	UBERON:0004550 ATAC-seq	.	155	ATAC-seq	hg38	encode		UBERON:0004550	gastroesophageal sphincter	tissue			FALSE	FALSE	FALSE		UBERON	WARNING	paired	adult	ENCSR670REK	ENCFF350ZHN,	0.204274	0.991263
human	ATAC	UBERON:0004992 ATAC-seq	.	156	ATAC-seq	hg38	encode		UBERON:0004992	mucosa of descending colon	tissue			FALSE	FALSE	FALSE		UBERON	WARNING	paired	adult	ENCSR491VXJ,ENCSR496PPU	ENCFF552ECP,ENCFF253LIK	0.498774	0.298355
human	ATAC	UBERON:0005033 ATAC-seq	.	157	ATAC-seq	hg38	encode		UBERON:0005033	mucosa of gallbladder	tissue			FALSE	FALSE	FALSE		UBERON	WARNING	paired	child	ENCSR695FLC	ENCFF724ICE,	0.49934	0.88602
human	ATAC	UBERON:0007610 ATAC-seq	.	158	ATAC-seq	hg38	encode		UBERON:0007610	tibial artery	tissue			FALSE	FALSE	FALSE		UBERON	WARNING	paired	adult	ENCSR630REB	ENCFF135ENI,	0.276305	1.09186
human	ATAC	UBERON:0008367 ATAC-seq	.	159	ATAC-seq	hg38	encode		UBERON:0008367	breast epithelium	tissue			FALSE	FALSE	FALSE		UBERON	NOT_COMPLIANT	paired	adult	ENCSR846ZBX,ENCSR955JSO	ENCFF112BEA,ENCFF344HVC	0.13056	0.591131
human	ATAC	UBERON:0008450 ATAC-seq	.	160	ATAC-seq	hg38	encode		UBERON:0008450	psoas muscle	tissue			FALSE	FALSE	FALSE		UBERON	PASS	paired	adult	ENCSR890DWH	ENCFF153JDD,	0.230002	0.67966
human	ATAC	UBERON:0008952 ATAC-seq	.	161	ATAC-seq	hg38	encode		UBERON:0008952	upper lobe of left lung	tissue			FALSE	FALSE	FALSE		UBERON	NOT_COMPLIANT	paired	adult	ENCSR895SEG	ENCFF346URV,	0.166533	0.319913
human	ATAC	UBERON:0008953 ATAC-seq	.	162	ATAC-seq	hg38	encode		UBERON:0008953	lower lobe of left lung	tissue			FALSE	FALSE	FALSE		UBERON	WARNING	paired	adult	ENCSR555ZDH	ENCFF517CVR,	0.390159	0.312247
human	ATAC	UBERON:0008971 ATAC-seq	.	163	ATAC-seq	hg38	encode		UBERON:0008971	left colon	tissue			FALSE	FALSE	FALSE		UBERON	WARNING	paired	adult	ENCSR600ZHS	ENCFF975WNG,	0.54371	0.675872
human	ATAC	UBERON:0010414 ATAC-seq	.	164	ATAC-seq	hg38	encode		UBERON:0010414	omental fat pad	tissue			FALSE	FALSE	FALSE		UBERON	NOT_COMPLIANT	paired	adult	ENCSR788TRR	ENCFF550OUL,	0.129326	1.11852
human	ATAC	UBERON:0011907 ATAC-seq	.	165	ATAC-seq	hg38	encode		UBERON:0011907	gastrocnemius medialis	tissue			FALSE	FALSE	FALSE		UBERON	PASS	paired	adult	ENCSR258JCL,ENCSR308HPZ	ENCFF532PQX,ENCFF256JHE	0.304831	0.811485
human	ATAC	UBERON:0015143 ATAC-seq	.	166	ATAC-seq	hg38	encode		UBERON:0015143	mesenteric fat pad	tissue			FALSE	FALSE	FALSE		UBERON	WARNING	paired	adult	ENCSR551CSY	ENCFF434FWW,ENCFF755SIZ	0.206548	0.420261
human	CAGE	LQhCAGE CL:0000077	+	0	LQhCAGE	hg38	fantom		CL:0000077	mesothelial cell	primary_cell			FALSE	FALSE			CL					Mesothelial20Cells2c20donor2.CNhs12197.12156-128G5,		272.418
human	CAGE	LQhCAGE CL:0000136	+	1	LQhCAGE	hg38	fantom		CL:0000136	fat cell	primary_cell			FALSE	FALSE			CL					mature20adipocyte2c20donor1.CNhs12558.12231-129F8,mature20adipocyte2c20donor2.CNhs12559.12232-129F9,mature20adipocyte2c20donor3.CNhs12560.12233-129G1,mature20adipocyte2c20donor4.CNhs12562.12234-129G2		41.7163
human	CAGE	LQhCAGE CL:0000767	+	2	LQhCAGE	hg38	fantom		CL:0000767	basophil	primary_cell			FALSE	FALSE			CL					Basophils2c20donor1.CNhs12546.12241-129G9,Basophils2c20donor2.CNhs12563.12242-129H1		59.4558
human	CAGE	LQhCAGE CL:0000771	+	3	LQhCAGE	hg38	fantom		CL:0000771	eosinophil	primary_cell			FALSE	FALSE			CL					Eosinophils2c20donor1.CNhs12547.12244-129H3,Eosinophils2c20donor2.CNhs12548.12245-129H4,Eosinophils2c20donor3.CNhs12549.12246-129H5		119.225
human	CAGE	LQhCAGE CL:0000775	+	4	LQhCAGE	hg38	fantom		CL:0000775	neutrophil	primary_cell			FALSE	FALSE			CL					neutrophil20PMN2c20donor1.CNhs12522.12133-128D9,neutrophil20PMN2c20donor2.CNhs12526.12137-128E4,neutrophil20PMN2c20donor3.CNhs12530.12141-128E8		339.387
human	CAGE	LQhCAGE CL:0000784	+	5	LQhCAGE	hg38	fantom		CL:0000784	plasmacytoid dendritic cell	primary_cell			FALSE	FALSE			CL					Dendritic20Cells20-20plasmacytoid2c20donor2.CNhs12196.11309-117C4,Dendritic20Cells20-20plasmacytoid2c20donor3.CNhs12200.11385-118B8		103.161
human	CAGE	LQhCAGE CL:0000840	+	6	LQhCAGE	hg38	fantom		CL:0000840	immature conventional dendritic cell	primary_cell			FALSE	FALSE			CL					Dendritic20Cells20-20monocyte20immature20derived2c20donor2.CNhs12195.11308-117C3,		826.543
human	CAGE	LQhCAGE CL:0000895	+	7	LQhCAGE	hg38	fantom		CL:0000895	naive thymus-derived CD4-positive, alpha-beta T cell	primary_cell			FALSE	FALSE			CL					CD42bCD25-CD45RA-20memory20conventional20T20cells2c20donor1.CNhs13239.11786-124B4,		91.9585
human	CAGE	LQhCAGE CL:0002092	+	8	LQhCAGE	hg38	fantom		CL:0002092	bone marrow cell	primary_cell			FALSE	FALSE			CL					CD1332b20stem20cells20-20adult20bone20marrow20derived2c20pool1.CNhs12552.12224-129F1,		112.507
human	CAGE	LQhCAGE CL:0002166	+	9	LQhCAGE	hg38	fantom		CL:0002166	epithelial cell of Malassez	primary_cell			FALSE	FALSE			CL					Mallassez-derived20cells2c20donor12028MZH329.CNhs12538.12142-128E9,		278.642
human	CAGE	LQhCAGE CL:0002167	+	10	LQhCAGE	hg38	fantom		CL:0002167	olfactory epithelial cell	primary_cell			FALSE	FALSE			CL					nasal20epithelial20cells2c20donor12c20tech_rep2.CNhs12554.12226-129F3,		78.3611
human	CAGE	LQhCAGE CL:0002193	+	11	LQhCAGE	hg38	fantom		CL:0002193	myelocyte	primary_cell			FALSE	FALSE			CL					promyelocytes2fmyelocytes20PMC2c20donor1.CNhs12520.12132-128D8,promyelocytes2fmyelocytes20PMC2c20donor2.CNhs12525.12136-128E3,promyelocytes2fmyelocytes20PMC2c20donor3.CNhs12529.12140-128E7		242.181
human	CAGE	LQhCAGE CL:0002397	+	12	LQhCAGE	hg38	fantom		CL:0002397	CD14-positive, CD16-positive monocyte	primary_cell			FALSE	FALSE			CL					CD14-CD162b20Monocytes2c20donor1.CNhs13229.11790-124B8,		75.3602
human	CAGE	LQhCAGE CL:0002677	+	13	LQhCAGE	hg38	fantom		CL:0002677	naive regulatory T cell	primary_cell			FALSE	FALSE			CL					CD42bCD252bCD45RA2b20naive20regulatory20T20cells2c20donor1.CNhs13238.11780-124A7,		60.0953
human	CAGE	LQhCAGE UBERON:0012168	+	14	LQhCAGE	hg38	fantom		UBERON:0012168	umbilical cord blood	primary_cell			FALSE	FALSE			UBERON					CD1332b20stem20cells20-20cord20blood20derived2c20pool1.CNhs12545.12223-129E9,		1110.82
human	CAGE	hCAGE CL:0000047	+	15	hCAGE	hg38	fantom		CL:0000047	neuronal stem cell	primary_cell			FALSE	FALSE			CL					Neural20stem20cells2c20donor1.CNhs11063.11275-116H6,Neural20stem20cells2c20donor2.CNhs11384.11352-117H2		12.1347
human	CAGE	hCAGE CL:0000062	+	16	hCAGE	hg38	fantom		CL:0000062	osteoblast	primary_cell			FALSE	FALSE			CL					Osteoblast20-20differentiated2c20donor1.CNhs11311.11276-116H7,Osteoblast20-20differentiated2c20donor2.CNhs11980.11353-117H3,Osteoblast20-20differentiated2c20donor3.CNhs12035.11425-118G3,Osteoblast2c20donor1.CNhs11078.11277-116H8,Osteoblast2c20donor2.CNhs11385.11354-117H4,Osteoblast2c20donor3.CNhs12036.11426-118G4		30.6186
human	CAGE	hCAGE CL:0000077	+	17	hCAGE	hg38	fantom		CL:0000077	mesothelial cell	primary_cell			FALSE	FALSE			CL					Mesothelial20Cells2c20donor1.CNhs10850.11247-116E5,Mesothelial20Cells2c20donor3.CNhs12012.11402-118D7		41.4522
human	CAGE	hCAGE CL:0000097	+	18	hCAGE	hg38	fantom		CL:0000097	mast cell	primary_cell			FALSE	FALSE			CL					Mast20cell20-20stimulated2c20donor1.CNhs11073.11487-119E2,Mast20cell2c20donor1.CNhs12566.11563-120D6,Mast20cell2c20donor2.CNhs12594.11565-120D8,Mast20cell2c20donor3.CNhs12593.11566-120D9,Mast20cell2c20donor4.CNhs12592.11567-120E1,Mast20cell2c20expanded20and20stimulated2c20donor5.CNhs13925.11940-126A5,Mast20cell2c20expanded20and20stimulated2c20donor8.CNhs13927.11942-126A7,Mast20cell2c20expanded2c2…		6.24064
human	CAGE	hCAGE CL:0000134	+	19	hCAGE	hg38	fantom		CL:0000134	mesenchymal cell	primary_cell			FALSE	FALSE			CL					mesenchymal20precursor20cell20-20ovarian20cancer20metastasis2c20donor1.CNhs12374.11758-123H3,mesenchymal20precursor20cell20-20ovarian20cancer20metastasis2c20donor2.CNhs13093.11835-124G8,mesenchymal20precursor20cell20-20ovarian20cancer20metastasis2c20donor3.CNhs12378.11762-123H7,mesenchymal20precursor20cell20-20ovarian20cancer20metastasis2c20donor4.CNhs13097.11838-124H2		37.5272
human	CAGE	hCAGE CL:0000138	+	20	hCAGE	hg38	fantom		CL:0000138	chondrocyte	primary_cell			FALSE	FALSE			CL					Chondrocyte20-20de20diff2c20donor1.CNhs11923.11261-116G1,Chondrocyte20-20de20diff2c20donor2.CNhs11372.11338-117F6,Chondrocyte20-20de20diff2c20donor3.CNhs12020.11410-118E6,Chondrocyte20-20re20diff2c20donor2.CNhs11373.11339-117F7,Chondrocyte20-20re20diff2c20donor3.CNhs12021.11411-118E7		21.4399
human	CAGE	hCAGE CL:0000182	+	21	hCAGE	hg38	fantom		CL:0000182	hepatocyte	primary_cell			FALSE	FALSE			CL					Hepatic20Sinusoidal20Endothelial20Cells2c20donor1.CNhs12075.11521-119H9,Hepatic20Sinusoidal20Endothelial20Cells2c20donor2.CNhs12092.11601-120H8,Hepatic20Sinusoidal20Endothelial20Cells2c20donor3.CNhs12625.11682-122H8,Hepatocyte2c20donor1.CNhs12340.11523-119I2,Hepatocyte2c20donor2.CNhs12349.11603-120I1,Hepatocyte2c20donor3.CNhs12626.11684-122I1		34.0487
human	CAGE	hCAGE CL:0000188	+	22	hCAGE	hg38	fantom		CL:0000188	cell of skeletal muscle	primary_cell			FALSE	FALSE			CL					Skeletal20Muscle20Cells2c20donor1.CNhs11083.11281-116I3,Skeletal20Muscle20Cells2c20donor2.CNhs11983.11358-117H8,Skeletal20Muscle20Cells2c20donor3.CNhs12040.11430-118G8,Skeletal20Muscle20Cells2c20donor4.CNhs12053.11451-119A2,Skeletal20Muscle20Cells2c20donor5.CNhs12056.11455-119A6,Skeletal20Muscle20Cells2c20donor6.CNhs12060.11459-119B1		24.676
human	CAGE	hCAGE CL:0000214	+	23	hCAGE	hg38	fantom		CL:0000214	synovial cell	primary_cell			FALSE	FALSE			CL					Synoviocyte2c20donor1.CNhs11068.11291-117A4,Synoviocyte2c20donor2.CNhs11992.11368-117I9,Synoviocyte2c20donor3.CNhs12050.11440-118H9		14.1187
human	CAGE	hCAGE CL:0000216	+	24	hCAGE	hg38	fantom		CL:0000216	Sertoli cell	primary_cell			FALSE	FALSE			CL					Sertoli20Cells2c20donor1.CNhs10851.11255-116F4,Sertoli20Cells2c20donor2.CNhs11974.11333-117F1		276.991
human	CAGE	hCAGE CL:0000235	+	25	hCAGE	hg38	fantom		CL:0000235	macrophage	primary_cell			FALSE	FALSE			CL					Macrophage20-20monocyte20derived2c20donor1.CNhs10861.11232-116C8,Macrophage20-20monocyte20derived2c20donor2.CNhs11899.11313-117C8,Macrophage20-20monocyte20derived2c20donor3.CNhs12003.11389-118C3		39.8235
human	CAGE	hCAGE CL:0000307	+	26	hCAGE	hg38	fantom		CL:0000307	tracheal epithelial cell	primary_cell			FALSE	FALSE			CL					Tracheal20Epithelial20Cells2c20donor1.CNhs11092.11292-117A5,Tracheal20Epithelial20Cells2c20donor2.CNhs11993.11369-118A1,Tracheal20Epithelial20Cells2c20donor3.CNhs12051.11441-118I1		43.8718
human	CAGE	hCAGE CL:0000312	+	27	hCAGE	hg38	fantom		CL:0000312	keratinocyte	primary_cell			FALSE	FALSE			CL					Keratinocyte20-20epidermal2c20donor1.CNhs11064.11272-116H3,Keratinocyte20-20epidermal2c20donor2.CNhs11381.11349-117G8,Keratinocyte20-20epidermal2c20donor3.CNhs12031.11421-118F8		33.1415
human	CAGE	hCAGE CL:0000322	+	28	hCAGE	hg38	fantom		CL:0000322	pneumocyte	primary_cell			FALSE	FALSE			CL					Alveolar20Epithelial20Cells2c20donor1.CNhs11325.11510-119G7,Alveolar20Epithelial20Cells2c20donor3.CNhs12119.11671-122G6		134.209
human	CAGE	hCAGE CL:0000388	+	29	hCAGE	hg38	fantom		CL:0000388	tendon cell	primary_cell			FALSE	FALSE			CL					tenocyte2c20donor1.CNhs12639.11763-123H8,tenocyte2c20donor2.CNhs12640.11765-123I1,tenocyte2c20donor3.CNhs12641.11768-123I4		55.2836
human	CAGE	hCAGE CL:0000453	+	30	hCAGE	hg38	fantom		CL:0000453	Langerhans cell	primary_cell			FALSE	FALSE			CL					migratory20langerhans20cells2c20donor1.CNhs13535.11901-125F2,migratory20langerhans20cells2c20donor2.CNhs13536.11902-125F3,migratory20langerhans20cells2c20donor3.CNhs13547.11903-125F4		16.9749
human	CAGE	hCAGE CL:0000515	+	31	hCAGE	hg38	fantom		CL:0000515	skeletal muscle myoblast	primary_cell			FALSE	FALSE			CL					Myoblast2c20donor1.CNhs10870.11241-116D8,Myoblast2c20donor2.CNhs11965.11322-117D8,Myoblast2c20donor3.CNhs11908.11398-118D3		33.8676
human	CAGE	hCAGE CL:0000540	+	32	hCAGE	hg38	fantom		CL:0000540	neuron	primary_cell			FALSE	FALSE			CL					Neurons2c20donor1.CNhs12338.11494-119E9,Neurons2c20donor2.CNhs12726.11574-120E8,Neurons2c20donor3.CNhs13815.11655-122E8		10.8955
human	CAGE	hCAGE CL:0000558	+	33	hCAGE	hg38	fantom		CL:0000558	reticulocyte	primary_cell			FALSE	FALSE			CL					CD3420cells20differentiated20to20erythrocyte20lineage2c20biol_20rep1.CNhs13552.11931-125I5,CD3420cells20differentiated20to20erythrocyte20lineage2c20biol_20rep2.CNhs13553.11932-125I6		46.5665
human	CAGE	hCAGE CL:0000569	+	34	hCAGE	hg38	fantom		CL:0000569	cardiac mesenchymal cell	primary_cell			FALSE	FALSE			CL					mesenchymal20precursor20cell20-20cardiac2c20donor1.CNhs12368.11752-123G6,mesenchymal20precursor20cell20-20cardiac2c20donor2.CNhs12369.11753-123G7,mesenchymal20precursor20cell20-20cardiac2c20donor3.CNhs12370.11754-123G8,mesenchymal20precursor20cell20-20cardiac2c20donor4.CNhs12371.11755-123G9		31.9695
human	CAGE	hCAGE CL:0000575	+	35	hCAGE	hg38	fantom		CL:0000575	corneal epithelial cell	primary_cell			FALSE	FALSE			CL					Corneal20Epithelial20Cells2c20donor1.CNhs11336.11526-119I5,Corneal20Epithelial20Cells2c20donor2.CNhs12094.11606-120I4,Corneal20Epithelial20Cells2c20donor3.CNhs12123.11687-122I4		100.491
human	CAGE	hCAGE CL:0000576	+	36	hCAGE	hg38	fantom		CL:0000576	monocyte	primary_cell			FALSE	FALSE			CL					CD142b20Monocytes2c20donor1.CNhs10852.11224-116B9,CD142b20Monocytes2c20donor2.CNhs11954.11305-117B9,CD142b20Monocytes2c20donor3.CNhs11997.11381-118B4,CD142b20monocyte20derived20endothelial20progenitor20cells2c20donor1.CNhs10858.11229-116C5,CD142b20monocyte20derived20endothelial20progenitor20cells2c20donor2.CNhs11897.11310-117C5,CD142b20monocyte20derived20endothelial20progenitor20cells2c20donor3.C…		15.8242
human	CAGE	hCAGE CL:0000594	+	37	hCAGE	hg38	fantom		CL:0000594	skeletal muscle satellite cell	primary_cell			FALSE	FALSE			CL					Skeletal20Muscle20Satellite20Cells2c20donor1.CNhs10869.11240-116D7,Skeletal20Muscle20Satellite20Cells2c20donor2.CNhs11964.11321-117D7,Skeletal20Muscle20Satellite20Cells2c20donor3.CNhs12008.11397-118D2		25.0703
human	CAGE	hCAGE CL:0000623	+	38	hCAGE	hg38	fantom		CL:0000623	natural killer cell	primary_cell			FALSE	FALSE			CL					Natural20Killer20Cells2c20donor1.CNhs10859.11230-116C6,Natural20Killer20Cells2c20donor2.CNhs11957.11311-117C6,Natural20Killer20Cells2c20donor3.CNhs12001.11387-118C1		17.459
human	CAGE	hCAGE CL:0000650	+	39	hCAGE	hg38	fantom		CL:0000650	mesangial cell	primary_cell			FALSE	FALSE			CL					Renal20Mesangial20Cells2c20donor1.CNhs11333.11518-119H6,Renal20Mesangial20Cells2c20donor2.CNhs12089.11598-120H5,Renal20Mesangial20Cells2c20donor3.CNhs12121.11679-122H5		88.1472
human	CAGE	hCAGE CL:0000708	+	40	hCAGE	hg38	fantom		CL:0000708	leptomeningeal cell	primary_cell			FALSE	FALSE			CL					Meningeal20Cells2c20donor1.CNhs11320.11493-119E8,Meningeal20Cells2c20donor2.CNhs12080.11573-120E7,Meningeal20Cells2c20donor3.CNhs12731.11654-122E7		47.9016
human	CAGE	hCAGE CL:0000731	+	41	hCAGE	hg38	fantom		CL:0000731	urothelial cell	primary_cell			FALSE	FALSE			CL					Urothelial20Cells2c20donor1.CNhs11334.11520-119H8,Urothelial20Cells2c20donor2.CNhs12091.11600-120H7,Urothelial20Cells2c20donor3.CNhs12122.11681-122H7,Urothelial20cells2c20donor0.CNhs10843.11216-116B1		67.4066
human	CAGE	hCAGE CL:0000746	+	42	hCAGE	hg38	fantom		CL:0000746	cardiac muscle cell	primary_cell			FALSE	FALSE			CL					Cardiac20Myocyte2c20donor1.CNhs12341.11525-119I4,Cardiac20Myocyte2c20donor2.CNhs12350.11605-120I3,Cardiac20Myocyte2c20donor3.CNhs12571.11686-122I3		72.8014
human	CAGE	hCAGE CL:0000767	+	43	hCAGE	hg38	fantom		CL:0000767	basophil	primary_cell			FALSE	FALSE			CL					Basophils2c20donor3.CNhs12575.12243-129H2,		62.9719
human	CAGE	hCAGE CL:0000775	+	44	hCAGE	hg38	fantom		CL:0000775	neutrophil	primary_cell			FALSE	FALSE			CL					Neutrophils2c20donor1.CNhs10862.11233-116C9,Neutrophils2c20donor2.CNhs11959.11314-117C9,Neutrophils2c20donor3.CNhs11905.11390-118C4		36.779
human	CAGE	hCAGE CL:0000784	+	45	hCAGE	hg38	fantom		CL:0000784	plasmacytoid dendritic cell	primary_cell			FALSE	FALSE			CL					Dendritic20Cells20-20plasmacytoid2c20donor1.CNhs10857.11228-116C4,		89.5344
human	CAGE	hCAGE CL:0000798	+	46	hCAGE	hg38	fantom		CL:0000798	gamma-delta T cell	primary_cell			FALSE	FALSE			CL					gamma20delta20positive20T20cells2c20donor1.CNhs13914.11937-126A2,gamma20delta20positive20T20cells2c20donor2.CNhs13915.11938-126A3		66.0878
human	CAGE	hCAGE CL:0000840	+	47	hCAGE	hg38	fantom		CL:0000840	immature conventional dendritic cell	primary_cell			FALSE	FALSE			CL					Dendritic20Cells20-20monocyte20immature20derived2c20donor12c20rep2.CNhs11062.11227-116C3,Dendritic20Cells20-20monocyte20immature20derived2c20donor12c20tech_rep1.CNhs10855.11227-116C3,Dendritic20Cells20-20monocyte20immature20derived2c20donor3.CNhs12000.11384-118B7		32.8549
human	CAGE	hCAGE CL:0001016	+	48	hCAGE	hg38	fantom		CL:0001016	immature CD1a-positive Langerhans cell	primary_cell			FALSE	FALSE			CL					immature20langerhans20cells2c20donor1.CNhs13537.11904-125F5,immature20langerhans20cells2c20donor2.CNhs13480.11905-125F6		27.7679
human	CAGE	hCAGE CL:0002057	+	49	hCAGE	hg38	fantom		CL:0002057	CD14-positive, CD16-negative classical monocyte	primary_cell			FALSE	FALSE			CL					CD142bCD16-20Monocytes2c20donor1.CNhs13224.11788-124B6,CD142bCD16-20Monocytes2c20donor2.CNhs13216.11799-124C8,CD142bCD16-20Monocytes2c20donor3.CNhs13540.11910-125G2		17.5049
human	CAGE	hCAGE CL:0002138	+	50	hCAGE	hg38	fantom		CL:0002138	endothelial cell of lymphatic vessel	primary_cell			FALSE	FALSE			CL					Endothelial20Cells20-20Lymphatic2c20donor1.CNhs10865.11236-116D3,Endothelial20Cells20-20Lymphatic2c20donor2.CNhs11901.11317-117D3,Endothelial20Cells20-20Lymphatic2c20donor3.CNhs11906.11393-118C7		57.8699
human	CAGE	hCAGE CL:0002140	+	51	hCAGE	hg38	fantom		CL:0002140	acinar cell of sebaceous gland	primary_cell			FALSE	FALSE			CL					Sebocyte2c20donor1.CNhs10847.11220-116B5,Sebocyte2c20donor2.CNhs11951.11301-117B5,Sebocyte2c20donor3.CNhs11995.11378-118B1		89.7685
human	CAGE	hCAGE CL:0002144	+	52	hCAGE	hg38	fantom		CL:0002144	capillary endothelial cell	primary_cell			FALSE	FALSE			CL					Endothelial20Cells20-20Microvascular2c20donor1.CNhs11925.11265-116G5,Endothelial20Cells20-20Microvascular2c20donor2.CNhs11376.11342-117G1,Endothelial20Cells20-20Microvascular2c20donor3.CNhs12024.11414-118F1		66.4945
human	CAGE	hCAGE CL:0002166	+	53	hCAGE	hg38	fantom		CL:0002166	epithelial cell of Malassez	primary_cell			FALSE	FALSE			CL					Mallassez-derived20cells2c20donor2.CNhs13550.11929-125I3,Mallassez-derived20cells2c20donor3.CNhs13551.11930-125I4		40.9922
human	CAGE	hCAGE CL:0002167	+	54	hCAGE	hg38	fantom		CL:0002167	olfactory epithelial cell	primary_cell			FALSE	FALSE			CL					Olfactory20epithelial20cells2c20donor1.CNhs13816.11933-125I7,Olfactory20epithelial20cells2c20donor2.CNhs13817.11934-125I8,Olfactory20epithelial20cells2c20donor3.CNhs13818.11935-125I9,Olfactory20epithelial20cells2c20donor4.CNhs13819.11936-126A1,nasal20epithelial20cells2c20donor12c20tech_rep1.CNhs12589.12226-129F3,nasal20epithelial20cells2c20donor2.CNhs12574.12227-129F4		18.6706
human	CAGE	hCAGE CL:0002188	+	55	hCAGE	hg38	fantom		CL:0002188	glomerular endothelial cell	primary_cell			FALSE	FALSE			CL					Alveolar20Epithelial20Cells2c20donor2.CNhs12084.11590-120G6,Renal20Glomerular20Endothelial20Cells2c20donor1.CNhs12074.11514-119H2,Renal20Glomerular20Endothelial20Cells2c20donor2.CNhs12086.11594-120H1,Renal20Glomerular20Endothelial20Cells2c20donor3.CNhs12624.11675-122H1,Renal20Glomerular20Endothelial20Cells2c20donor4.CNhs13080.11783-124B1		45.9677
human	CAGE	hCAGE CL:0002224	+	56	hCAGE	hg38	fantom		CL:0002224	lens epithelial cell	primary_cell			FALSE	FALSE			CL					Lens20Epithelial20Cells2c20donor1.CNhs12342.11529-119I8,Lens20Epithelial20Cells2c20donor2.CNhs12568.11609-120I7,Lens20Epithelial20Cells2c20donor3.CNhs12572.11690-122I7		24.0407
human	CAGE	hCAGE CL:0002231	+	57	hCAGE	hg38	fantom		CL:0002231	epithelial cell of prostate	primary_cell			FALSE	FALSE			CL					Prostate20Epithelial20Cells2028polarized292c20donor1.CNhs10882.11253-116F2,Prostate20Epithelial20Cells2c20donor2.CNhs11972.11331-117E8,Prostate20Epithelial20Cells2c20donor3.CNhs12014.11404-118D9		25.8907
human	CAGE	hCAGE CL:0002252	+	58	hCAGE	hg38	fantom		CL:0002252	epithelial cell of esophagus	primary_cell			FALSE	FALSE			CL					Esophageal20Epithelial20Cells2c20donor1.CNhs11323.11507-119G4,Esophageal20Epithelial20Cells2c20donor2.CNhs12083.11587-120G3,Esophageal20Epithelial20Cells2c20donor3.CNhs12622.11668-122G3		180.218
human	CAGE	hCAGE CL:0002304	+	59	hCAGE	hg38	fantom		CL:0002304	non-pigmented ciliary epithelial cell	primary_cell			FALSE	FALSE			CL					Ciliary20Epithelial20Cells2c20donor1.CNhs10871.11242-116D9,Ciliary20Epithelial20Cells2c20donor2.CNhs11966.11323-117D9,Ciliary20Epithelial20Cells2c20donor3.CNhs12009.11399-118D4		22.0718
human	CAGE	hCAGE CL:0002306	+	60	hCAGE	hg38	fantom		CL:0002306	epithelial cell of proximal tubule	primary_cell			FALSE	FALSE			CL					Renal20Proximal20Tubular20Epithelial20Cell2c20donor1.CNhs11330.11515-119H3,Renal20Proximal20Tubular20Epithelial20Cell2c20donor2.CNhs12087.11595-120H2,Renal20Proximal20Tubular20Epithelial20Cell2c20donor3.CNhs12120.11676-122H2		71.968
human	CAGE	hCAGE CL:0002327	+	61	hCAGE	hg38	fantom		CL:0002327	mammary gland epithelial cell	primary_cell			FALSE	FALSE			CL					Mammary20Epithelial20Cell2c20donor1.CNhs11077.11273-116H4,Mammary20Epithelial20Cell2c20donor2.CNhs11382.11350-117G9,Mammary20Epithelial20Cell2c20donor3.CNhs12032.11422-118F9		26.2545
human	CAGE	hCAGE CL:0002328	+	62	hCAGE	hg38	fantom		CL:0002328	bronchial epithelial cell	primary_cell			FALSE	FALSE			CL					Bronchial20Epithelial20Cell2c20donor1.CNhs11327.11511-119G8,Bronchial20Epithelial20Cell2c20donor2.CNhs12085.11591-120G7,Bronchial20Epithelial20Cell2c20donor3.CNhs12623.11672-122G7,Bronchial20Epithelial20Cell2c20donor4.CNhs12054.11453-119A4,Bronchial20Epithelial20Cell2c20donor5.CNhs12058.11457-119A8,Bronchial20Epithelial20Cell2c20donor6.CNhs12062.11461-119B3,Bronchial20Epithelial20Cell2c20donor7.C…		36.5675
human	CAGE	hCAGE CL:0002363	+	63	hCAGE	hg38	fantom		CL:0002363	keratocyte	primary_cell			FALSE	FALSE			CL					Keratocytes2c20donor1.CNhs11337.11527-119I6,Keratocytes2c20donor2.CNhs12095.11607-120I5,Keratocytes2c20donor3.CNhs12921.11688-122I5		73.3877
human	CAGE	hCAGE CL:0002367	+	64	hCAGE	hg38	fantom		CL:0002367	trabecular meshwork cell	primary_cell			FALSE	FALSE			CL					Trabecular20Meshwork20Cells2c20donor1.CNhs11340.11532-120A2,Trabecular20Meshwork20Cells2c20donor2.CNhs12097.11612-122A1,Trabecular20Meshwork20Cells2c20donor3.CNhs12124.11693-123A1		105.238
human	CAGE	hCAGE CL:0002368	+	65	hCAGE	hg38	fantom		CL:0002368	respiratory epithelial cell	primary_cell			FALSE	FALSE			CL					Small20Airway20Epithelial20Cells2c20donor1.CNhs10884.11256-116F5,Small20Airway20Epithelial20Cells2c20donor2.CNhs11975.11334-117F2,Small20Airway20Epithelial20Cells2c20donor3.CNhs12016.11406-118E2		33.2223
human	CAGE	hCAGE CL:0002372	+	66	hCAGE	hg38	fantom		CL:0002372	myotube	primary_cell			FALSE	FALSE			CL					Skeletal20muscle20cells20differentiated20into20Myotubes20-20multinucleated2c20donor1.CNhs11084.11282-116I4,Skeletal20muscle20cells20differentiated20into20Myotubes20-20multinucleated2c20donor2.CNhs11984.11359-117H9,Skeletal20muscle20cells20differentiated20into20Myotubes20-20multinucleated2c20donor3.CNhs12041.11431-118G9		42.7133
human	CAGE	hCAGE CL:0002397	+	67	hCAGE	hg38	fantom		CL:0002397	CD14-positive, CD16-positive monocyte	primary_cell			FALSE	FALSE			CL					CD14-CD162b20Monocytes2c20donor2.CNhs13207.11800-124C9,CD14-CD162b20Monocytes2c20donor3.CNhs13548.11911-125G3,CD142bCD162b20Monocytes2c20donor1.CNhs13541.11789-124B7,CD142bCD162b20Monocytes2c20donor2.CNhs13208.11801-124D1,CD142bCD162b20Monocytes2c20donor3.CNhs13549.11912-125G4		13.2041
human	CAGE	hCAGE CL:0002453	+	68	hCAGE	hg38	fantom		CL:0002453	oligodendrocyte precursor cell	primary_cell			FALSE	FALSE			CL					Oligodendrocyte20-20precursors2c20donor1.CNhs12586.11496-119F2,		151.708
human	CAGE	hCAGE CL:0002504	+	69	hCAGE	hg38	fantom		CL:0002504	enteric smooth muscle cell	primary_cell			FALSE	FALSE			CL					Smooth20Muscle20Cells20-20Intestinal2c20donor1.CNhs12595.11509-119G6,		35.4485
human	CAGE	hCAGE CL:0002521	+	70	hCAGE	hg38	fantom		CL:0002521	subcutaneous fat cell	primary_cell			FALSE	FALSE			CL					Adipocyte20-20subcutaneous2c20donor1.CNhs12494.11259-116F8,Adipocyte20-20subcutaneous2c20donor2.CNhs11371.11336-117F4,Adipocyte20-20subcutaneous2c20donor3.CNhs12017.11408-118E4		77.6431
human	CAGE	hCAGE CL:0002536	+	71	hCAGE	hg38	fantom		CL:0002536	amniotic epithelial cell	primary_cell			FALSE	FALSE			CL					Amniotic20Epithelial20Cells2c20donor1.CNhs11341.11533-120A3,Amniotic20Epithelial20Cells2c20donor2.CNhs12098.11613-122A2,Amniotic20Epithelial20Cells2c20donor3.CNhs12125.11694-123A2		76.5748
human	CAGE	hCAGE CL:0002537	+	72	hCAGE	hg38	fantom		CL:0002537	amnion mesenchymal stem cell	primary_cell			FALSE	FALSE			CL					Mesenchymal20Stem20Cells20-20amniotic20membrane2c20donor1.CNhs11349.11547-120B8,Mesenchymal20Stem20Cells20-20amniotic20membrane2c20donor2.CNhs12104.11627-122B7		89.0509
human	CAGE	hCAGE CL:0002539	+	73	hCAGE	hg38	fantom		CL:0002539	aortic smooth muscle cell	primary_cell			FALSE	FALSE			CL					Smooth20Muscle20Cells20-20Aortic2c20donor0.CNhs10838.11210-116A4,Smooth20Muscle20Cells20-20Aortic2c20donor1.CNhs11085.11283-116I5,Smooth20Muscle20Cells20-20Aortic2c20donor2.CNhs11305.11360-117I1,Smooth20Muscle20Cells20-20Aortic2c20donor3.CNhs11309.11432-118H1		63.3502
human	CAGE	hCAGE CL:0002540	+	74	hCAGE	hg38	fantom		CL:0002540	mesenchymal stem cell of the bone marrow	primary_cell			FALSE	FALSE			CL					Mesenchymal20Stem20Cells20-20bone20marrow2c20donor1.CNhs11344.11536-120A6,Mesenchymal20Stem20Cells20-20bone20marrow2c20donor2.CNhs12100.11616-122A5,Mesenchymal20Stem20Cells20-20bone20marrow2c20donor3.CNhs12126.11697-123A5,Mesenchymal20Stem20Cells20-20bone20marrow2c20donor4.CNhs11316.11464-119B6,mesenchymal20precursor20cell20-20bone20marrow2c20donor1.CNhs12366.11750-123G4,mesenchymal20precursor20c…		27.28
human	CAGE	hCAGE CL:0002543	+	75	hCAGE	hg38	fantom		CL:0002543	vein endothelial cell	primary_cell			FALSE	FALSE			CL					Endothelial20Cells20-20Vein2c20donor1.CNhs12497.11267-116G7,Endothelial20Cells20-20Vein2c20donor2.CNhs11377.11344-117G3,Endothelial20Cells20-20Vein2c20donor3.CNhs12026.11416-118F3		67.7817
human	CAGE	hCAGE CL:0002544	+	76	hCAGE	hg38	fantom		CL:0002544	aortic endothelial cell	primary_cell			FALSE	FALSE			CL					Endothelial20Cells20-20Aortic2c20donor0.CNhs10837.11207-116A1,Endothelial20Cells20-20Aortic2c20donor1.CNhs12495.11263-116G3,Endothelial20Cells20-20Aortic2c20donor2.CNhs11375.11340-117F8,Endothelial20Cells20-20Aortic2c20donor3.CNhs12022.11412-118E8		64.3361
human	CAGE	hCAGE CL:0002545	+	77	hCAGE	hg38	fantom		CL:0002545	thoracic aorta endothelial cell	primary_cell			FALSE	FALSE			CL					Endothelial20Cells20-20Thoracic2c20donor1.CNhs11926.11266-116G6,Endothelial20Cells20-20Thoracic2c20donor2.CNhs11978.11343-117G2		122.504
human	CAGE	hCAGE CL:0002547	+	78	hCAGE	hg38	fantom		CL:0002547	fibroblast of the aortic adventitia	primary_cell			FALSE	FALSE			CL					Fibroblast20-20Aortic20Adventitial2c20donor1.CNhs10874.11245-116E3,Fibroblast20-20Aortic20Adventitial2c20donor2.CNhs11968.11326-117E3,Fibroblast20-20Aortic20Adventitial2c20donor3.CNhs12011.11401-118D6		37.1472
human	CAGE	hCAGE CL:0002548	+	79	hCAGE	hg38	fantom		CL:0002548	cardiac fibroblast	primary_cell			FALSE	FALSE			CL					Fibroblast20-20Cardiac2c20donor1.CNhs12498.11268-116G8,Fibroblast20-20Cardiac2c20donor2.CNhs11378.11345-117G4,Fibroblast20-20Cardiac2c20donor3.CNhs12027.11417-118F4,Fibroblast20-20Cardiac2c20donor4.CNhs11909.11452-119A3,Fibroblast20-20Cardiac2c20donor5.CNhs12057.11456-119A7,Fibroblast20-20Cardiac2c20donor6.CNhs12061.11460-119B2		29.9144
human	CAGE	hCAGE CL:0002549	+	80	hCAGE	hg38	fantom		CL:0002549	fibroblast of choroid plexus	primary_cell			FALSE	FALSE			CL					Fibroblast20-20Choroid20Plexus2c20donor1.CNhs11319.11492-119E7,Fibroblast20-20Choroid20Plexus2c20donor2.CNhs12344.11572-120E6,Fibroblast20-20Choroid20Plexus2c20donor3.CNhs12620.11653-122E6		71.3372
human	CAGE	hCAGE CL:0002550	+	81	hCAGE	hg38	fantom		CL:0002550	fibroblast of the conjuctiva	primary_cell			FALSE	FALSE			CL					Fibroblast20-20Conjunctival2c20donor1.CNhs11339.11531-120A1,Fibroblast20-20Conjunctival2c20donor3.CNhs12734.11692-122I9		21.5483
human	CAGE	hCAGE CL:0002551	+	82	hCAGE	hg38	fantom		CL:0002551	fibroblast of dermis	primary_cell			FALSE	FALSE			CL					Fibroblast20-20Dermal2c20donor1.CNhs12499.11269-116G9,Fibroblast20-20Dermal2c20donor2.CNhs11379.11346-117G5,Fibroblast20-20Dermal2c20donor3.CNhs12028.11418-118F5,Fibroblast20-20Dermal2c20donor4.CNhs12052.11450-119A1,Fibroblast20-20Dermal2c20donor5.CNhs12055.11454-119A5,Fibroblast20-20Dermal2c20donor6.CNhs12059.11458-119A9		19.5174
human	CAGE	hCAGE CL:0002552	+	83	hCAGE	hg38	fantom		CL:0002552	fibroblast of gingiva	primary_cell			FALSE	FALSE			CL					Fibroblast20-20Gingival2c20donor1.CNhs10866.11237-116D4,Fibroblast20-20Gingival2c20donor102028periodontitis29.CNhs14135.11928-125I2,Fibroblast20-20Gingival2c20donor2.CNhs11961.11318-117D4,Fibroblast20-20Gingival2c20donor3.CNhs12006.11394-118C8,Fibroblast20-20Gingival2c20donor42028GFH229.CNhs10848.11222-116B7,Fibroblast20-20Gingival2c20donor52028GFH329.CNhs11952.11303-117B7,Fibroblast20-20Gingival…		9.6733
human	CAGE	hCAGE CL:0002553	+	84	hCAGE	hg38	fantom		CL:0002553	lung fibroblast	primary_cell			FALSE	FALSE			CL					Fibroblast20-20Lung2c20donor1.CNhs12500.11270-116H1,Fibroblast20-20Lung2c20donor2.CNhs11380.11347-117G6,Fibroblast20-20Lung2c20donor3.CNhs12029.11419-118F6		47.2102
human	CAGE	hCAGE CL:0002554	+	85	hCAGE	hg38	fantom		CL:0002554	fibroblast of lymphatic vessel	primary_cell			FALSE	FALSE			CL					Fibroblast20-20Lymphatic2c20donor1.CNhs11322.11506-119G3,Fibroblast20-20Lymphatic2c20donor2.CNhs12082.11586-120G2,Fibroblast20-20Lymphatic2c20donor3.CNhs12118.11667-122G2		165.585
human	CAGE	hCAGE CL:0002555	+	86	hCAGE	hg38	fantom		CL:0002555	fibroblast of mammary gland	primary_cell			FALSE	FALSE			CL					Fibroblast20-20Mammary2c20donor1.CNhs11348.11540-120B1,Fibroblast20-20Mammary2c20donor2.CNhs12103.11620-122A9,Fibroblast20-20Mammary2c20donor3.CNhs12128.11701-123A9		183.867
human	CAGE	hCAGE CL:0002556	+	87	hCAGE	hg38	fantom		CL:0002556	fibroblast of periodontium	primary_cell			FALSE	FALSE			CL					Fibroblast20-20Periodontal20Ligament2c20donor1.CNhs10867.11238-116D5,Fibroblast20-20Periodontal20Ligament2c20donor2.CNhs11962.11319-117D5,Fibroblast20-20Periodontal20Ligament2c20donor3.CNhs11907.11395-118C9,Fibroblast20-20Periodontal20Ligament2c20donor42028PL2929.CNhs12493.11223-116B8,Fibroblast20-20Periodontal20Ligament2c20donor52028PL3029.CNhs11953.11304-117B8,Fibroblast20-20Periodontal20Ligame…		27.9111
human	CAGE	hCAGE CL:0002557	+	88	hCAGE	hg38	fantom		CL:0002557	fibroblast of pulmonary artery	primary_cell			FALSE	FALSE			CL					Fibroblast20-20Pulmonary20Artery2c20donor1.CNhs10878.11250-116E8,		62.9417
human	CAGE	hCAGE CL:0002558	+	89	hCAGE	hg38	fantom		CL:0002558	fibroblast of villous mesenchyme	primary_cell			FALSE	FALSE			CL					Fibroblast20-20Villous20Mesenchymal2c20donor1.CNhs11343.11535-120A5,Fibroblast20-20Villous20Mesenchymal2c20donor2.CNhs12099.11615-122A4,Fibroblast20-20Villous20Mesenchymal2c20donor3.CNhs12920.11696-123A4		87.7564
human	CAGE	hCAGE CL:0002561	+	90	hCAGE	hg38	fantom		CL:0002561	outer root sheath cell	primary_cell			FALSE	FALSE			CL					Hair20Follicle20Outer20Root20Sheath20Cells2c20donor1.CNhs12339.11504-119G1,Hair20Follicle20Outer20Root20Sheath20Cells2c20donor2.CNhs12347.11584-120F9		96.7404
human	CAGE	hCAGE CL:0002563	+	91	hCAGE	hg38	fantom		CL:0002563	intestinal epithelial cell	primary_cell			FALSE	FALSE			CL					Intestinal20epithelial20cells2028polarized292c20donor1.CNhs10875.11246-116E4,		69.2531
human	CAGE	hCAGE CL:0002564	+	92	hCAGE	hg38	fantom		CL:0002564	nucleus pulposus cell of intervertebral disc	primary_cell			FALSE	FALSE			CL					Nucleus20Pulposus20Cell2c20donor1.CNhs10881.11252-116F1,Nucleus20Pulposus20Cell2c20donor2.CNhs12019.11409-118E5,Nucleus20Pulposus20Cell2c20donor3.CNhs12063.11462-119B4		50.2651
human	CAGE	hCAGE CL:0002565	+	93	hCAGE	hg38	fantom		CL:0002565	iris pigment epithelial cell	primary_cell			FALSE	FALSE			CL					Iris20Pigment20Epithelial20Cells2c20donor1.CNhs12596.11530-119I9,		41.9418
human	CAGE	hCAGE CL:0002566	+	94	hCAGE	hg38	fantom		CL:0002566	dark melanocyte	primary_cell			FALSE	FALSE			CL					Melanocyte20-20dark2c20donor1.CNhs12591.11502-119F8,Melanocyte20-20dark2c20donor2.CNhs12346.11582-120F7,Melanocyte20-20dark2c20donor3.CNhs12570.11663-122F7		33.8583
human	CAGE	hCAGE CL:0002567	+	95	hCAGE	hg38	fantom		CL:0002567	light melanocyte	primary_cell			FALSE	FALSE			CL					Melanocyte20-20light2c20donor1.CNhs11303.11274-116H5,Melanocyte20-20light2c20donor2.CNhs11383.11351-117H1,Melanocyte20-20light2c20donor3.CNhs12033.11423-118G1		91.5464
human	CAGE	hCAGE CL:0002568	+	96	hCAGE	hg38	fantom		CL:0002568	mesenchymal stem cell of Wharton's jelly	primary_cell			FALSE	FALSE			CL					Mesenchymal20Stem20Cells20-20Wharton27s20Jelly2c20donor1.CNhs11057.11548-120B9,		74.2857
human	CAGE	hCAGE CL:0002569	+	97	hCAGE	hg38	fantom		CL:0002569	mesenchymal stem cell of umbilical cord	primary_cell			FALSE	FALSE			CL					Mesenchymal20Stem20Cells20-20umbilical2c20donor1.CNhs11347.11539-120A9,Mesenchymal20Stem20Cells20-20umbilical2c20donor2.CNhs12102.11619-122A8,Mesenchymal20Stem20Cells20-20umbilical2c20donor3.CNhs12127.11700-123A8,Mesenchymal20stem20cells20-20umbilical2c20donor0.CNhs12492.11214-116A8,Multipotent20Cord20Blood20Unrestricted20Somatic20Stem20Cells2c20donor1.CNhs11350.11549-120C1,Multipotent20Cord20Blo…		57.375
human	CAGE	hCAGE CL:0002570	+	98	hCAGE	hg38	fantom		CL:0002570	mesenchymal stem cell of adipose	primary_cell			FALSE	FALSE			CL					Mesenchymal20Stem20Cells20-20adipose2c20donor1.CNhs11345.11537-120A7,Mesenchymal20Stem20Cells20-20adipose2c20donor2.CNhs12101.11617-122A6,Mesenchymal20Stem20Cells20-20adipose2c20donor3.CNhs12922.11698-123A6,Mesenchymal20stem20cells20-20adipose2c20donor0.CNhs10844.11217-116B2,mesenchymal20precursor20cell20-20adipose2c20donor1.CNhs12363.11747-123G1,mesenchymal20precursor20cell20-20adipose2c20donor2…		36.5617
human	CAGE	hCAGE CL:0002571	+	99	hCAGE	hg38	fantom		CL:0002571	hepatic mesenchymal stem cell	primary_cell			FALSE	FALSE			CL					Mesenchymal20Stem20Cells20-20hepatic2c20donor1.CNhs11346.11538-120A8,Mesenchymal20Stem20Cells20-20hepatic2c20donor2.CNhs12730.11618-122A7,Mesenchymal20stem20cells20-20hepatic2c20donor0.CNhs10845.11218-116B3		18.6416
human	CAGE	hCAGE CL:0002572	+	100	hCAGE	hg38	fantom		CL:0002572	vertebral mesenchymal stem cell	primary_cell			FALSE	FALSE			CL					Mesenchymal20Stem20Cells20-20Vertebral2c20donor1.CNhs10846.11219-116B4,		157.357
human	CAGE	hCAGE CL:0002573	+	101	hCAGE	hg38	fantom		CL:0002573	Schwann cell	primary_cell			FALSE	FALSE			CL					Schwann20Cells2c20donor1.CNhs12073.11498-119F4,Schwann20Cells2c20donor2.CNhs12345.11578-120F3,Schwann20Cells2c20donor3.CNhs12621.11659-122F3		67.3782
human	CAGE	hCAGE CL:0002574	+	102	hCAGE	hg38	fantom		CL:0002574	stromal cell of pancreas	primary_cell			FALSE	FALSE			CL					Pancreatic20stromal20cells2c20donor1.CNhs10877.11249-116E7,		54.6114
human	CAGE	hCAGE CL:0002575	+	103	hCAGE	hg38	fantom		CL:0002575	central nervous system pericyte	primary_cell			FALSE	FALSE			CL					Pericytes2c20donor1.CNhs11317.11491-119E6,Pericytes2c20donor2.CNhs12079.11571-120E5,Pericytes2c20donor3.CNhs12116.11652-122E5		59.4575
human	CAGE	hCAGE CL:0002576	+	104	hCAGE	hg38	fantom		CL:0002576	perineural cell	primary_cell			FALSE	FALSE			CL					Perineurial20Cells2c20donor1.CNhs12587.11499-119F5,Perineurial20Cells2c20donor2.CNhs12590.11579-120F4		47.0392
human	CAGE	hCAGE CL:0002577	+	105	hCAGE	hg38	fantom		CL:0002577	placental epithelial cell	primary_cell			FALSE	FALSE			CL					Placental20Epithelial20Cells2c20donor1.CNhs11079.11278-116H9,Placental20Epithelial20Cells2c20donor2.CNhs11386.11355-117H5,Placental20Epithelial20Cells2c20donor3.CNhs12037.11427-118G5		76.0032
human	CAGE	hCAGE CL:0002579	+	106	hCAGE	hg38	fantom		CL:0002579	omentum preadipocyte	primary_cell			FALSE	FALSE			CL					Preadipocyte20-20omental2c20donor1.CNhs11065.11468-119C1,Preadipocyte20-20omental2c20donor2.CNhs11902.11329-117E6,Preadipocyte20-20omental2c20donor3.CNhs12013.11403-118D8		26.8058
human	CAGE	hCAGE CL:0002580	+	107	hCAGE	hg38	fantom		CL:0002580	preadipocyte of the breast	primary_cell			FALSE	FALSE			CL					Preadipocyte20-20breast2c20donor1.CNhs11052.11467-119B9,Preadipocyte20-20breast2c20donor2.CNhs11971.11328-117E5		62.8347
human	CAGE	hCAGE CL:0002581	+	108	hCAGE	hg38	fantom		CL:0002581	perirenal preadipocyte	primary_cell			FALSE	FALSE			CL					Preadipocyte20-20perirenal2c20donor1.CNhs12065.11469-119C2,		397.037
human	CAGE	hCAGE CL:0002582	+	109	hCAGE	hg38	fantom		CL:0002582	visceral preadipocyte	primary_cell			FALSE	FALSE			CL					Preadipocyte20-20visceral2c20donor1.CNhs11082.11280-116I2,Preadipocyte20-20visceral2c20donor2.CNhs11982.11357-117H7,Preadipocyte20-20visceral2c20donor3.CNhs12039.11429-118G7		23.0331
human	CAGE	hCAGE CL:0002583	+	110	hCAGE	hg38	fantom		CL:0002583	subcutaneous preadipocyte	primary_cell			FALSE	FALSE			CL					Preadipocyte20-20subcutaneous2c20donor1.CNhs11081.11279-116I1,Preadipocyte20-20subcutaneous2c20donor2.CNhs11981.11356-117H6,Preadipocyte20-20subcutaneous2c20donor3.CNhs12038.11428-118G6		33.979
human	CAGE	hCAGE CL:0002584	+	111	hCAGE	hg38	fantom		CL:0002584	renal cortical epithelial cell	primary_cell			FALSE	FALSE			CL					Renal20Cortical20Epithelial20Cells2c20donor1.CNhs11331.11516-119H4,Renal20Cortical20Epithelial20Cells2c20donor2.CNhs12728.11596-120H3		41.1263
human	CAGE	hCAGE CL:0002586	+	112	hCAGE	hg38	fantom		CL:0002586	retinal pigment epithelial cell	primary_cell			FALSE	FALSE			CL					Retinal20Pigment20Epithelial20Cells2c20donor0.CNhs10842.11215-116A9,Retinal20Pigment20Epithelial20Cells2c20donor1.CNhs11338.11528-119I7,Retinal20Pigment20Epithelial20Cells2c20donor2.CNhs12096.11608-120I6,Retinal20Pigment20Epithelial20Cells2c20donor3.CNhs12733.11689-122I6		59.1093
human	CAGE	hCAGE CL:0002588	+	113	hCAGE	hg38	fantom		CL:0002588	smooth muscle cell of the umbilical vein	primary_cell			FALSE	FALSE			CL					Smooth20Muscle20Cells20-20Umbilical20Vein2c20donor1.CNhs12597.11541-120B2,Smooth20Muscle20Cells20-20Umbilical20Vein2c20donor2.CNhs12569.11621-122B1,Smooth20Muscle20Cells20-20Umbilical20Vein2c20donor3.CNhs13076.11702-123B1		48.645
human	CAGE	hCAGE CL:0002589	+	114	hCAGE	hg38	fantom		CL:0002589	smooth muscle cell of the brachiocephalic vasculature	primary_cell			FALSE	FALSE			CL					Smooth20Muscle20Cells20-20Brachiocephalic2c20donor1.CNhs11086.11284-116I6,Smooth20Muscle20Cells20-20Brachiocephalic2c20donor2.CNhs11985.11361-117I2,Smooth20Muscle20Cells20-20Brachiocephalic2c20donor3.CNhs12043.11433-118H2		26.22
human	CAGE	hCAGE CL:0002590	+	115	hCAGE	hg38	fantom		CL:0002590	smooth muscle cell of the brain vasculature	primary_cell			FALSE	FALSE			CL					Smooth20Muscle20Cells20-20Brain20Vascular2c20donor1.CNhs10863.11234-116D1,Smooth20Muscle20Cells20-20Brain20Vascular2c20donor2.CNhs11900.11315-117D1,Smooth20Muscle20Cells20-20Brain20Vascular2c20donor3.CNhs12004.11391-118C5		54.1973
human	CAGE	hCAGE CL:0002591	+	116	hCAGE	hg38	fantom		CL:0002591	smooth muscle cell of the pulmonary artery	primary_cell			FALSE	FALSE			CL					Smooth20Muscle20Cells20-20Pulmonary20Artery2c20donor1.CNhs11089.11288-117A1,Smooth20Muscle20Cells20-20Pulmonary20Artery2c20donor2.CNhs11989.11365-117I6,Smooth20Muscle20Cells20-20Pulmonary20Artery2c20donor3.CNhs12047.11437-118H6		60.3434
human	CAGE	hCAGE CL:0002592	+	117	hCAGE	hg38	fantom		CL:0002592	smooth muscle cell of the coronary artery	primary_cell			FALSE	FALSE			CL					Smooth20Muscle20Cells20-20Coronary20Artery2c20donor1.CNhs11088.11286-116I8,Smooth20Muscle20Cells20-20Coronary20Artery2c20donor2.CNhs11987.11363-117I4,Smooth20Muscle20Cells20-20Coronary20Artery2c20donor3.CNhs12045.11435-118H4		75.507
human	CAGE	hCAGE CL:0002593	+	118	hCAGE	hg38	fantom		CL:0002593	smooth muscle cell of the internal thoracic artery	primary_cell			FALSE	FALSE			CL					Smooth20Muscle20Cells20-20Internal20Thoracic20Artery2c20donor1.CNhs11067.11287-116I9,Smooth20Muscle20Cells20-20Internal20Thoracic20Artery2c20donor2.CNhs11988.11364-117I5,Smooth20Muscle20Cells20-20Internal20Thoracic20Artery2c20donor3.CNhs12046.11436-118H5		30.0111
human	CAGE	hCAGE CL:0002594	+	119	hCAGE	hg38	fantom		CL:0002594	smooth muscle cell of the umbilical artery	primary_cell			FALSE	FALSE			CL					Smooth20Muscle20Cells20-20Umbilical20Artery2c20donor1.CNhs11091.11290-117A3,Smooth20Muscle20Cells20-20Umbilical20Artery2c20donor2.CNhs11991.11367-117I8,Smooth20Muscle20Cells20-20Umbilical20Artery2c20donor3.CNhs12049.11439-118H8,Smooth20Muscle20Cells20-20Umbilical20artery2c20donor0.CNhs10839.11212-116A6		48.8568
human	CAGE	hCAGE CL:0002595	+	120	hCAGE	hg38	fantom		CL:0002595	smooth muscle cell of the subclavian artery	primary_cell			FALSE	FALSE			CL					Smooth20Muscle20Cells20-20Subclavian20Artery2c20donor1.CNhs11090.11289-117A2,Smooth20Muscle20Cells20-20Subclavian20Artery2c20donor2.CNhs11990.11366-117I7,Smooth20Muscle20Cells20-20Subclavian20Artery2c20donor3.CNhs12048.11438-118H7		84.7288
human	CAGE	hCAGE CL:0002596	+	121	hCAGE	hg38	fantom		CL:0002596	smooth muscle cell of the carotid artery	primary_cell			FALSE	FALSE			CL					Smooth20Muscle20Cells20-20Carotid2c20donor1.CNhs11087.11285-116I7,Smooth20Muscle20Cells20-20Carotid2c20donor2.CNhs11986.11362-117I3,Smooth20Muscle20Cells20-20Carotid2c20donor3.CNhs12044.11434-118H3		107.904
human	CAGE	hCAGE CL:0002597	+	122	hCAGE	hg38	fantom		CL:0002597	smooth muscle cell of bladder	primary_cell			FALSE	FALSE			CL					Smooth20Muscle20Cells20-20Bladder2c20donor1.CNhs12893.11519-119H7,		305.08
human	CAGE	hCAGE CL:0002598	+	123	hCAGE	hg38	fantom		CL:0002598	bronchial smooth muscle cell	primary_cell			FALSE	FALSE			CL					Smooth20Muscle20Cells20-20Bronchial2c20donor2.CNhs12348.11592-120G8,		157.736
human	CAGE	hCAGE CL:0002599	+	124	hCAGE	hg38	fantom		CL:0002599	smooth muscle cell of the esophagus	primary_cell			FALSE	FALSE			CL					Smooth20Muscle20Cells20-20Esophageal2c20donor1.CNhs11324.11508-119G5,Smooth20Muscle20Cells20-20Esophageal2c20donor2.CNhs12727.11588-120G4		41.3384
human	CAGE	hCAGE CL:0002600	+	125	hCAGE	hg38	fantom		CL:0002600	smooth muscle cell of trachea	primary_cell			FALSE	FALSE			CL					Smooth20Muscle20Cells20-20Tracheal2c20donor1.CNhs11329.11513-119H1,Smooth20Muscle20Cells20-20Tracheal2c20donor2.CNhs12567.11593-120G9,Smooth20Muscle20Cells20-20Tracheal2c20donor3.CNhs12894.11674-122G9		57.2053
human	CAGE	hCAGE CL:0002601	+	126	hCAGE	hg38	fantom		CL:0002601	uterine smooth muscle cell	primary_cell			FALSE	FALSE			CL					Smooth20Muscle20Cells20-20Uterine2c20donor1.CNhs11921.11258-116F7,Smooth20Muscle20Cells20-20Uterine2c20donor3.CNhs11927.11466-119B8		74.2987
human	CAGE	hCAGE CL:0002602	+	127	hCAGE	hg38	fantom		CL:0002602	annulus pulposus cell	primary_cell			FALSE	FALSE			CL					Anulus20Pulposus20Cell2c20donor1.CNhs10876.11248-116E6,Anulus20Pulposus20Cell2c20donor2.CNhs12064.11463-119B5		65.1128
human	CAGE	hCAGE CL:0002603	+	128	hCAGE	hg38	fantom		CL:0002603	astrocyte of the cerebellum	primary_cell			FALSE	FALSE			CL					Astrocyte20-20cerebellum2c20donor1.CNhs11321.11500-119F6,Astrocyte20-20cerebellum2c20donor2.CNhs12081.11580-120F5,Astrocyte20-20cerebellum2c20donor3.CNhs12117.11661-122F5		51.6329
human	CAGE	hCAGE CL:0002605	+	129	hCAGE	hg38	fantom		CL:0002605	astrocyte of the cerebral cortex	primary_cell			FALSE	FALSE			CL					Astrocyte20-20cerebral20cortex2c20donor1.CNhs10864.11235-116D2,Astrocyte20-20cerebral20cortex2c20donor2.CNhs11960.11316-117D2,Astrocyte20-20cerebral20cortex2c20donor3.CNhs12005.11392-118C6		28.4622
human	CAGE	hCAGE CL:0002615	+	130	hCAGE	hg38	fantom		CL:0002615	adipocyte of omentum tissue	primary_cell			FALSE	FALSE			CL					Adipocyte20-20omental2c20donor1.CNhs11054.11473-119C6,Adipocyte20-20omental2c20donor2.CNhs12067.11474-119C7,Adipocyte20-20omental2c20donor3.CNhs12068.11475-119C8		49.0518
human	CAGE	hCAGE CL:0002616	+	131	hCAGE	hg38	fantom		CL:0002616	perirenal adipocyte cell	primary_cell			FALSE	FALSE			CL					Adipocyte20-20perirenal2c20donor1.CNhs12069.11476-119C9,		215.669
human	CAGE	hCAGE CL:0002617	+	132	hCAGE	hg38	fantom		CL:0002617	adipocyte of breast	primary_cell			FALSE	FALSE			CL					Adipocyte20-20breast2c20donor1.CNhs11051.11376-118A8,Adipocyte20-20breast2c20donor2.CNhs11969.11327-117E4		44.7229
human	CAGE	hCAGE CL:0002618	+	133	hCAGE	hg38	fantom		CL:0002618	endothelial cell of umbilical vein	primary_cell			FALSE	FALSE			CL					Endothelial20Cells20-20Umbilical20vein2c20donor1.CNhs10872.11243-116E1,Endothelial20Cells20-20Umbilical20vein2c20donor2.CNhs11967.11324-117E1,Endothelial20Cells20-20Umbilical20vein2c20donor3.CNhs12010.11400-118D5		32.8719
human	CAGE	hCAGE CL:0002620	+	134	hCAGE	hg38	fantom		CL:0002620	skin fibroblast	primary_cell			FALSE	FALSE			CL					Fibroblast20-20skin20dystrophia20myotonica2c20donor1.CNhs11353.11556-120C8,Fibroblast20-20skin20dystrophia20myotonica2c20donor2.CNhs11354.11557-120C9,Fibroblast20-20skin20dystrophia20myotonica2c20donor3.CNhs11913.11560-120D3,Fibroblast20-20skin20normal2c20donor1.CNhs11351.11553-120C5,Fibroblast20-20skin20normal2c20donor2.CNhs11914.11561-120D4,Fibroblast20-20skin20spinal20muscular20atrophy2c20dono…		16.0875
human	CAGE	hCAGE CL:0002621	+	135	hCAGE	hg38	fantom		CL:0002621	gingival epithelial cell	primary_cell			FALSE	FALSE			CL					Gingival20epithelial20cells2c20donor12028GEA1129.CNhs11061.11221-116B6,Gingival20epithelial20cells2c20donor22028GEA1429.CNhs11896.11302-117B6,Gingival20epithelial20cells2c20donor32028GEA1529.CNhs11903.11379-118B2		49.7122
human	CAGE	hCAGE CL:0002622	+	136	hCAGE	hg38	fantom		CL:0002622	prostate stromal cell	primary_cell			FALSE	FALSE			CL					Prostate20Stromal20Cells2c20donor1.CNhs10883.11254-116F3,Prostate20Stromal20Cells2c20donor2.CNhs11973.11332-117E9,Prostate20Stromal20Cells2c20donor3.CNhs12015.11405-118E1		32.7687
human	CAGE	hCAGE CL:0002623	+	137	hCAGE	hg38	fantom		CL:0002623	acinar cell of salivary gland	primary_cell			FALSE	FALSE			CL					salivary20acinar20cells2c20donor1.CNhs12810.11771-123I7,salivary20acinar20cells2c20donor2.CNhs12811.11772-123I8,salivary20acinar20cells2c20donor3.CNhs12812.11773-123I9		34.9275
human	CAGE	hCAGE CL:0002677	+	138	hCAGE	hg38	fantom		CL:0002677	naive regulatory T cell	primary_cell			FALSE	FALSE			CL					CD42bCD252bCD45RA-20memory20regulatory20T20cells2c20donor1.CNhs13195.11782-124A9,		61.6743
human	CAGE	hCAGE CL:1000280	+	139	hCAGE	hg38	fantom		CL:1000280	smooth muscle cell of colon	primary_cell			FALSE	FALSE			CL					Smooth20Muscle20Cells20-20Colonic2c20donor1.CNhs10868.11239-116D6,Smooth20Muscle20Cells20-20Colonic2c20donor2.CNhs11963.11320-117D6,Smooth20Muscle20Cells20-20Colonic2c20donor3.CNhs12007.11396-118D1		36.0393
human	CAGE	hCAGE CL:1000413	+	140	hCAGE	hg38	fantom		CL:1000413	endothelial cell of artery	primary_cell			FALSE	FALSE			CL					Endothelial20Cells20-20Artery2c20donor1.CNhs12496.11264-116G4,Endothelial20Cells20-20Artery2c20donor2.CNhs11977.11341-117F9,Endothelial20Cells20-20Artery2c20donor3.CNhs12023.11413-118E9		60.4886
human	CAGE	hCAGE CL:1000428	+	141	hCAGE	hg38	fantom		CL:1000428	stem cell of epidermis	primary_cell			FALSE	FALSE			CL					Hair20Follicle20Dermal20Papilla20Cells2c20donor1.CNhs12501.11271-116H2,Hair20Follicle20Dermal20Papilla20Cells2c20donor2.CNhs11979.11348-117G7,Hair20Follicle20Dermal20Papilla20Cells2c20donor3.CNhs12030.11420-118F7		120.645
human	CAGE	hCAGE CL:1000487	+	142	hCAGE	hg38	fantom		CL:1000487	smooth muscle cell of prostate	primary_cell			FALSE	FALSE			CL					Smooth20Muscle20Cells20-20Prostate2c20donor1.CNhs11920.11257-116F6,Smooth20Muscle20Cells20-20Prostate2c20donor2.CNhs11976.11335-117F3,Smooth20Muscle20Cells20-20Prostate2c20donor3.CNhs11910.11465-119B7		38.2142
human	CAGE	hCAGE CL:1000494	+	143	hCAGE	hg38	fantom		CL:1000494	nephron tubule epithelial cell	primary_cell			FALSE	FALSE			CL					Renal20Epithelial20Cells2c20donor1.CNhs11332.11517-119H5,Renal20Epithelial20Cells2c20donor2.CNhs12088.11597-120H4,Renal20Epithelial20Cells2c20donor3.CNhs12732.11678-122H4		40.1574
human	CAGE	hCAGE EFO:0001086	+	144	hCAGE	hg38	fantom		EFO:0001086	A549	cell_line			FALSE	FALSE			EFO					lung20adenocarcinoma20cell20line3aA549.CNhs11275.10499-107C4,		98.9643
human	CAGE	hCAGE EFO:0001099	+	145	hCAGE	hg38	fantom		EFO:0001099	Caco-2	cell_line			FALSE	FALSE			EFO					colon20carcinoma20cell20line3aCACO-2.CNhs11280.10513-107D9,		88.7484
human	CAGE	hCAGE EFO:0001182	+	146	hCAGE	hg38	fantom		EFO:0001182	HEK293	cell_line			FALSE	FALSE			EFO					embryonic20kidney20cell20line3a20HEK2932fSLAM20infection2c2024hr.CNhs11047.10451-106G1,		41.8318
human	CAGE	hCAGE EFO:0001187	+	147	hCAGE	hg38	fantom		EFO:0001187	HepG2	cell_line			FALSE	FALSE			EFO					hepatocellular20carcinoma20cell20line3a20HepG220ENCODE2c20biol_rep1.CNhs12328.10818-111B8,hepatocellular20carcinoma20cell20line3a20HepG220ENCODE2c20biol_rep2.CNhs12329.10819-111B9,hepatocellular20carcinoma20cell20line3a20HepG220ENCODE2c20biol_rep3.CNhs12330.10820-111C1		22.4479
human	CAGE	hCAGE EFO:0001253	+	148	hCAGE	hg38	fantom		EFO:0001253	THP-1	cell_line			FALSE	FALSE			EFO					acute20myeloid20leukemia2028FAB20M52920cell20line3aTHP-12028fresh29.CNhs10722.10399-106A3,acute20myeloid20leukemia2028FAB20M52920cell20line3aTHP-12028revived29.CNhs10723.10400-106A4,acute20myeloid20leukemia2028FAB20M52920cell20line3aTHP-12028thawed29.CNhs10724.10405-106A9		56.6159
human	CAGE	hCAGE EFO:0002059	+	149	hCAGE	hg38	fantom		EFO:0002059	HT1080	cell_line			FALSE	FALSE			EFO					fibrosarcoma20cell20line3aHT-1080.CNhs11860.10758-110E2,		65.9997
human	CAGE	hCAGE EFO:0002067	+	150	hCAGE	hg38	fantom		EFO:0002067	K562	cell_line			FALSE	FALSE			EFO					chronic20myelogenous20leukemia20cell20line3aK562.CNhs11250.10454-106G4,chronic20myelogenous20leukemia20cell20line3aK56220ENCODE2c20biol_rep1.CNhs12334.10824-111C5,chronic20myelogenous20leukemia20cell20line3aK56220ENCODE2c20biol_rep2.CNhs12335.10825-111C6,chronic20myelogenous20leukemia20cell20line3aK56220ENCODE2c20biol_rep3.CNhs12336.10826-111C7		35.1672
human	CAGE	hCAGE EFO:0002074	+	151	hCAGE	hg38	fantom		EFO:0002074	PC-3	cell_line			FALSE	FALSE			EFO					prostate20cancer20cell20line3aPC-3.CNhs11243.10439-106E7,		47.8361
human	CAGE	hCAGE EFO:0002101	+	152	hCAGE	hg38	fantom		EFO:0002101	A172	cell_line			FALSE	FALSE			EFO					glioblastoma20cell20line3aA1722c20tech_rep1.CNhs11185.10444-106F3,glioblastoma20cell20line3aA1722c20tech_rep2.CNhs11248.10444-106F3		35.2593
human	CAGE	hCAGE EFO:0002179	+	153	hCAGE	hg38	fantom		EFO:0002179	G401	cell_line			FALSE	FALSE			EFO					Wilms2720tumor20cell20line3aG-401.CNhs11892.10809-111A8,		54.0559
human	CAGE	hCAGE EFO:0002285	+	154	hCAGE	hg38	fantom		EFO:0002285	NCI-H226	cell_line			FALSE	FALSE			EFO					mesothelioma20cell20line3aNCI-H226.CNhs13062.10846-111E9,		86.6912
human	CAGE	hCAGE EFO:0002324	+	155	hCAGE	hg38	fantom		EFO:0002324	Raji	cell_line			FALSE	FALSE			EFO					Burkitt27s20lymphoma20cell20line3aRAJI.CNhs11268.10476-106I8,		57.7174
human	CAGE	hCAGE EFO:0002784	+	156	hCAGE	hg38	fantom		EFO:0002784	GM12878	cell_line			FALSE	FALSE			EFO					B20lymphoblastoid20cell20line3a20GM1287820ENCODE2c20biol_rep1.CNhs12331.10821-111C2,B20lymphoblastoid20cell20line3a20GM1287820ENCODE2c20biol_rep2.CNhs12332.10822-111C3,B20lymphoblastoid20cell20line3a20GM1287820ENCODE2c20biol_rep3.CNhs12333.10823-111C4		21.3404
human	CAGE	hCAGE EFO:0002791	+	157	hCAGE	hg38	fantom		EFO:0002791	HeLa-S3	cell_line			FALSE	FALSE			EFO					epitheloid20carcinoma20cell20line3a20HelaS320ENCODE2c20biol_rep1.CNhs12325.10815-111B5,epitheloid20carcinoma20cell20line3a20HelaS320ENCODE2c20biol_rep2.CNhs12326.10816-111B6,epitheloid20carcinoma20cell20line3a20HelaS320ENCODE2c20biol_rep3.CNhs12327.10817-111B7		23.7977
human	CAGE	hCAGE EFO:0002793	+	158	hCAGE	hg38	fantom		EFO:0002793	HL-60	cell_line			FALSE	FALSE			EFO					acute20myeloid20leukemia2028FAB20M32920cell20line3aHL60.CNhs13055.10829-111D1,		79.9369
human	CAGE	hCAGE EFO:0002796	+	159	hCAGE	hg38	fantom		EFO:0002796	Jurkat	cell_line			FALSE	FALSE			EFO					acute20lymphoblastic20leukemia2028T-ALL2920cell20line3aJurkat.CNhs11253.10464-106H5,		64.3532
human	CAGE	hCAGE EFO:0002860	+	160	hCAGE	hg38	fantom		EFO:0002860	SK-N-MC	cell_line			FALSE	FALSE			EFO					neuroepithelioma20cell20line3aSK-N-MC.CNhs11853.10728-110A8,		180.768
human	CAGE	hCAGE EFO:0003044	+	161	hCAGE	hg38	fantom		EFO:0003044	NCI-H460	cell_line			FALSE	FALSE			EFO					large20cell20lung20carcinoma20cell20line3aNCI-H460.CNhs12806.10839-111E2,		78.2418
human	CAGE	hCAGE EFO:0005441	+	162	hCAGE	hg38	fantom		EFO:0005441	DU 145	cell_line			FALSE	FALSE			EFO					prostate20cancer20cell20line3aDU145.CNhs11260.10490-107B4,		57.9164
human	CAGE	hCAGE UBERON:0000002	+	163	hCAGE	hg38	fantom		UBERON:0000002	uterine cervix	tissue			FALSE	FALSE			UBERON					cervix2c20adult2c20pool1.CNhs10618.10013-101C4,		35.9052
human	CAGE	hCAGE UBERON:0000007	+	164	hCAGE	hg38	fantom		UBERON:0000007	pituitary gland	tissue			FALSE	FALSE			UBERON					pituitary20gland20-20adult2c20donor10196.CNhs13805.10180-103C9,pituitary20gland2c20adult2c20donor10252.CNhs12229.10162-103A9,pituitary20gland2c20adult2c20donor10258.CNhs14231.10378-105G9		38.9167
human	CAGE	hCAGE UBERON:0000014	+	165	hCAGE	hg38	fantom		UBERON:0000014	zone of skin	tissue			FALSE	FALSE			UBERON					skin2c20adult2c20donor1.CNhs11785.10074-102A2,skin2c20fetal2c20donor1.CNhs11774.10065-101I2		90.942
human	CAGE	hCAGE UBERON:0000019	+	166	hCAGE	hg38	fantom		UBERON:0000019	camera-type eye	tissue			FALSE	FALSE			UBERON					eye2c20fetal2c20donor1.CNhs11762.10054-101G9,		73.059
human	CAGE	hCAGE UBERON:0000029	+	167	hCAGE	hg38	fantom		UBERON:0000029	lymph node	tissue			FALSE	FALSE			UBERON					lymph20node2c20adult2c20donor1.CNhs11788.10077-102A5,		132.452
human	CAGE	hCAGE UBERON:0000057	+	168	hCAGE	hg38	fantom		UBERON:0000057	urethra	tissue			FALSE	FALSE			UBERON					Urethra2c20donor2.CNhs13464.10319-105A4,		21.9344
human	CAGE	hCAGE UBERON:0000178	+	169	hCAGE	hg38	fantom		UBERON:0000178	blood	primary_cell			FALSE	FALSE			UBERON					Peripheral20Blood20Mononuclear20Cells2c20donor1.CNhs10860.11231-116C7,Peripheral20Blood20Mononuclear20Cells2c20donor2.CNhs11958.11312-117C7,Peripheral20Blood20Mononuclear20Cells2c20donor3.CNhs12002.11388-118C2,Whole20blood2028ribopure292c20donor0903092c20donation1.CNhs11675.12179-129A1,Whole20blood2028ribopure292c20donor0903092c20donation2.CNhs11671.12180-129A2,Whole20blood2028ribopure292c20donor…		13.5316
human	CAGE	hCAGE UBERON:0000305	+	170	hCAGE	hg38	fantom		UBERON:0000305	amnion	primary_cell			FALSE	FALSE			UBERON					amniotic20membrane20cells2c20donor1.CNhs12502.12235-129G3,amniotic20membrane20cells2c20donor2.CNhs12503.12236-129G4,amniotic20membrane20cells2c20donor3.CNhs12379.12237-129G5		44.1473
human	CAGE	hCAGE UBERON:0000310	+	171	hCAGE	hg38	fantom		UBERON:0000310	breast	tissue			FALSE	FALSE			UBERON					breast2c20adult2c20donor1.CNhs11792.10080-102A8,		203.004
human	CAGE	hCAGE UBERON:0000341	+	172	hCAGE	hg38	fantom		UBERON:0000341	throat	tissue			FALSE	FALSE			UBERON					throat2c20adult.CNhs12858.10209-103G2,throat2c20fetal2c20donor1.CNhs11770.10061-101H7		36.2702
human	CAGE	hCAGE UBERON:0000473	+	173	hCAGE	hg38	fantom		UBERON:0000473	testis	tissue			FALSE	FALSE			UBERON					testis2c20adult2c20pool1.CNhs10632.10026-101D8,testis2c20adult2c20pool2.CNhs12998.10096-102C6		19.5971
human	CAGE	hCAGE UBERON:0000920	+	174	hCAGE	hg38	fantom		UBERON:0000920	egg chorion	primary_cell			FALSE	FALSE			UBERON					chorionic20membrane20cells2c20donor1.CNhs12504.12238-129G6,chorionic20membrane20cells2c20donor2.CNhs12506.12239-129G7,chorionic20membrane20cells2c20donor3.CNhs12380.12240-129G8		31.8562
human	CAGE	hCAGE UBERON:0000941	+	175	hCAGE	hg38	fantom		UBERON:0000941	cranial nerve II	tissue			FALSE	FALSE			UBERON					optic20nerve2c20donor1.CNhs13449.10277-104E7,		43.4175
human	CAGE	hCAGE UBERON:0000945	+	176	hCAGE	hg38	fantom		UBERON:0000945	stomach	tissue			FALSE	FALSE			UBERON					stomach2c20fetal2c20donor1.CNhs11771.10062-101H8,		149.301
human	CAGE	hCAGE UBERON:0000947	+	177	hCAGE	hg38	fantom		UBERON:0000947	aorta	tissue			FALSE	FALSE			UBERON					aorta2c20adult2c20pool1.CNhs11760.10052-101G7,		51.703
human	CAGE	hCAGE UBERON:0000948	+	178	hCAGE	hg38	fantom		UBERON:0000948	heart	tissue			FALSE	FALSE			UBERON					heart2c20adult2c20diseased20post-infarction2c20donor1.CNhs11757.10050-101G5,heart2c20adult2c20diseased2c20donor1.CNhs11758.10051-101G6,heart2c20adult2c20pool1.CNhs10621.10016-101C7,heart2c20fetal2c20pool1.CNhs10653.10046-101G1		21.7347
human	CAGE	hCAGE UBERON:0000955	+	179	hCAGE	hg38	fantom		UBERON:0000955	brain	tissue			FALSE	FALSE			UBERON					brain2c20adult2c20donor1.CNhs11796.10084-102B3,brain2c20adult2c20pool1.CNhs10617.10012-101C3,brain2c20fetal2c20pool1.CNhs11797.10085-102B4		28.4322
human	CAGE	hCAGE UBERON:0000966	+	180	hCAGE	hg38	fantom		UBERON:0000966	retina	tissue			FALSE	FALSE			UBERON					retina2c20adult2c20pool1.CNhs10636.10030-101E3,		32.8358
human	CAGE	hCAGE UBERON:0000988	+	181	hCAGE	hg38	fantom		UBERON:0000988	pons	tissue			FALSE	FALSE			UBERON					pons2c20adult2c20pool1.CNhs10640.10033-101E6,		28.0699
human	CAGE	hCAGE UBERON:0000989	+	182	hCAGE	hg38	fantom		UBERON:0000989	penis	tissue			FALSE	FALSE			UBERON					penis2c20adult.CNhs12850.10200-103F2,		55.629
human	CAGE	hCAGE UBERON:0000992	+	183	hCAGE	hg38	fantom		UBERON:0000992	female gonad	tissue			FALSE	FALSE			UBERON					ovary2c20adult2c20pool1.CNhs10626.10020-101D2,		46.6499
human	CAGE	hCAGE UBERON:0000995	+	184	hCAGE	hg38	fantom		UBERON:0000995	uterus	tissue			FALSE	FALSE			UBERON					uterus2c20adult2c20pool1.CNhs11676.10100-102D1,		59.6792
human	CAGE	hCAGE UBERON:0000996	+	185	hCAGE	hg38	fantom		UBERON:0000996	vagina	tissue			FALSE	FALSE			UBERON					vagina2c20adult.CNhs12854.10204-103F6,		192.704
human	CAGE	hCAGE UBERON:0000998	+	186	hCAGE	hg38	fantom		UBERON:0000998	seminal vesicle	tissue			FALSE	FALSE			UBERON					seminal20vesicle2c20adult.CNhs12851.10201-103F3,		43.6437
human	CAGE	hCAGE UBERON:0001000	+	187	hCAGE	hg38	fantom		UBERON:0001000	vas deferens	tissue			FALSE	FALSE			UBERON					ductus20deferens2c20adult.CNhs12846.10196-103E7,		68.6129
human	CAGE	hCAGE UBERON:0001013	+	188	hCAGE	hg38	fantom		UBERON:0001013	adipose tissue	tissue			FALSE	FALSE			UBERON					adipose20tissue2c20adult2c20pool1.CNhs10615.10010-101C1,adipose2c20donor1.CNhs13972.10184-103D4,adipose2c20donor2.CNhs13973.10185-103D5,adipose2c20donor3.CNhs13974.10186-103D6,adipose2c20donor4.CNhs13975.10187-103D7		21.1034
human	CAGE	hCAGE UBERON:0001043	+	189	hCAGE	hg38	fantom		UBERON:0001043	esophagus	tissue			FALSE	FALSE			UBERON					esophagus2c20adult2c20pool1.CNhs10620.10015-101C6,		51.7653
human	CAGE	hCAGE UBERON:0001044	+	190	hCAGE	hg38	fantom		UBERON:0001044	saliva-secreting gland	tissue			FALSE	FALSE			UBERON					salivary20gland2c20adult2c20pool1.CNhs11677.10093-102C3,		148.629
human	CAGE	hCAGE UBERON:0001052	+	191	hCAGE	hg38	fantom		UBERON:0001052	rectum	tissue			FALSE	FALSE			UBERON					rectum2c20fetal2c20donor1.CNhs11777.10067-101I4,		130.856
human	CAGE	hCAGE UBERON:0001103	+	192	hCAGE	hg38	fantom		UBERON:0001103	diaphragm	tissue			FALSE	FALSE			UBERON					diaphragm2c20fetal2c20donor1.CNhs11779.10069-101I6,		117.934
human	CAGE	hCAGE UBERON:0001134	+	193	hCAGE	hg38	fantom		UBERON:0001134	skeletal muscle tissue	tissue			FALSE	FALSE			UBERON					skeletal20muscle2c20adult2c20pool1.CNhs10629.10023-101D5,skeletal20muscle2c20fetal2c20donor1.CNhs11776.10066-101I3		50.3782
human	CAGE	hCAGE UBERON:0001135	+	194	hCAGE	hg38	fantom		UBERON:0001135	smooth muscle tissue	tissue			FALSE	FALSE			UBERON					small20intestine2c20adult2c20pool1.CNhs10630.10024-101D6,smooth20muscle2c20adult2c20pool1.CNhs11755.10048-101G3		28.2859
human	CAGE	hCAGE UBERON:0001154	+	195	hCAGE	hg38	fantom		UBERON:0001154	vermiform appendix	tissue			FALSE	FALSE			UBERON					appendix2c20adult.CNhs12842.10189-103D9,		80.1267
human	CAGE	hCAGE UBERON:0001155	+	196	hCAGE	hg38	fantom		UBERON:0001155	colon	tissue			FALSE	FALSE			UBERON					colon2c20adult2c20donor1.CNhs11794.10082-102B1,colon2c20adult2c20pool1.CNhs10619.10014-101C5,colon2c20fetal2c20donor1.CNhs11780.10070-101I7		35.3447
human	CAGE	hCAGE UBERON:0001255	+	197	hCAGE	hg38	fantom		UBERON:0001255	urinary bladder	tissue			FALSE	FALSE			UBERON					bladder2c20adult2c20pool1.CNhs10616.10011-101C2,		48.4242
human	CAGE	hCAGE UBERON:0001264	+	198	hCAGE	hg38	fantom		UBERON:0001264	pancreas	tissue			FALSE	FALSE			UBERON					pancreas2c20adult2c20donor1.CNhs11756.10049-101G4,		188.364
human	CAGE	hCAGE UBERON:0001301	+	199	hCAGE	hg38	fantom		UBERON:0001301	epididymis	tissue			FALSE	FALSE			UBERON					epididymis2c20adult.CNhs12847.10197-103E8,		41.0359
human	CAGE	hCAGE UBERON:0001359	+	200	hCAGE	hg38	fantom		UBERON:0001359	cerebrospinal fluid	tissue			FALSE	FALSE			UBERON					cerebrospinal20fluid2c20donor2.CNhs13437.10294-104G6,		66.4124
human	CAGE	hCAGE UBERON:0001389	+	201	hCAGE	hg38	fantom		UBERON:0001389	soleus muscle	tissue			FALSE	FALSE			UBERON					skeletal20muscle20-20soleus20muscle2c20donor1.CNhs13454.10282-104F3,		52.8853
human	CAGE	hCAGE UBERON:0001602	+	202	hCAGE	hg38	fantom		UBERON:0001602	medial rectus extraocular muscle	tissue			FALSE	FALSE			UBERON					eye20-20muscle20medial2c20donor2.CNhs13443.10299-104H2,		72.6169
human	CAGE	hCAGE UBERON:0001603	+	203	hCAGE	hg38	fantom		UBERON:0001603	lateral rectus extra-ocular muscle	tissue			FALSE	FALSE			UBERON					eye20-20muscle20lateral2c20donor2.CNhs13442.10298-104H1,		64.0296
human	CAGE	hCAGE UBERON:0001637	+	204	hCAGE	hg38	fantom		UBERON:0001637	artery	tissue			FALSE	FALSE			UBERON					artery2c20adult.CNhs12843.10190-103E1,		176.232
human	CAGE	hCAGE UBERON:0001638	+	205	hCAGE	hg38	fantom		UBERON:0001638	vein	tissue			FALSE	FALSE			UBERON					vein2c20adult.CNhs12844.10191-103E2,		73.3497
human	CAGE	hCAGE UBERON:0001723	+	206	hCAGE	hg38	fantom		UBERON:0001723	tongue	tissue			FALSE	FALSE			UBERON					tongue2c20adult.CNhs12853.10203-103F5,tongue2c20fetal2c20donor1.CNhs11768.10059-101H5		45.9098
human	CAGE	hCAGE UBERON:0001736	+	207	hCAGE	hg38	fantom		UBERON:0001736	submandibular gland	tissue			FALSE	FALSE			UBERON					submaxillary20gland2c20adult.CNhs12852.10202-103F4,		97.6734
human	CAGE	hCAGE UBERON:0001797	+	208	hCAGE	hg38	fantom		UBERON:0001797	vitreous humor	tissue			FALSE	FALSE			UBERON					eye20-20vitreous20humor2c20donor1.CNhs13440.10268-104D7,		51.0113
human	CAGE	hCAGE UBERON:0001831	+	209	hCAGE	hg38	fantom		UBERON:0001831	parotid gland	tissue			FALSE	FALSE			UBERON					parotid20gland2c20adult.CNhs12849.10199-103F1,		186.82
human	CAGE	hCAGE UBERON:0001870	+	210	hCAGE	hg38	fantom		UBERON:0001870	frontal cortex	tissue			FALSE	FALSE			UBERON					frontal20lobe2c20adult2c20pool1.CNhs10647.10040-101F4,		25.7026
human	CAGE	hCAGE UBERON:0001871	+	211	hCAGE	hg38	fantom		UBERON:0001871	temporal lobe	tissue			FALSE	FALSE			UBERON					temporal20lobe2c20adult2c20pool1.CNhs10637.10031-101E4,temporal20lobe2c20fetal2c20donor12c20tech_rep1.CNhs11772.10063-101H9,temporal20lobe2c20fetal2c20donor12c20tech_rep2.CNhs12996.10063-101H9		17.1461
human	CAGE	hCAGE UBERON:0001872	+	212	hCAGE	hg38	fantom		UBERON:0001872	parietal lobe	tissue			FALSE	FALSE			UBERON					parietal20cortex2c20adult2c20donor10258.CNhs14226.10373-105G4,parietal20lobe20-20adult2c20donor10196.CNhs13797.10171-103B9,parietal20lobe2c20adult2c20donor10252.CNhs12317.10157-103A4,parietal20lobe2c20adult2c20pool1.CNhs10641.10034-101E7,parietal20lobe2c20fetal2c20donor1.CNhs11782.10072-101I9,parietal20lobe2c20newborn2c20donor10223.CNhs14074.10356-105E5		10.5319
human	CAGE	hCAGE UBERON:0001873	+	213	hCAGE	hg38	fantom		UBERON:0001873	caudate nucleus	tissue			FALSE	FALSE			UBERON					caudate20nucleus20-20adult2c20donor10196.CNhs13802.10177-103C6,caudate20nucleus2c20adult2c20donor10252.CNhs12321.10164-103B2,caudate20nucleus2c20newborn2c20donor10223.CNhs14071.10354-105E3		17.6158
human	CAGE	hCAGE UBERON:0001874	+	214	hCAGE	hg38	fantom		UBERON:0001874	putamen	tissue			FALSE	FALSE			UBERON					putamen2c20adult2c20donor10196.CNhs12324.10176-103C5,putamen2c20adult2c20donor10252.CNhs13912.10152-102I8,putamen2c20adult2c20donor102582c20tech_rep1.CNhs14225.10372-105G3,putamen2c20adult2c20donor102582c20tech_rep2.CNhs14618.10372-105G3,putamen2c20newborn2c20donor10223.CNhs14083.10365-105F5		17.455
human	CAGE	hCAGE UBERON:0001875	+	215	hCAGE	hg38	fantom		UBERON:0001875	globus pallidus	tissue			FALSE	FALSE			UBERON					globus20pallidus20-20adult2c20donor10196.CNhs13801.10175-103C4,globus20pallidus2c20adult2c20donor10252.CNhs12319.10161-103A8,globus20pallidus2c20adult2c20donor10258.CNhs14549.10367-105F7,globus20pallidus2c20newborn2c20donor10223.CNhs14082.10364-105F4		8.46886
human	CAGE	hCAGE UBERON:0001876	+	216	hCAGE	hg38	fantom		UBERON:0001876	amygdala	tissue			FALSE	FALSE			UBERON					amygdala20-20adult2c20donor10196.CNhs13793.10167-103B5,amygdala2c20adult2c20donor10252.CNhs12311.10151-102I7,amygdala2c20newborn2c20donor10223.CNhs14078.10360-105E9		17.6031
human	CAGE	hCAGE UBERON:0001882	+	217	hCAGE	hg38	fantom		UBERON:0001882	nucleus accumbens	tissue			FALSE	FALSE			UBERON					nucleus20accumbens2c20adult2c20pool1.CNhs10644.10037-101F1,		27.7049
human	CAGE	hCAGE UBERON:0001894	+	218	hCAGE	hg38	fantom		UBERON:0001894	diencephalon	tissue			FALSE	FALSE			UBERON					diencephalon2c20adult.CNhs12610.10193-103E4,		68.8882
human	CAGE	hCAGE UBERON:0001896	+	219	hCAGE	hg38	fantom		UBERON:0001896	medulla oblongata	tissue			FALSE	FALSE			UBERON					medulla20oblongata20-20adult2c20donor10196.CNhs13800.10174-103C3,medulla20oblongata2c20adult2c20donor10252.CNhs12315.10155-103A2,medulla20oblongata2c20adult2c20pool1.CNhs10645.10038-101F2,medulla20oblongata2c20newborn2c20donor10223.CNhs14079.10361-105F1		13.2574
human	CAGE	hCAGE UBERON:0001897	+	220	hCAGE	hg38	fantom		UBERON:0001897	dorsal plus ventral thalamus	tissue			FALSE	FALSE			UBERON					thalamus20-20adult2c20donor10196.CNhs13794.10168-103B6,thalamus2c20adult2c20donor10252.CNhs12314.10154-103A1,thalamus2c20adult2c20donor102582c20tech_rep1.CNhs14223.10370-105G1,thalamus2c20adult2c20donor102582c20tech_rep2.CNhs14551.10370-105G1,thalamus2c20newborn2c20donor10223.CNhs14084.10366-105F6		11.4355
human	CAGE	hCAGE UBERON:0001905	+	221	hCAGE	hg38	fantom		UBERON:0001905	pineal body	tissue			FALSE	FALSE			UBERON					pineal20gland20-20adult2c20donor10196.CNhs13804.10179-103C8,pineal20gland2c20adult2c20donor10252.CNhs12228.10160-103A7,pineal20gland2c20adult2c20donor10258.CNhs14230.10377-105G8		27.537
human	CAGE	hCAGE UBERON:0001954	+	222	hCAGE	hg38	fantom		UBERON:0001954	Ammon's horn	tissue			FALSE	FALSE			UBERON					hippocampus20-20adult2c20donor10196.CNhs13795.10169-103B7,hippocampus2c20adult2c20donor10252.CNhs12312.10153-102I9,hippocampus2c20adult2c20donor10258.CNhs14227.10374-105G5,hippocampus2c20newborn2c20donor10223.CNhs14081.10363-105F3		15.2565
human	CAGE	hCAGE UBERON:0001987	+	223	hCAGE	hg38	fantom		UBERON:0001987	placenta	tissue			FALSE	FALSE			UBERON					placenta2c20adult2c20pool1.CNhs10627.10021-101D3,		48.4268
human	CAGE	hCAGE UBERON:0002021	+	224	hCAGE	hg38	fantom		UBERON:0002021	occipital lobe	tissue			FALSE	FALSE			UBERON					occipital20cortex20-20adult2c20donor10196.CNhs13798.10172-103C1,occipital20cortex2c20adult2c20donor10252.CNhs12320.10163-103B1,occipital20cortex2c20newborn2c20donor10223.CNhs14073.10355-105E4,occipital20lobe2c20adult2c20donor1.CNhs11787.10076-102A4,occipital20lobe2c20fetal2c20donor1.CNhs11784.10073-102A1		9.98905
human	CAGE	hCAGE UBERON:0002022	+	225	hCAGE	hg38	fantom		UBERON:0002022	insula	tissue			FALSE	FALSE			UBERON					insula2c20adult2c20pool1.CNhs10646.10039-101F3,		25.6556
human	CAGE	hCAGE UBERON:0002037	+	226	hCAGE	hg38	fantom		UBERON:0002037	cerebellum	tissue			FALSE	FALSE			UBERON					cerebellum20-20adult2c20donor10196.CNhs13799.10173-103C2,cerebellum2c20adult2c20donor10252.CNhs12323.10166-103B4,cerebellum2c20adult2c20pool1.CNhs11795.10083-102B2,cerebellum2c20newborn2c20donor10223.CNhs14075.10357-105E6		12.2689
human	CAGE	hCAGE UBERON:0002038	+	227	hCAGE	hg38	fantom		UBERON:0002038	substantia nigra	tissue			FALSE	FALSE			UBERON					substantia20nigra20-20adult2c20donor10196.CNhs13803.10178-103C7,substantia20nigra2c20adult2c20donor10252.CNhs12318.10158-103A5,substantia20nigra2c20adult2c20donor10258.CNhs14224.10371-105G2,substantia20nigra2c20newborn2c20donor10223.CNhs14076.10358-105E7		21.8413
human	CAGE	hCAGE UBERON:0002046	+	228	hCAGE	hg38	fantom		UBERON:0002046	thyroid gland	tissue			FALSE	FALSE			UBERON					thyroid2c20adult2c20pool1.CNhs10634.10028-101E1,thyroid2c20fetal2c20donor1.CNhs11769.10060-101H6		22.9198
human	CAGE	hCAGE UBERON:0002048	+	229	hCAGE	hg38	fantom		UBERON:0002048	lung	tissue			FALSE	FALSE			UBERON					lung2c20adult2c20pool1.CNhs10625.10019-101D1,lung2c20fetal2c20donor1.CNhs11680.10068-101I5		30.6559
human	CAGE	hCAGE UBERON:0002079	+	230	hCAGE	hg38	fantom		UBERON:0002079	left cardiac atrium	tissue			FALSE	FALSE			UBERON					left20atrium2c20adult2c20donor1.CNhs11790.10079-102A7,		165.605
human	CAGE	hCAGE UBERON:0002084	+	231	hCAGE	hg38	fantom		UBERON:0002084	heart left ventricle	tissue			FALSE	FALSE			UBERON					left20ventricle2c20adult2c20donor1.CNhs11789.10078-102A6,		191.141
human	CAGE	hCAGE UBERON:0002106	+	232	hCAGE	hg38	fantom		UBERON:0002106	spleen	tissue			FALSE	FALSE			UBERON					spleen2c20adult2c20pool1.CNhs10631.10025-101D7,spleen2c20fetal2c20pool1.CNhs10651.10044-101F8		28.6239
human	CAGE	hCAGE UBERON:0002107	+	233	hCAGE	hg38	fantom		UBERON:0002107	liver	tissue			FALSE	FALSE			UBERON					liver2c20adult2c20pool1.CNhs10624.10018-101C9,liver2c20fetal2c20pool1.CNhs11798.10086-102B5		63.8673
human	CAGE	hCAGE UBERON:0002108	+	234	hCAGE	hg38	fantom		UBERON:0002108	small intestine	tissue			FALSE	FALSE			UBERON					small20intestine2c20fetal2c20donor1.CNhs11773.10064-101I1,		68.1133
human	CAGE	hCAGE UBERON:0002110	+	235	hCAGE	hg38	fantom		UBERON:0002110	gallbladder	tissue			FALSE	FALSE			UBERON					gall20bladder2c20adult.CNhs12848.10198-103E9,		72.3539
human	CAGE	hCAGE UBERON:0002113	+	236	hCAGE	hg38	fantom		UBERON:0002113	kidney	tissue			FALSE	FALSE			UBERON					kidney2c20adult2c20pool1.CNhs10622.10017-101C8,kidney2c20fetal2c20pool1.CNhs10652.10045-101F9		23.4365
human	CAGE	hCAGE UBERON:0002114	+	237	hCAGE	hg38	fantom		UBERON:0002114	duodenum	tissue			FALSE	FALSE			UBERON					duodenum2c20fetal2c20donor12c20tech_rep1.CNhs11781.10071-101I8,duodenum2c20fetal2c20donor12c20tech_rep2.CNhs12997.10071-101I8		62.1509
human	CAGE	hCAGE UBERON:0002118	+	238	hCAGE	hg38	fantom		UBERON:0002118	right ovary	primary_cell			FALSE	FALSE			UBERON					mesenchymal20precursor20cell20-20ovarian20cancer20right20ovary2c20donor1.CNhs12373.11757-123H2,mesenchymal20precursor20cell20-20ovarian20cancer20right20ovary2c20donor2.CNhs12375.11759-123H4,mesenchymal20precursor20cell20-20ovarian20cancer20right20ovary2c20donor32028SOC-57-02-G29.CNhs13507.11842-124H6,mesenchymal20precursor20cell20-20ovarian20cancer20right20ovary2c20donor32028SOC-57-0229.CNhs12377…		29.0623
human	CAGE	hCAGE UBERON:0002119	+	239	hCAGE	hg38	fantom		UBERON:0002119	left ovary	primary_cell			FALSE	FALSE			UBERON					mesenchymal20precursor20cell20-20ovarian20cancer20left20ovary2c20donor1.CNhs12372.11756-123H1,mesenchymal20precursor20cell20-20ovarian20cancer20left20ovary2c20donor2.CNhs13092.11833-124G6,mesenchymal20precursor20cell20-20ovarian20cancer20left20ovary2c20donor3.CNhs12376.11760-123H5,mesenchymal20precursor20cell20-20ovarian20cancer20left20ovary2c20donor4.CNhs13094.11836-124G9		37.6975
human	CAGE	hCAGE UBERON:0002134	+	240	hCAGE	hg38	fantom		UBERON:0002134	tricuspid valve	tissue			FALSE	FALSE			UBERON					heart20-20tricuspid20valve2c20adult.CNhs12857.10207-103F9,		33.2447
human	CAGE	hCAGE UBERON:0002135	+	241	hCAGE	hg38	fantom		UBERON:0002135	mitral valve	tissue			FALSE	FALSE			UBERON					heart20-20mitral20valve2c20adult.CNhs12855.10205-103F7,		50.0914
human	CAGE	hCAGE UBERON:0002146	+	242	hCAGE	hg38	fantom		UBERON:0002146	pulmonary valve	tissue			FALSE	FALSE			UBERON					heart20-20pulmonic20valve2c20adult.CNhs12856.10206-103F8,		19.7553
human	CAGE	hCAGE UBERON:0002148	+	243	hCAGE	hg38	fantom		UBERON:0002148	locus ceruleus	tissue			FALSE	FALSE			UBERON					locus20coeruleus20-20adult2c20donor10196.CNhs13808.10182-103D2,locus20coeruleus2c20adult2c20donor10252.CNhs12322.10165-103B3,locus20coeruleus2c20adult2c20donor10258.CNhs14550.10375-105G6,locus20coeruleus2c20newborn2c20donor10223.CNhs14080.10362-105F2		9.92631
human	CAGE	hCAGE UBERON:0002171	+	244	hCAGE	hg38	fantom		UBERON:0002171	lower lobe of right lung	tissue			FALSE	FALSE			UBERON					lung2c20right20lower20lobe2c20adult2c20donor1.CNhs11786.10075-102A3,		65.2255
human	CAGE	hCAGE UBERON:0002240	+	245	hCAGE	hg38	fantom		UBERON:0002240	spinal cord	tissue			FALSE	FALSE			UBERON					spinal20cord20-20adult2c20donor10196.CNhs13807.10181-103D1,spinal20cord2c20adult2c20donor10252.CNhs12227.10159-103A6,spinal20cord2c20adult2c20donor10258.CNhs14222.10369-105F9,spinal20cord2c20fetal2c20donor1.CNhs11764.10056-101H2,spinal20cord2c20newborn2c20donor10223.CNhs14077.10359-105E8		15.4387
human	CAGE	hCAGE UBERON:0002331	+	246	hCAGE	hg38	fantom		UBERON:0002331	umbilical cord	tissue			FALSE	FALSE			UBERON					umbilical20cord2c20fetal2c20donor1.CNhs11765.10057-101H3,		234.722
human	CAGE	hCAGE UBERON:0002336	+	247	hCAGE	hg38	fantom		UBERON:0002336	corpus callosum	tissue			FALSE	FALSE			UBERON					corpus20callosum2c20adult2c20pool1.CNhs10649.10042-101F6,		31.1478
human	CAGE	hCAGE UBERON:0002360	+	248	hCAGE	hg38	fantom		UBERON:0002360	meninx	tissue			FALSE	FALSE			UBERON					cerebral20meninges2c20adult.CNhs12840.10188-103D8,		67.7376
human	CAGE	hCAGE UBERON:0002363	+	249	hCAGE	hg38	fantom		UBERON:0002363	dura mater	tissue			FALSE	FALSE			UBERON					dura20mater2c20adult2c20donor1.CNhs10648.10041-101F5,		34.1745
human	CAGE	hCAGE UBERON:0002367	+	250	hCAGE	hg38	fantom		UBERON:0002367	prostate gland	tissue			FALSE	FALSE			UBERON					prostate2c20adult2c20pool1.CNhs10628.10022-101D4,		47.3486
human	CAGE	hCAGE UBERON:0002369	+	251	hCAGE	hg38	fantom		UBERON:0002369	adrenal gland	tissue			FALSE	FALSE			UBERON					adrenal20gland2c20adult2c20pool1.CNhs11793.10081-102A9,		829.898
human	CAGE	hCAGE UBERON:0002370	+	252	hCAGE	hg38	fantom		UBERON:0002370	thymus	tissue			FALSE	FALSE			UBERON					thymus2c20adult2c20pool1.CNhs10633.10027-101D9,thymus2c20fetal2c20pool1.CNhs10650.10043-101F7		22.0668
human	CAGE	hCAGE UBERON:0002371	+	253	hCAGE	hg38	fantom		UBERON:0002371	bone marrow	tissue			FALSE	FALSE			UBERON					bone20marrow2c20adult.CNhs12845.10192-103E3,		23.1034
human	CAGE	hCAGE UBERON:0002372	+	254	hCAGE	hg38	fantom		UBERON:0002372	tonsil	tissue			FALSE	FALSE			UBERON					tonsil2c20adult2c20pool1.CNhs10654.10047-101G2,		45.0362
human	CAGE	hCAGE UBERON:0002448	+	255	hCAGE	hg38	fantom		UBERON:0002448	fungiform papilla	tissue			FALSE	FALSE			UBERON					tongue20epidermis2028fungiform20papillae292c20donor1.CNhs13460.10288-104F9,		17.2524
human	CAGE	hCAGE UBERON:0002581	+	256	hCAGE	hg38	fantom		UBERON:0002581	postcentral gyrus	tissue			FALSE	FALSE			UBERON					postcentral20gyrus2c20adult2c20pool1.CNhs10638.10032-101E5,		30.3332
human	CAGE	hCAGE UBERON:0002702	+	257	hCAGE	hg38	fantom		UBERON:0002702	middle frontal gyrus	tissue			FALSE	FALSE			UBERON					medial20frontal20gyrus2c20adult2c20donor10252.CNhs12310.10150-102I6,medial20frontal20gyrus2c20adult2c20donor10258.CNhs14221.10368-105F8,medial20frontal20gyrus2c20newborn2c20donor10223.CNhs14069.10352-105E1		15.3493
human	CAGE	hCAGE UBERON:0002771	+	258	hCAGE	hg38	fantom		UBERON:0002771	middle temporal gyrus	tissue			FALSE	FALSE			UBERON					medial20temporal20gyrus20-20adult2c20donor10196.CNhs13809.10183-103D3,medial20temporal20gyrus2c20adult2c20donor10252.CNhs12316.10156-103A3,medial20temporal20gyrus2c20adult2c20donor102582c20tech_rep1.CNhs14229.10376-105G7,medial20temporal20gyrus2c20adult2c20donor102582c20tech_rep2.CNhs14552.10376-105G7,medial20temporal20gyrus2c20newborn2c20donor10223.CNhs14070.10353-105E2		10.4913
human	CAGE	hCAGE UBERON:0002902	+	259	hCAGE	hg38	fantom		UBERON:0002902	occipital pole	tissue			FALSE	FALSE			UBERON					occipital20pole2c20adult2c20pool1.CNhs10643.10036-101E9,		36.8095
human	CAGE	hCAGE UBERON:0003112	+	260	hCAGE	hg38	fantom		UBERON:0003112	olfactory region	tissue			FALSE	FALSE			UBERON					olfactory20region2c20adult.CNhs12611.10195-103E6,		32.7251
human	CAGE	hCAGE UBERON:0003126	+	261	hCAGE	hg38	fantom		UBERON:0003126	trachea	tissue			FALSE	FALSE			UBERON					trachea2c20adult2c20pool1.CNhs10635.10029-101E2,trachea2c20fetal2c20donor1.CNhs11766.10058-101H4		33.1124
human	CAGE	hCAGE UBERON:0003701	+	262	hCAGE	hg38	fantom		UBERON:0003701	calcaneal tendon	tissue			FALSE	FALSE			UBERON					achilles20tendon2c20donor2.CNhs13435.10292-104G4,		37.9242
human	CAGE	hCAGE UBERON:0003729	+	263	hCAGE	hg38	fantom		UBERON:0003729	mouth mucosa	primary_cell			FALSE	FALSE			UBERON					Keratinocyte20-20oral2c20donor1.CNhs10879.11251-116E9,		74.4758
human	CAGE	hCAGE UBERON:0004225	+	264	hCAGE	hg38	fantom		UBERON:0004225	respiratory system smooth muscle	primary_cell			FALSE	FALSE			UBERON					Smooth20muscle20cells20-20airway2c20asthmatic2c20donor1.CNhs14183.11960-126C7,Smooth20muscle20cells20-20airway2c20asthmatic2c20donor2.CNhs14184.11961-126C8,Smooth20muscle20cells20-20airway2c20asthmatic2c20donor3.CNhs14186.11962-126C9,Smooth20muscle20cells20-20airway2c20asthmatic2c20donor4.CNhs14187.11963-126D1,Smooth20muscle20cells20-20airway2c20asthmatic2c20donor5.CNhs14188.11964-126D2,Smooth20m…		21.1506
human	CAGE	hCAGE UBERON:0005795	+	265	hCAGE	hg38	fantom		UBERON:0005795	embryonic uterus	tissue			FALSE	FALSE			UBERON					uterus2c20fetal2c20donor1.CNhs11763.10055-101H1,		100.488
human	CAGE	hCAGE UBERON:0006322	+	266	hCAGE	hg38	fantom		UBERON:0006322	inferior rectus extraocular muscle	tissue			FALSE	FALSE			UBERON					eye20-20muscle20inferior20rectus2c20donor1.CNhs13444.10272-104E2,		34.4908
human	CAGE	hCAGE UBERON:0006323	+	267	hCAGE	hg38	fantom		UBERON:0006323	superior rectus extraocular muscle	tissue			FALSE	FALSE			UBERON					eye20-20muscle20superior2c20donor2.CNhs13441.10297-104G9,		46.7357
human	CAGE	hCAGE UBERON:0006659	+	268	hCAGE	hg38	fantom		UBERON:0006659	cruciate ligament of knee	tissue			FALSE	FALSE			UBERON					cruciate20ligament2c20donor2.CNhs13439.10295-104G7,		23.396
human	CAGE	hCAGE UBERON:0007023	+	269	hCAGE	hg38	fantom		UBERON:0007023	adult organism	primary_cell			FALSE	FALSE			UBERON					Smooth20Muscle20Cells20-20Bronchial2c20donor1.CNhs11328.11512-119G9,caudate20nucleus2c20adult2c20donor10258.CNhs14232.10379-105H1,medial20frontal20gyrus20-20adult2c20donor10196.CNhs13796.10170-103B8		53.7228
human	CAGE	hCAGE UBERON:0007190	+	270	hCAGE	hg38	fantom		UBERON:0007190	paracentral gyrus	tissue			FALSE	FALSE			UBERON					paracentral20gyrus2c20adult2c20pool1.CNhs10642.10035-101E8,		29.0908
human	CAGE	hCAGE UBERON:0008198	+	271	hCAGE	hg38	fantom		UBERON:0008198	nail plate	tissue			FALSE	FALSE			UBERON					Fingernail2028including20nail20plate2c20eponychium20and20hyponychium292c20donor2.CNhs13445.10301-104H4,		43.5695
human	CAGE	hCAGE UBERON:0013777	+	272	hCAGE	hg38	fantom		UBERON:0013777	skin of palm of manus	tissue			FALSE	FALSE			UBERON					Skin20-20palm2c20donor1.CNhs13458.10286-104F7,		43.8708
human	CAGE	LQhCAGE CL:0000077	-	273	LQhCAGE	hg38	fantom		CL:0000077	mesothelial cell	primary_cell			FALSE	FALSE			CL					Mesothelial20Cells2c20donor2.CNhs12197.12156-128G5,		272.418
human	CAGE	LQhCAGE CL:0000136	-	274	LQhCAGE	hg38	fantom		CL:0000136	fat cell	primary_cell			FALSE	FALSE			CL					mature20adipocyte2c20donor1.CNhs12558.12231-129F8,mature20adipocyte2c20donor2.CNhs12559.12232-129F9,mature20adipocyte2c20donor3.CNhs12560.12233-129G1,mature20adipocyte2c20donor4.CNhs12562.12234-129G2		41.7163
human	CAGE	LQhCAGE CL:0000767	-	275	LQhCAGE	hg38	fantom		CL:0000767	basophil	primary_cell			FALSE	FALSE			CL					Basophils2c20donor1.CNhs12546.12241-129G9,Basophils2c20donor2.CNhs12563.12242-129H1		59.4558
human	CAGE	LQhCAGE CL:0000771	-	276	LQhCAGE	hg38	fantom		CL:0000771	eosinophil	primary_cell			FALSE	FALSE			CL					Eosinophils2c20donor1.CNhs12547.12244-129H3,Eosinophils2c20donor2.CNhs12548.12245-129H4,Eosinophils2c20donor3.CNhs12549.12246-129H5		119.225
human	CAGE	LQhCAGE CL:0000775	-	277	LQhCAGE	hg38	fantom		CL:0000775	neutrophil	primary_cell			FALSE	FALSE			CL					neutrophil20PMN2c20donor1.CNhs12522.12133-128D9,neutrophil20PMN2c20donor2.CNhs12526.12137-128E4,neutrophil20PMN2c20donor3.CNhs12530.12141-128E8		339.387
human	CAGE	LQhCAGE CL:0000784	-	278	LQhCAGE	hg38	fantom		CL:0000784	plasmacytoid dendritic cell	primary_cell			FALSE	FALSE			CL					Dendritic20Cells20-20plasmacytoid2c20donor2.CNhs12196.11309-117C4,Dendritic20Cells20-20plasmacytoid2c20donor3.CNhs12200.11385-118B8		103.161
human	CAGE	LQhCAGE CL:0000840	-	279	LQhCAGE	hg38	fantom		CL:0000840	immature conventional dendritic cell	primary_cell			FALSE	FALSE			CL					Dendritic20Cells20-20monocyte20immature20derived2c20donor2.CNhs12195.11308-117C3,		826.543
human	CAGE	LQhCAGE CL:0000895	-	280	LQhCAGE	hg38	fantom		CL:0000895	naive thymus-derived CD4-positive, alpha-beta T cell	primary_cell			FALSE	FALSE			CL					CD42bCD25-CD45RA-20memory20conventional20T20cells2c20donor1.CNhs13239.11786-124B4,		91.9585
human	CAGE	LQhCAGE CL:0002092	-	281	LQhCAGE	hg38	fantom		CL:0002092	bone marrow cell	primary_cell			FALSE	FALSE			CL					CD1332b20stem20cells20-20adult20bone20marrow20derived2c20pool1.CNhs12552.12224-129F1,		112.507
human	CAGE	LQhCAGE CL:0002166	-	282	LQhCAGE	hg38	fantom		CL:0002166	epithelial cell of Malassez	primary_cell			FALSE	FALSE			CL					Mallassez-derived20cells2c20donor12028MZH329.CNhs12538.12142-128E9,		278.642
human	CAGE	LQhCAGE CL:0002167	-	283	LQhCAGE	hg38	fantom		CL:0002167	olfactory epithelial cell	primary_cell			FALSE	FALSE			CL					nasal20epithelial20cells2c20donor12c20tech_rep2.CNhs12554.12226-129F3,		78.3611
human	CAGE	LQhCAGE CL:0002193	-	284	LQhCAGE	hg38	fantom		CL:0002193	myelocyte	primary_cell			FALSE	FALSE			CL					promyelocytes2fmyelocytes20PMC2c20donor1.CNhs12520.12132-128D8,promyelocytes2fmyelocytes20PMC2c20donor2.CNhs12525.12136-128E3,promyelocytes2fmyelocytes20PMC2c20donor3.CNhs12529.12140-128E7		242.181
human	CAGE	LQhCAGE CL:0002397	-	285	LQhCAGE	hg38	fantom		CL:0002397	CD14-positive, CD16-positive monocyte	primary_cell			FALSE	FALSE			CL					CD14-CD162b20Monocytes2c20donor1.CNhs13229.11790-124B8,		75.3602
human	CAGE	LQhCAGE CL:0002677	-	286	LQhCAGE	hg38	fantom		CL:0002677	naive regulatory T cell	primary_cell			FALSE	FALSE			CL					CD42bCD252bCD45RA2b20naive20regulatory20T20cells2c20donor1.CNhs13238.11780-124A7,		60.0953
human	CAGE	LQhCAGE UBERON:0012168	-	287	LQhCAGE	hg38	fantom		UBERON:0012168	umbilical cord blood	primary_cell			FALSE	FALSE			UBERON					CD1332b20stem20cells20-20cord20blood20derived2c20pool1.CNhs12545.12223-129E9,		1110.82
human	CAGE	hCAGE CL:0000047	-	288	hCAGE	hg38	fantom		CL:0000047	neuronal stem cell	primary_cell			FALSE	FALSE			CL					Neural20stem20cells2c20donor1.CNhs11063.11275-116H6,Neural20stem20cells2c20donor2.CNhs11384.11352-117H2		12.1347
human	CAGE	hCAGE CL:0000062	-	289	hCAGE	hg38	fantom		CL:0000062	osteoblast	primary_cell			FALSE	FALSE			CL					Osteoblast20-20differentiated2c20donor1.CNhs11311.11276-116H7,Osteoblast20-20differentiated2c20donor2.CNhs11980.11353-117H3,Osteoblast20-20differentiated2c20donor3.CNhs12035.11425-118G3,Osteoblast2c20donor1.CNhs11078.11277-116H8,Osteoblast2c20donor2.CNhs11385.11354-117H4,Osteoblast2c20donor3.CNhs12036.11426-118G4		30.6186
human	CAGE	hCAGE CL:0000077	-	290	hCAGE	hg38	fantom		CL:0000077	mesothelial cell	primary_cell			FALSE	FALSE			CL					Mesothelial20Cells2c20donor1.CNhs10850.11247-116E5,Mesothelial20Cells2c20donor3.CNhs12012.11402-118D7		41.4522
human	CAGE	hCAGE CL:0000097	-	291	hCAGE	hg38	fantom		CL:0000097	mast cell	primary_cell			FALSE	FALSE			CL					Mast20cell20-20stimulated2c20donor1.CNhs11073.11487-119E2,Mast20cell2c20donor1.CNhs12566.11563-120D6,Mast20cell2c20donor2.CNhs12594.11565-120D8,Mast20cell2c20donor3.CNhs12593.11566-120D9,Mast20cell2c20donor4.CNhs12592.11567-120E1,Mast20cell2c20expanded20and20stimulated2c20donor5.CNhs13925.11940-126A5,Mast20cell2c20expanded20and20stimulated2c20donor8.CNhs13927.11942-126A7,Mast20cell2c20expanded2c2…		6.24064
human	CAGE	hCAGE CL:0000134	-	292	hCAGE	hg38	fantom		CL:0000134	mesenchymal cell	primary_cell			FALSE	FALSE			CL					mesenchymal20precursor20cell20-20ovarian20cancer20metastasis2c20donor1.CNhs12374.11758-123H3,mesenchymal20precursor20cell20-20ovarian20cancer20metastasis2c20donor2.CNhs13093.11835-124G8,mesenchymal20precursor20cell20-20ovarian20cancer20metastasis2c20donor3.CNhs12378.11762-123H7,mesenchymal20precursor20cell20-20ovarian20cancer20metastasis2c20donor4.CNhs13097.11838-124H2		37.5272
human	CAGE	hCAGE CL:0000138	-	293	hCAGE	hg38	fantom		CL:0000138	chondrocyte	primary_cell			FALSE	FALSE			CL					Chondrocyte20-20de20diff2c20donor1.CNhs11923.11261-116G1,Chondrocyte20-20de20diff2c20donor2.CNhs11372.11338-117F6,Chondrocyte20-20de20diff2c20donor3.CNhs12020.11410-118E6,Chondrocyte20-20re20diff2c20donor2.CNhs11373.11339-117F7,Chondrocyte20-20re20diff2c20donor3.CNhs12021.11411-118E7		21.4399
human	CAGE	hCAGE CL:0000182	-	294	hCAGE	hg38	fantom		CL:0000182	hepatocyte	primary_cell			FALSE	FALSE			CL					Hepatic20Sinusoidal20Endothelial20Cells2c20donor1.CNhs12075.11521-119H9,Hepatic20Sinusoidal20Endothelial20Cells2c20donor2.CNhs12092.11601-120H8,Hepatic20Sinusoidal20Endothelial20Cells2c20donor3.CNhs12625.11682-122H8,Hepatocyte2c20donor1.CNhs12340.11523-119I2,Hepatocyte2c20donor2.CNhs12349.11603-120I1,Hepatocyte2c20donor3.CNhs12626.11684-122I1		34.0487
human	CAGE	hCAGE CL:0000188	-	295	hCAGE	hg38	fantom		CL:0000188	cell of skeletal muscle	primary_cell			FALSE	FALSE			CL					Skeletal20Muscle20Cells2c20donor1.CNhs11083.11281-116I3,Skeletal20Muscle20Cells2c20donor2.CNhs11983.11358-117H8,Skeletal20Muscle20Cells2c20donor3.CNhs12040.11430-118G8,Skeletal20Muscle20Cells2c20donor4.CNhs12053.11451-119A2,Skeletal20Muscle20Cells2c20donor5.CNhs12056.11455-119A6,Skeletal20Muscle20Cells2c20donor6.CNhs12060.11459-119B1		24.676
human	CAGE	hCAGE CL:0000214	-	296	hCAGE	hg38	fantom		CL:0000214	synovial cell	primary_cell			FALSE	FALSE			CL					Synoviocyte2c20donor1.CNhs11068.11291-117A4,Synoviocyte2c20donor2.CNhs11992.11368-117I9,Synoviocyte2c20donor3.CNhs12050.11440-118H9		14.1187
human	CAGE	hCAGE CL:0000216	-	297	hCAGE	hg38	fantom		CL:0000216	Sertoli cell	primary_cell			FALSE	FALSE			CL					Sertoli20Cells2c20donor1.CNhs10851.11255-116F4,Sertoli20Cells2c20donor2.CNhs11974.11333-117F1		276.991
human	CAGE	hCAGE CL:0000235	-	298	hCAGE	hg38	fantom		CL:0000235	macrophage	primary_cell			FALSE	FALSE			CL					Macrophage20-20monocyte20derived2c20donor1.CNhs10861.11232-116C8,Macrophage20-20monocyte20derived2c20donor2.CNhs11899.11313-117C8,Macrophage20-20monocyte20derived2c20donor3.CNhs12003.11389-118C3		39.8235
human	CAGE	hCAGE CL:0000307	-	299	hCAGE	hg38	fantom		CL:0000307	tracheal epithelial cell	primary_cell			FALSE	FALSE			CL					Tracheal20Epithelial20Cells2c20donor1.CNhs11092.11292-117A5,Tracheal20Epithelial20Cells2c20donor2.CNhs11993.11369-118A1,Tracheal20Epithelial20Cells2c20donor3.CNhs12051.11441-118I1		43.8718
human	CAGE	hCAGE CL:0000312	-	300	hCAGE	hg38	fantom		CL:0000312	keratinocyte	primary_cell			FALSE	FALSE			CL					Keratinocyte20-20epidermal2c20donor1.CNhs11064.11272-116H3,Keratinocyte20-20epidermal2c20donor2.CNhs11381.11349-117G8,Keratinocyte20-20epidermal2c20donor3.CNhs12031.11421-118F8		33.1415
human	CAGE	hCAGE CL:0000322	-	301	hCAGE	hg38	fantom		CL:0000322	pneumocyte	primary_cell			FALSE	FALSE			CL					Alveolar20Epithelial20Cells2c20donor1.CNhs11325.11510-119G7,Alveolar20Epithelial20Cells2c20donor3.CNhs12119.11671-122G6		134.209
human	CAGE	hCAGE CL:0000388	-	302	hCAGE	hg38	fantom		CL:0000388	tendon cell	primary_cell			FALSE	FALSE			CL					tenocyte2c20donor1.CNhs12639.11763-123H8,tenocyte2c20donor2.CNhs12640.11765-123I1,tenocyte2c20donor3.CNhs12641.11768-123I4		55.2836
human	CAGE	hCAGE CL:0000453	-	303	hCAGE	hg38	fantom		CL:0000453	Langerhans cell	primary_cell			FALSE	FALSE			CL					migratory20langerhans20cells2c20donor1.CNhs13535.11901-125F2,migratory20langerhans20cells2c20donor2.CNhs13536.11902-125F3,migratory20langerhans20cells2c20donor3.CNhs13547.11903-125F4		16.9749
human	CAGE	hCAGE CL:0000515	-	304	hCAGE	hg38	fantom		CL:0000515	skeletal muscle myoblast	primary_cell			FALSE	FALSE			CL					Myoblast2c20donor1.CNhs10870.11241-116D8,Myoblast2c20donor2.CNhs11965.11322-117D8,Myoblast2c20donor3.CNhs11908.11398-118D3		33.8676
human	CAGE	hCAGE CL:0000540	-	305	hCAGE	hg38	fantom		CL:0000540	neuron	primary_cell			FALSE	FALSE			CL					Neurons2c20donor1.CNhs12338.11494-119E9,Neurons2c20donor2.CNhs12726.11574-120E8,Neurons2c20donor3.CNhs13815.11655-122E8		10.8955
human	CAGE	hCAGE CL:0000558	-	306	hCAGE	hg38	fantom		CL:0000558	reticulocyte	primary_cell			FALSE	FALSE			CL					CD3420cells20differentiated20to20erythrocyte20lineage2c20biol_20rep1.CNhs13552.11931-125I5,CD3420cells20differentiated20to20erythrocyte20lineage2c20biol_20rep2.CNhs13553.11932-125I6		46.5665
human	CAGE	hCAGE CL:0000569	-	307	hCAGE	hg38	fantom		CL:0000569	cardiac mesenchymal cell	primary_cell			FALSE	FALSE			CL					mesenchymal20precursor20cell20-20cardiac2c20donor1.CNhs12368.11752-123G6,mesenchymal20precursor20cell20-20cardiac2c20donor2.CNhs12369.11753-123G7,mesenchymal20precursor20cell20-20cardiac2c20donor3.CNhs12370.11754-123G8,mesenchymal20precursor20cell20-20cardiac2c20donor4.CNhs12371.11755-123G9		31.9695
human	CAGE	hCAGE CL:0000575	-	308	hCAGE	hg38	fantom		CL:0000575	corneal epithelial cell	primary_cell			FALSE	FALSE			CL					Corneal20Epithelial20Cells2c20donor1.CNhs11336.11526-119I5,Corneal20Epithelial20Cells2c20donor2.CNhs12094.11606-120I4,Corneal20Epithelial20Cells2c20donor3.CNhs12123.11687-122I4		100.491
human	CAGE	hCAGE CL:0000576	-	309	hCAGE	hg38	fantom		CL:0000576	monocyte	primary_cell			FALSE	FALSE			CL					CD142b20Monocytes2c20donor1.CNhs10852.11224-116B9,CD142b20Monocytes2c20donor2.CNhs11954.11305-117B9,CD142b20Monocytes2c20donor3.CNhs11997.11381-118B4,CD142b20monocyte20derived20endothelial20progenitor20cells2c20donor1.CNhs10858.11229-116C5,CD142b20monocyte20derived20endothelial20progenitor20cells2c20donor2.CNhs11897.11310-117C5,CD142b20monocyte20derived20endothelial20progenitor20cells2c20donor3.C…		15.8242
human	CAGE	hCAGE CL:0000594	-	310	hCAGE	hg38	fantom		CL:0000594	skeletal muscle satellite cell	primary_cell			FALSE	FALSE			CL					Skeletal20Muscle20Satellite20Cells2c20donor1.CNhs10869.11240-116D7,Skeletal20Muscle20Satellite20Cells2c20donor2.CNhs11964.11321-117D7,Skeletal20Muscle20Satellite20Cells2c20donor3.CNhs12008.11397-118D2		25.0703
human	CAGE	hCAGE CL:0000623	-	311	hCAGE	hg38	fantom		CL:0000623	natural killer cell	primary_cell			FALSE	FALSE			CL					Natural20Killer20Cells2c20donor1.CNhs10859.11230-116C6,Natural20Killer20Cells2c20donor2.CNhs11957.11311-117C6,Natural20Killer20Cells2c20donor3.CNhs12001.11387-118C1		17.459
human	CAGE	hCAGE CL:0000650	-	312	hCAGE	hg38	fantom		CL:0000650	mesangial cell	primary_cell			FALSE	FALSE			CL					Renal20Mesangial20Cells2c20donor1.CNhs11333.11518-119H6,Renal20Mesangial20Cells2c20donor2.CNhs12089.11598-120H5,Renal20Mesangial20Cells2c20donor3.CNhs12121.11679-122H5		88.1472
human	CAGE	hCAGE CL:0000708	-	313	hCAGE	hg38	fantom		CL:0000708	leptomeningeal cell	primary_cell			FALSE	FALSE			CL					Meningeal20Cells2c20donor1.CNhs11320.11493-119E8,Meningeal20Cells2c20donor2.CNhs12080.11573-120E7,Meningeal20Cells2c20donor3.CNhs12731.11654-122E7		47.9016
human	CAGE	hCAGE CL:0000731	-	314	hCAGE	hg38	fantom		CL:0000731	urothelial cell	primary_cell			FALSE	FALSE			CL					Urothelial20Cells2c20donor1.CNhs11334.11520-119H8,Urothelial20Cells2c20donor2.CNhs12091.11600-120H7,Urothelial20Cells2c20donor3.CNhs12122.11681-122H7,Urothelial20cells2c20donor0.CNhs10843.11216-116B1		67.4066
human	CAGE	hCAGE CL:0000746	-	315	hCAGE	hg38	fantom		CL:0000746	cardiac muscle cell	primary_cell			FALSE	FALSE			CL					Cardiac20Myocyte2c20donor1.CNhs12341.11525-119I4,Cardiac20Myocyte2c20donor2.CNhs12350.11605-120I3,Cardiac20Myocyte2c20donor3.CNhs12571.11686-122I3		72.8014
human	CAGE	hCAGE CL:0000767	-	316	hCAGE	hg38	fantom		CL:0000767	basophil	primary_cell			FALSE	FALSE			CL					Basophils2c20donor3.CNhs12575.12243-129H2,		62.9719
human	CAGE	hCAGE CL:0000775	-	317	hCAGE	hg38	fantom		CL:0000775	neutrophil	primary_cell			FALSE	FALSE			CL					Neutrophils2c20donor1.CNhs10862.11233-116C9,Neutrophils2c20donor2.CNhs11959.11314-117C9,Neutrophils2c20donor3.CNhs11905.11390-118C4		36.779
human	CAGE	hCAGE CL:0000784	-	318	hCAGE	hg38	fantom		CL:0000784	plasmacytoid dendritic cell	primary_cell			FALSE	FALSE			CL					Dendritic20Cells20-20plasmacytoid2c20donor1.CNhs10857.11228-116C4,		89.5344
human	CAGE	hCAGE CL:0000798	-	319	hCAGE	hg38	fantom		CL:0000798	gamma-delta T cell	primary_cell			FALSE	FALSE			CL					gamma20delta20positive20T20cells2c20donor1.CNhs13914.11937-126A2,gamma20delta20positive20T20cells2c20donor2.CNhs13915.11938-126A3		66.0878
human	CAGE	hCAGE CL:0000840	-	320	hCAGE	hg38	fantom		CL:0000840	immature conventional dendritic cell	primary_cell			FALSE	FALSE			CL					Dendritic20Cells20-20monocyte20immature20derived2c20donor12c20rep2.CNhs11062.11227-116C3,Dendritic20Cells20-20monocyte20immature20derived2c20donor12c20tech_rep1.CNhs10855.11227-116C3,Dendritic20Cells20-20monocyte20immature20derived2c20donor3.CNhs12000.11384-118B7		32.8549
human	CAGE	hCAGE CL:0001016	-	321	hCAGE	hg38	fantom		CL:0001016	immature CD1a-positive Langerhans cell	primary_cell			FALSE	FALSE			CL					immature20langerhans20cells2c20donor1.CNhs13537.11904-125F5,immature20langerhans20cells2c20donor2.CNhs13480.11905-125F6		27.7679
human	CAGE	hCAGE CL:0002057	-	322	hCAGE	hg38	fantom		CL:0002057	CD14-positive, CD16-negative classical monocyte	primary_cell			FALSE	FALSE			CL					CD142bCD16-20Monocytes2c20donor1.CNhs13224.11788-124B6,CD142bCD16-20Monocytes2c20donor2.CNhs13216.11799-124C8,CD142bCD16-20Monocytes2c20donor3.CNhs13540.11910-125G2		17.5049
human	CAGE	hCAGE CL:0002138	-	323	hCAGE	hg38	fantom		CL:0002138	endothelial cell of lymphatic vessel	primary_cell			FALSE	FALSE			CL					Endothelial20Cells20-20Lymphatic2c20donor1.CNhs10865.11236-116D3,Endothelial20Cells20-20Lymphatic2c20donor2.CNhs11901.11317-117D3,Endothelial20Cells20-20Lymphatic2c20donor3.CNhs11906.11393-118C7		57.8699
human	CAGE	hCAGE CL:0002140	-	324	hCAGE	hg38	fantom		CL:0002140	acinar cell of sebaceous gland	primary_cell			FALSE	FALSE			CL					Sebocyte2c20donor1.CNhs10847.11220-116B5,Sebocyte2c20donor2.CNhs11951.11301-117B5,Sebocyte2c20donor3.CNhs11995.11378-118B1		89.7685
human	CAGE	hCAGE CL:0002144	-	325	hCAGE	hg38	fantom		CL:0002144	capillary endothelial cell	primary_cell			FALSE	FALSE			CL					Endothelial20Cells20-20Microvascular2c20donor1.CNhs11925.11265-116G5,Endothelial20Cells20-20Microvascular2c20donor2.CNhs11376.11342-117G1,Endothelial20Cells20-20Microvascular2c20donor3.CNhs12024.11414-118F1		66.4945
human	CAGE	hCAGE CL:0002166	-	326	hCAGE	hg38	fantom		CL:0002166	epithelial cell of Malassez	primary_cell			FALSE	FALSE			CL					Mallassez-derived20cells2c20donor2.CNhs13550.11929-125I3,Mallassez-derived20cells2c20donor3.CNhs13551.11930-125I4		40.9922
human	CAGE	hCAGE CL:0002167	-	327	hCAGE	hg38	fantom		CL:0002167	olfactory epithelial cell	primary_cell			FALSE	FALSE			CL					Olfactory20epithelial20cells2c20donor1.CNhs13816.11933-125I7,Olfactory20epithelial20cells2c20donor2.CNhs13817.11934-125I8,Olfactory20epithelial20cells2c20donor3.CNhs13818.11935-125I9,Olfactory20epithelial20cells2c20donor4.CNhs13819.11936-126A1,nasal20epithelial20cells2c20donor12c20tech_rep1.CNhs12589.12226-129F3,nasal20epithelial20cells2c20donor2.CNhs12574.12227-129F4		18.6706
human	CAGE	hCAGE CL:0002188	-	328	hCAGE	hg38	fantom		CL:0002188	glomerular endothelial cell	primary_cell			FALSE	FALSE			CL					Alveolar20Epithelial20Cells2c20donor2.CNhs12084.11590-120G6,Renal20Glomerular20Endothelial20Cells2c20donor1.CNhs12074.11514-119H2,Renal20Glomerular20Endothelial20Cells2c20donor2.CNhs12086.11594-120H1,Renal20Glomerular20Endothelial20Cells2c20donor3.CNhs12624.11675-122H1,Renal20Glomerular20Endothelial20Cells2c20donor4.CNhs13080.11783-124B1		45.9677
human	CAGE	hCAGE CL:0002224	-	329	hCAGE	hg38	fantom		CL:0002224	lens epithelial cell	primary_cell			FALSE	FALSE			CL					Lens20Epithelial20Cells2c20donor1.CNhs12342.11529-119I8,Lens20Epithelial20Cells2c20donor2.CNhs12568.11609-120I7,Lens20Epithelial20Cells2c20donor3.CNhs12572.11690-122I7		24.0407
human	CAGE	hCAGE CL:0002231	-	330	hCAGE	hg38	fantom		CL:0002231	epithelial cell of prostate	primary_cell			FALSE	FALSE			CL					Prostate20Epithelial20Cells2028polarized292c20donor1.CNhs10882.11253-116F2,Prostate20Epithelial20Cells2c20donor2.CNhs11972.11331-117E8,Prostate20Epithelial20Cells2c20donor3.CNhs12014.11404-118D9		25.8907
human	CAGE	hCAGE CL:0002252	-	331	hCAGE	hg38	fantom		CL:0002252	epithelial cell of esophagus	primary_cell			FALSE	FALSE			CL					Esophageal20Epithelial20Cells2c20donor1.CNhs11323.11507-119G4,Esophageal20Epithelial20Cells2c20donor2.CNhs12083.11587-120G3,Esophageal20Epithelial20Cells2c20donor3.CNhs12622.11668-122G3		180.218
human	CAGE	hCAGE CL:0002304	-	332	hCAGE	hg38	fantom		CL:0002304	non-pigmented ciliary epithelial cell	primary_cell			FALSE	FALSE			CL					Ciliary20Epithelial20Cells2c20donor1.CNhs10871.11242-116D9,Ciliary20Epithelial20Cells2c20donor2.CNhs11966.11323-117D9,Ciliary20Epithelial20Cells2c20donor3.CNhs12009.11399-118D4		22.0718
human	CAGE	hCAGE CL:0002306	-	333	hCAGE	hg38	fantom		CL:0002306	epithelial cell of proximal tubule	primary_cell			FALSE	FALSE			CL					Renal20Proximal20Tubular20Epithelial20Cell2c20donor1.CNhs11330.11515-119H3,Renal20Proximal20Tubular20Epithelial20Cell2c20donor2.CNhs12087.11595-120H2,Renal20Proximal20Tubular20Epithelial20Cell2c20donor3.CNhs12120.11676-122H2		71.968
human	CAGE	hCAGE CL:0002327	-	334	hCAGE	hg38	fantom		CL:0002327	mammary gland epithelial cell	primary_cell			FALSE	FALSE			CL					Mammary20Epithelial20Cell2c20donor1.CNhs11077.11273-116H4,Mammary20Epithelial20Cell2c20donor2.CNhs11382.11350-117G9,Mammary20Epithelial20Cell2c20donor3.CNhs12032.11422-118F9		26.2545
human	CAGE	hCAGE CL:0002328	-	335	hCAGE	hg38	fantom		CL:0002328	bronchial epithelial cell	primary_cell			FALSE	FALSE			CL					Bronchial20Epithelial20Cell2c20donor1.CNhs11327.11511-119G8,Bronchial20Epithelial20Cell2c20donor2.CNhs12085.11591-120G7,Bronchial20Epithelial20Cell2c20donor3.CNhs12623.11672-122G7,Bronchial20Epithelial20Cell2c20donor4.CNhs12054.11453-119A4,Bronchial20Epithelial20Cell2c20donor5.CNhs12058.11457-119A8,Bronchial20Epithelial20Cell2c20donor6.CNhs12062.11461-119B3,Bronchial20Epithelial20Cell2c20donor7.C…		36.5675
human	CAGE	hCAGE CL:0002363	-	336	hCAGE	hg38	fantom		CL:0002363	keratocyte	primary_cell			FALSE	FALSE			CL					Keratocytes2c20donor1.CNhs11337.11527-119I6,Keratocytes2c20donor2.CNhs12095.11607-120I5,Keratocytes2c20donor3.CNhs12921.11688-122I5		73.3877
human	CAGE	hCAGE CL:0002367	-	337	hCAGE	hg38	fantom		CL:0002367	trabecular meshwork cell	primary_cell			FALSE	FALSE			CL					Trabecular20Meshwork20Cells2c20donor1.CNhs11340.11532-120A2,Trabecular20Meshwork20Cells2c20donor2.CNhs12097.11612-122A1,Trabecular20Meshwork20Cells2c20donor3.CNhs12124.11693-123A1		105.238
human	CAGE	hCAGE CL:0002368	-	338	hCAGE	hg38	fantom		CL:0002368	respiratory epithelial cell	primary_cell			FALSE	FALSE			CL					Small20Airway20Epithelial20Cells2c20donor1.CNhs10884.11256-116F5,Small20Airway20Epithelial20Cells2c20donor2.CNhs11975.11334-117F2,Small20Airway20Epithelial20Cells2c20donor3.CNhs12016.11406-118E2		33.2223
human	CAGE	hCAGE CL:0002372	-	339	hCAGE	hg38	fantom		CL:0002372	myotube	primary_cell			FALSE	FALSE			CL					Skeletal20muscle20cells20differentiated20into20Myotubes20-20multinucleated2c20donor1.CNhs11084.11282-116I4,Skeletal20muscle20cells20differentiated20into20Myotubes20-20multinucleated2c20donor2.CNhs11984.11359-117H9,Skeletal20muscle20cells20differentiated20into20Myotubes20-20multinucleated2c20donor3.CNhs12041.11431-118G9		42.7133
human	CAGE	hCAGE CL:0002397	-	340	hCAGE	hg38	fantom		CL:0002397	CD14-positive, CD16-positive monocyte	primary_cell			FALSE	FALSE			CL					CD14-CD162b20Monocytes2c20donor2.CNhs13207.11800-124C9,CD14-CD162b20Monocytes2c20donor3.CNhs13548.11911-125G3,CD142bCD162b20Monocytes2c20donor1.CNhs13541.11789-124B7,CD142bCD162b20Monocytes2c20donor2.CNhs13208.11801-124D1,CD142bCD162b20Monocytes2c20donor3.CNhs13549.11912-125G4		13.2041
human	CAGE	hCAGE CL:0002453	-	341	hCAGE	hg38	fantom		CL:0002453	oligodendrocyte precursor cell	primary_cell			FALSE	FALSE			CL					Oligodendrocyte20-20precursors2c20donor1.CNhs12586.11496-119F2,		151.708
human	CAGE	hCAGE CL:0002504	-	342	hCAGE	hg38	fantom		CL:0002504	enteric smooth muscle cell	primary_cell			FALSE	FALSE			CL					Smooth20Muscle20Cells20-20Intestinal2c20donor1.CNhs12595.11509-119G6,		35.4485
human	CAGE	hCAGE CL:0002521	-	343	hCAGE	hg38	fantom		CL:0002521	subcutaneous fat cell	primary_cell			FALSE	FALSE			CL					Adipocyte20-20subcutaneous2c20donor1.CNhs12494.11259-116F8,Adipocyte20-20subcutaneous2c20donor2.CNhs11371.11336-117F4,Adipocyte20-20subcutaneous2c20donor3.CNhs12017.11408-118E4		77.6431
human	CAGE	hCAGE CL:0002536	-	344	hCAGE	hg38	fantom		CL:0002536	amniotic epithelial cell	primary_cell			FALSE	FALSE			CL					Amniotic20Epithelial20Cells2c20donor1.CNhs11341.11533-120A3,Amniotic20Epithelial20Cells2c20donor2.CNhs12098.11613-122A2,Amniotic20Epithelial20Cells2c20donor3.CNhs12125.11694-123A2		76.5748
human	CAGE	hCAGE CL:0002537	-	345	hCAGE	hg38	fantom		CL:0002537	amnion mesenchymal stem cell	primary_cell			FALSE	FALSE			CL					Mesenchymal20Stem20Cells20-20amniotic20membrane2c20donor1.CNhs11349.11547-120B8,Mesenchymal20Stem20Cells20-20amniotic20membrane2c20donor2.CNhs12104.11627-122B7		89.0509
human	CAGE	hCAGE CL:0002539	-	346	hCAGE	hg38	fantom		CL:0002539	aortic smooth muscle cell	primary_cell			FALSE	FALSE			CL					Smooth20Muscle20Cells20-20Aortic2c20donor0.CNhs10838.11210-116A4,Smooth20Muscle20Cells20-20Aortic2c20donor1.CNhs11085.11283-116I5,Smooth20Muscle20Cells20-20Aortic2c20donor2.CNhs11305.11360-117I1,Smooth20Muscle20Cells20-20Aortic2c20donor3.CNhs11309.11432-118H1		63.3502
human	CAGE	hCAGE CL:0002540	-	347	hCAGE	hg38	fantom		CL:0002540	mesenchymal stem cell of the bone marrow	primary_cell			FALSE	FALSE			CL					Mesenchymal20Stem20Cells20-20bone20marrow2c20donor1.CNhs11344.11536-120A6,Mesenchymal20Stem20Cells20-20bone20marrow2c20donor2.CNhs12100.11616-122A5,Mesenchymal20Stem20Cells20-20bone20marrow2c20donor3.CNhs12126.11697-123A5,Mesenchymal20Stem20Cells20-20bone20marrow2c20donor4.CNhs11316.11464-119B6,mesenchymal20precursor20cell20-20bone20marrow2c20donor1.CNhs12366.11750-123G4,mesenchymal20precursor20c…		27.28
human	CAGE	hCAGE CL:0002543	-	348	hCAGE	hg38	fantom		CL:0002543	vein endothelial cell	primary_cell			FALSE	FALSE			CL					Endothelial20Cells20-20Vein2c20donor1.CNhs12497.11267-116G7,Endothelial20Cells20-20Vein2c20donor2.CNhs11377.11344-117G3,Endothelial20Cells20-20Vein2c20donor3.CNhs12026.11416-118F3		67.7817
human	CAGE	hCAGE CL:0002544	-	349	hCAGE	hg38	fantom		CL:0002544	aortic endothelial cell	primary_cell			FALSE	FALSE			CL					Endothelial20Cells20-20Aortic2c20donor0.CNhs10837.11207-116A1,Endothelial20Cells20-20Aortic2c20donor1.CNhs12495.11263-116G3,Endothelial20Cells20-20Aortic2c20donor2.CNhs11375.11340-117F8,Endothelial20Cells20-20Aortic2c20donor3.CNhs12022.11412-118E8		64.3361
human	CAGE	hCAGE CL:0002545	-	350	hCAGE	hg38	fantom		CL:0002545	thoracic aorta endothelial cell	primary_cell			FALSE	FALSE			CL					Endothelial20Cells20-20Thoracic2c20donor1.CNhs11926.11266-116G6,Endothelial20Cells20-20Thoracic2c20donor2.CNhs11978.11343-117G2		122.504
human	CAGE	hCAGE CL:0002547	-	351	hCAGE	hg38	fantom		CL:0002547	fibroblast of the aortic adventitia	primary_cell			FALSE	FALSE			CL					Fibroblast20-20Aortic20Adventitial2c20donor1.CNhs10874.11245-116E3,Fibroblast20-20Aortic20Adventitial2c20donor2.CNhs11968.11326-117E3,Fibroblast20-20Aortic20Adventitial2c20donor3.CNhs12011.11401-118D6		37.1472
human	CAGE	hCAGE CL:0002548	-	352	hCAGE	hg38	fantom		CL:0002548	cardiac fibroblast	primary_cell			FALSE	FALSE			CL					Fibroblast20-20Cardiac2c20donor1.CNhs12498.11268-116G8,Fibroblast20-20Cardiac2c20donor2.CNhs11378.11345-117G4,Fibroblast20-20Cardiac2c20donor3.CNhs12027.11417-118F4,Fibroblast20-20Cardiac2c20donor4.CNhs11909.11452-119A3,Fibroblast20-20Cardiac2c20donor5.CNhs12057.11456-119A7,Fibroblast20-20Cardiac2c20donor6.CNhs12061.11460-119B2		29.9144
human	CAGE	hCAGE CL:0002549	-	353	hCAGE	hg38	fantom		CL:0002549	fibroblast of choroid plexus	primary_cell			FALSE	FALSE			CL					Fibroblast20-20Choroid20Plexus2c20donor1.CNhs11319.11492-119E7,Fibroblast20-20Choroid20Plexus2c20donor2.CNhs12344.11572-120E6,Fibroblast20-20Choroid20Plexus2c20donor3.CNhs12620.11653-122E6		71.3372
human	CAGE	hCAGE CL:0002550	-	354	hCAGE	hg38	fantom		CL:0002550	fibroblast of the conjuctiva	primary_cell			FALSE	FALSE			CL					Fibroblast20-20Conjunctival2c20donor1.CNhs11339.11531-120A1,Fibroblast20-20Conjunctival2c20donor3.CNhs12734.11692-122I9		21.5483
human	CAGE	hCAGE CL:0002551	-	355	hCAGE	hg38	fantom		CL:0002551	fibroblast of dermis	primary_cell			FALSE	FALSE			CL					Fibroblast20-20Dermal2c20donor1.CNhs12499.11269-116G9,Fibroblast20-20Dermal2c20donor2.CNhs11379.11346-117G5,Fibroblast20-20Dermal2c20donor3.CNhs12028.11418-118F5,Fibroblast20-20Dermal2c20donor4.CNhs12052.11450-119A1,Fibroblast20-20Dermal2c20donor5.CNhs12055.11454-119A5,Fibroblast20-20Dermal2c20donor6.CNhs12059.11458-119A9		19.5174
human	CAGE	hCAGE CL:0002552	-	356	hCAGE	hg38	fantom		CL:0002552	fibroblast of gingiva	primary_cell			FALSE	FALSE			CL					Fibroblast20-20Gingival2c20donor1.CNhs10866.11237-116D4,Fibroblast20-20Gingival2c20donor102028periodontitis29.CNhs14135.11928-125I2,Fibroblast20-20Gingival2c20donor2.CNhs11961.11318-117D4,Fibroblast20-20Gingival2c20donor3.CNhs12006.11394-118C8,Fibroblast20-20Gingival2c20donor42028GFH229.CNhs10848.11222-116B7,Fibroblast20-20Gingival2c20donor52028GFH329.CNhs11952.11303-117B7,Fibroblast20-20Gingival…		9.6733
human	CAGE	hCAGE CL:0002553	-	357	hCAGE	hg38	fantom		CL:0002553	lung fibroblast	primary_cell			FALSE	FALSE			CL					Fibroblast20-20Lung2c20donor1.CNhs12500.11270-116H1,Fibroblast20-20Lung2c20donor2.CNhs11380.11347-117G6,Fibroblast20-20Lung2c20donor3.CNhs12029.11419-118F6		47.2102
human	CAGE	hCAGE CL:0002554	-	358	hCAGE	hg38	fantom		CL:0002554	fibroblast of lymphatic vessel	primary_cell			FALSE	FALSE			CL					Fibroblast20-20Lymphatic2c20donor1.CNhs11322.11506-119G3,Fibroblast20-20Lymphatic2c20donor2.CNhs12082.11586-120G2,Fibroblast20-20Lymphatic2c20donor3.CNhs12118.11667-122G2		165.585
human	CAGE	hCAGE CL:0002555	-	359	hCAGE	hg38	fantom		CL:0002555	fibroblast of mammary gland	primary_cell			FALSE	FALSE			CL					Fibroblast20-20Mammary2c20donor1.CNhs11348.11540-120B1,Fibroblast20-20Mammary2c20donor2.CNhs12103.11620-122A9,Fibroblast20-20Mammary2c20donor3.CNhs12128.11701-123A9		183.867
human	CAGE	hCAGE CL:0002556	-	360	hCAGE	hg38	fantom		CL:0002556	fibroblast of periodontium	primary_cell			FALSE	FALSE			CL					Fibroblast20-20Periodontal20Ligament2c20donor1.CNhs10867.11238-116D5,Fibroblast20-20Periodontal20Ligament2c20donor2.CNhs11962.11319-117D5,Fibroblast20-20Periodontal20Ligament2c20donor3.CNhs11907.11395-118C9,Fibroblast20-20Periodontal20Ligament2c20donor42028PL2929.CNhs12493.11223-116B8,Fibroblast20-20Periodontal20Ligament2c20donor52028PL3029.CNhs11953.11304-117B8,Fibroblast20-20Periodontal20Ligame…		27.9111
human	CAGE	hCAGE CL:0002557	-	361	hCAGE	hg38	fantom		CL:0002557	fibroblast of pulmonary artery	primary_cell			FALSE	FALSE			CL					Fibroblast20-20Pulmonary20Artery2c20donor1.CNhs10878.11250-116E8,		62.9417
human	CAGE	hCAGE CL:0002558	-	362	hCAGE	hg38	fantom		CL:0002558	fibroblast of villous mesenchyme	primary_cell			FALSE	FALSE			CL					Fibroblast20-20Villous20Mesenchymal2c20donor1.CNhs11343.11535-120A5,Fibroblast20-20Villous20Mesenchymal2c20donor2.CNhs12099.11615-122A4,Fibroblast20-20Villous20Mesenchymal2c20donor3.CNhs12920.11696-123A4		87.7564
human	CAGE	hCAGE CL:0002561	-	363	hCAGE	hg38	fantom		CL:0002561	outer root sheath cell	primary_cell			FALSE	FALSE			CL					Hair20Follicle20Outer20Root20Sheath20Cells2c20donor1.CNhs12339.11504-119G1,Hair20Follicle20Outer20Root20Sheath20Cells2c20donor2.CNhs12347.11584-120F9		96.7404
human	CAGE	hCAGE CL:0002563	-	364	hCAGE	hg38	fantom		CL:0002563	intestinal epithelial cell	primary_cell			FALSE	FALSE			CL					Intestinal20epithelial20cells2028polarized292c20donor1.CNhs10875.11246-116E4,		69.2531
human	CAGE	hCAGE CL:0002564	-	365	hCAGE	hg38	fantom		CL:0002564	nucleus pulposus cell of intervertebral disc	primary_cell			FALSE	FALSE			CL					Nucleus20Pulposus20Cell2c20donor1.CNhs10881.11252-116F1,Nucleus20Pulposus20Cell2c20donor2.CNhs12019.11409-118E5,Nucleus20Pulposus20Cell2c20donor3.CNhs12063.11462-119B4		50.2651
human	CAGE	hCAGE CL:0002565	-	366	hCAGE	hg38	fantom		CL:0002565	iris pigment epithelial cell	primary_cell			FALSE	FALSE			CL					Iris20Pigment20Epithelial20Cells2c20donor1.CNhs12596.11530-119I9,		41.9418
human	CAGE	hCAGE CL:0002566	-	367	hCAGE	hg38	fantom		CL:0002566	dark melanocyte	primary_cell			FALSE	FALSE			CL					Melanocyte20-20dark2c20donor1.CNhs12591.11502-119F8,Melanocyte20-20dark2c20donor2.CNhs12346.11582-120F7,Melanocyte20-20dark2c20donor3.CNhs12570.11663-122F7		33.8583
human	CAGE	hCAGE CL:0002567	-	368	hCAGE	hg38	fantom		CL:0002567	light melanocyte	primary_cell			FALSE	FALSE			CL					Melanocyte20-20light2c20donor1.CNhs11303.11274-116H5,Melanocyte20-20light2c20donor2.CNhs11383.11351-117H1,Melanocyte20-20light2c20donor3.CNhs12033.11423-118G1		91.5464
human	CAGE	hCAGE CL:0002568	-	369	hCAGE	hg38	fantom		CL:0002568	mesenchymal stem cell of Wharton's jelly	primary_cell			FALSE	FALSE			CL					Mesenchymal20Stem20Cells20-20Wharton27s20Jelly2c20donor1.CNhs11057.11548-120B9,		74.2857
human	CAGE	hCAGE CL:0002569	-	370	hCAGE	hg38	fantom		CL:0002569	mesenchymal stem cell of umbilical cord	primary_cell			FALSE	FALSE			CL					Mesenchymal20Stem20Cells20-20umbilical2c20donor1.CNhs11347.11539-120A9,Mesenchymal20Stem20Cells20-20umbilical2c20donor2.CNhs12102.11619-122A8,Mesenchymal20Stem20Cells20-20umbilical2c20donor3.CNhs12127.11700-123A8,Mesenchymal20stem20cells20-20umbilical2c20donor0.CNhs12492.11214-116A8,Multipotent20Cord20Blood20Unrestricted20Somatic20Stem20Cells2c20donor1.CNhs11350.11549-120C1,Multipotent20Cord20Blo…		57.375
human	CAGE	hCAGE CL:0002570	-	371	hCAGE	hg38	fantom		CL:0002570	mesenchymal stem cell of adipose	primary_cell			FALSE	FALSE			CL					Mesenchymal20Stem20Cells20-20adipose2c20donor1.CNhs11345.11537-120A7,Mesenchymal20Stem20Cells20-20adipose2c20donor2.CNhs12101.11617-122A6,Mesenchymal20Stem20Cells20-20adipose2c20donor3.CNhs12922.11698-123A6,Mesenchymal20stem20cells20-20adipose2c20donor0.CNhs10844.11217-116B2,mesenchymal20precursor20cell20-20adipose2c20donor1.CNhs12363.11747-123G1,mesenchymal20precursor20cell20-20adipose2c20donor2…		36.5617
human	CAGE	hCAGE CL:0002571	-	372	hCAGE	hg38	fantom		CL:0002571	hepatic mesenchymal stem cell	primary_cell			FALSE	FALSE			CL					Mesenchymal20Stem20Cells20-20hepatic2c20donor1.CNhs11346.11538-120A8,Mesenchymal20Stem20Cells20-20hepatic2c20donor2.CNhs12730.11618-122A7,Mesenchymal20stem20cells20-20hepatic2c20donor0.CNhs10845.11218-116B3		18.6416
human	CAGE	hCAGE CL:0002572	-	373	hCAGE	hg38	fantom		CL:0002572	vertebral mesenchymal stem cell	primary_cell			FALSE	FALSE			CL					Mesenchymal20Stem20Cells20-20Vertebral2c20donor1.CNhs10846.11219-116B4,		157.357
human	CAGE	hCAGE CL:0002573	-	374	hCAGE	hg38	fantom		CL:0002573	Schwann cell	primary_cell			FALSE	FALSE			CL					Schwann20Cells2c20donor1.CNhs12073.11498-119F4,Schwann20Cells2c20donor2.CNhs12345.11578-120F3,Schwann20Cells2c20donor3.CNhs12621.11659-122F3		67.3782
human	CAGE	hCAGE CL:0002574	-	375	hCAGE	hg38	fantom		CL:0002574	stromal cell of pancreas	primary_cell			FALSE	FALSE			CL					Pancreatic20stromal20cells2c20donor1.CNhs10877.11249-116E7,		54.6114
human	CAGE	hCAGE CL:0002575	-	376	hCAGE	hg38	fantom		CL:0002575	central nervous system pericyte	primary_cell			FALSE	FALSE			CL					Pericytes2c20donor1.CNhs11317.11491-119E6,Pericytes2c20donor2.CNhs12079.11571-120E5,Pericytes2c20donor3.CNhs12116.11652-122E5		59.4575
human	CAGE	hCAGE CL:0002576	-	377	hCAGE	hg38	fantom		CL:0002576	perineural cell	primary_cell			FALSE	FALSE			CL					Perineurial20Cells2c20donor1.CNhs12587.11499-119F5,Perineurial20Cells2c20donor2.CNhs12590.11579-120F4		47.0392
human	CAGE	hCAGE CL:0002577	-	378	hCAGE	hg38	fantom		CL:0002577	placental epithelial cell	primary_cell			FALSE	FALSE			CL					Placental20Epithelial20Cells2c20donor1.CNhs11079.11278-116H9,Placental20Epithelial20Cells2c20donor2.CNhs11386.11355-117H5,Placental20Epithelial20Cells2c20donor3.CNhs12037.11427-118G5		76.0032
human	CAGE	hCAGE CL:0002579	-	379	hCAGE	hg38	fantom		CL:0002579	omentum preadipocyte	primary_cell			FALSE	FALSE			CL					Preadipocyte20-20omental2c20donor1.CNhs11065.11468-119C1,Preadipocyte20-20omental2c20donor2.CNhs11902.11329-117E6,Preadipocyte20-20omental2c20donor3.CNhs12013.11403-118D8		26.8058
human	CAGE	hCAGE CL:0002580	-	380	hCAGE	hg38	fantom		CL:0002580	preadipocyte of the breast	primary_cell			FALSE	FALSE			CL					Preadipocyte20-20breast2c20donor1.CNhs11052.11467-119B9,Preadipocyte20-20breast2c20donor2.CNhs11971.11328-117E5		62.8347
human	CAGE	hCAGE CL:0002581	-	381	hCAGE	hg38	fantom		CL:0002581	perirenal preadipocyte	primary_cell			FALSE	FALSE			CL					Preadipocyte20-20perirenal2c20donor1.CNhs12065.11469-119C2,		397.037
human	CAGE	hCAGE CL:0002582	-	382	hCAGE	hg38	fantom		CL:0002582	visceral preadipocyte	primary_cell			FALSE	FALSE			CL					Preadipocyte20-20visceral2c20donor1.CNhs11082.11280-116I2,Preadipocyte20-20visceral2c20donor2.CNhs11982.11357-117H7,Preadipocyte20-20visceral2c20donor3.CNhs12039.11429-118G7		23.0331
human	CAGE	hCAGE CL:0002583	-	383	hCAGE	hg38	fantom		CL:0002583	subcutaneous preadipocyte	primary_cell			FALSE	FALSE			CL					Preadipocyte20-20subcutaneous2c20donor1.CNhs11081.11279-116I1,Preadipocyte20-20subcutaneous2c20donor2.CNhs11981.11356-117H6,Preadipocyte20-20subcutaneous2c20donor3.CNhs12038.11428-118G6		33.979
human	CAGE	hCAGE CL:0002584	-	384	hCAGE	hg38	fantom		CL:0002584	renal cortical epithelial cell	primary_cell			FALSE	FALSE			CL					Renal20Cortical20Epithelial20Cells2c20donor1.CNhs11331.11516-119H4,Renal20Cortical20Epithelial20Cells2c20donor2.CNhs12728.11596-120H3		41.1263
human	CAGE	hCAGE CL:0002586	-	385	hCAGE	hg38	fantom		CL:0002586	retinal pigment epithelial cell	primary_cell			FALSE	FALSE			CL					Retinal20Pigment20Epithelial20Cells2c20donor0.CNhs10842.11215-116A9,Retinal20Pigment20Epithelial20Cells2c20donor1.CNhs11338.11528-119I7,Retinal20Pigment20Epithelial20Cells2c20donor2.CNhs12096.11608-120I6,Retinal20Pigment20Epithelial20Cells2c20donor3.CNhs12733.11689-122I6		59.1093
human	CAGE	hCAGE CL:0002588	-	386	hCAGE	hg38	fantom		CL:0002588	smooth muscle cell of the umbilical vein	primary_cell			FALSE	FALSE			CL					Smooth20Muscle20Cells20-20Umbilical20Vein2c20donor1.CNhs12597.11541-120B2,Smooth20Muscle20Cells20-20Umbilical20Vein2c20donor2.CNhs12569.11621-122B1,Smooth20Muscle20Cells20-20Umbilical20Vein2c20donor3.CNhs13076.11702-123B1		48.645
human	CAGE	hCAGE CL:0002589	-	387	hCAGE	hg38	fantom		CL:0002589	smooth muscle cell of the brachiocephalic vasculature	primary_cell			FALSE	FALSE			CL					Smooth20Muscle20Cells20-20Brachiocephalic2c20donor1.CNhs11086.11284-116I6,Smooth20Muscle20Cells20-20Brachiocephalic2c20donor2.CNhs11985.11361-117I2,Smooth20Muscle20Cells20-20Brachiocephalic2c20donor3.CNhs12043.11433-118H2		26.22
human	CAGE	hCAGE CL:0002590	-	388	hCAGE	hg38	fantom		CL:0002590	smooth muscle cell of the brain vasculature	primary_cell			FALSE	FALSE			CL					Smooth20Muscle20Cells20-20Brain20Vascular2c20donor1.CNhs10863.11234-116D1,Smooth20Muscle20Cells20-20Brain20Vascular2c20donor2.CNhs11900.11315-117D1,Smooth20Muscle20Cells20-20Brain20Vascular2c20donor3.CNhs12004.11391-118C5		54.1973
human	CAGE	hCAGE CL:0002591	-	389	hCAGE	hg38	fantom		CL:0002591	smooth muscle cell of the pulmonary artery	primary_cell			FALSE	FALSE			CL					Smooth20Muscle20Cells20-20Pulmonary20Artery2c20donor1.CNhs11089.11288-117A1,Smooth20Muscle20Cells20-20Pulmonary20Artery2c20donor2.CNhs11989.11365-117I6,Smooth20Muscle20Cells20-20Pulmonary20Artery2c20donor3.CNhs12047.11437-118H6		60.3434
human	CAGE	hCAGE CL:0002592	-	390	hCAGE	hg38	fantom		CL:0002592	smooth muscle cell of the coronary artery	primary_cell			FALSE	FALSE			CL					Smooth20Muscle20Cells20-20Coronary20Artery2c20donor1.CNhs11088.11286-116I8,Smooth20Muscle20Cells20-20Coronary20Artery2c20donor2.CNhs11987.11363-117I4,Smooth20Muscle20Cells20-20Coronary20Artery2c20donor3.CNhs12045.11435-118H4		75.507
human	CAGE	hCAGE CL:0002593	-	391	hCAGE	hg38	fantom		CL:0002593	smooth muscle cell of the internal thoracic artery	primary_cell			FALSE	FALSE			CL					Smooth20Muscle20Cells20-20Internal20Thoracic20Artery2c20donor1.CNhs11067.11287-116I9,Smooth20Muscle20Cells20-20Internal20Thoracic20Artery2c20donor2.CNhs11988.11364-117I5,Smooth20Muscle20Cells20-20Internal20Thoracic20Artery2c20donor3.CNhs12046.11436-118H5		30.0111
human	CAGE	hCAGE CL:0002594	-	392	hCAGE	hg38	fantom		CL:0002594	smooth muscle cell of the umbilical artery	primary_cell			FALSE	FALSE			CL					Smooth20Muscle20Cells20-20Umbilical20Artery2c20donor1.CNhs11091.11290-117A3,Smooth20Muscle20Cells20-20Umbilical20Artery2c20donor2.CNhs11991.11367-117I8,Smooth20Muscle20Cells20-20Umbilical20Artery2c20donor3.CNhs12049.11439-118H8,Smooth20Muscle20Cells20-20Umbilical20artery2c20donor0.CNhs10839.11212-116A6		48.8568
human	CAGE	hCAGE CL:0002595	-	393	hCAGE	hg38	fantom		CL:0002595	smooth muscle cell of the subclavian artery	primary_cell			FALSE	FALSE			CL					Smooth20Muscle20Cells20-20Subclavian20Artery2c20donor1.CNhs11090.11289-117A2,Smooth20Muscle20Cells20-20Subclavian20Artery2c20donor2.CNhs11990.11366-117I7,Smooth20Muscle20Cells20-20Subclavian20Artery2c20donor3.CNhs12048.11438-118H7		84.7288
human	CAGE	hCAGE CL:0002596	-	394	hCAGE	hg38	fantom		CL:0002596	smooth muscle cell of the carotid artery	primary_cell			FALSE	FALSE			CL					Smooth20Muscle20Cells20-20Carotid2c20donor1.CNhs11087.11285-116I7,Smooth20Muscle20Cells20-20Carotid2c20donor2.CNhs11986.11362-117I3,Smooth20Muscle20Cells20-20Carotid2c20donor3.CNhs12044.11434-118H3		107.904
human	CAGE	hCAGE CL:0002597	-	395	hCAGE	hg38	fantom		CL:0002597	smooth muscle cell of bladder	primary_cell			FALSE	FALSE			CL					Smooth20Muscle20Cells20-20Bladder2c20donor1.CNhs12893.11519-119H7,		305.08
human	CAGE	hCAGE CL:0002598	-	396	hCAGE	hg38	fantom		CL:0002598	bronchial smooth muscle cell	primary_cell			FALSE	FALSE			CL					Smooth20Muscle20Cells20-20Bronchial2c20donor2.CNhs12348.11592-120G8,		157.736
human	CAGE	hCAGE CL:0002599	-	397	hCAGE	hg38	fantom		CL:0002599	smooth muscle cell of the esophagus	primary_cell			FALSE	FALSE			CL					Smooth20Muscle20Cells20-20Esophageal2c20donor1.CNhs11324.11508-119G5,Smooth20Muscle20Cells20-20Esophageal2c20donor2.CNhs12727.11588-120G4		41.3384
human	CAGE	hCAGE CL:0002600	-	398	hCAGE	hg38	fantom		CL:0002600	smooth muscle cell of trachea	primary_cell			FALSE	FALSE			CL					Smooth20Muscle20Cells20-20Tracheal2c20donor1.CNhs11329.11513-119H1,Smooth20Muscle20Cells20-20Tracheal2c20donor2.CNhs12567.11593-120G9,Smooth20Muscle20Cells20-20Tracheal2c20donor3.CNhs12894.11674-122G9		57.2053
human	CAGE	hCAGE CL:0002601	-	399	hCAGE	hg38	fantom		CL:0002601	uterine smooth muscle cell	primary_cell			FALSE	FALSE			CL					Smooth20Muscle20Cells20-20Uterine2c20donor1.CNhs11921.11258-116F7,Smooth20Muscle20Cells20-20Uterine2c20donor3.CNhs11927.11466-119B8		74.2987
human	CAGE	hCAGE CL:0002602	-	400	hCAGE	hg38	fantom		CL:0002602	annulus pulposus cell	primary_cell			FALSE	FALSE			CL					Anulus20Pulposus20Cell2c20donor1.CNhs10876.11248-116E6,Anulus20Pulposus20Cell2c20donor2.CNhs12064.11463-119B5		65.1128
human	CAGE	hCAGE CL:0002603	-	401	hCAGE	hg38	fantom		CL:0002603	astrocyte of the cerebellum	primary_cell			FALSE	FALSE			CL					Astrocyte20-20cerebellum2c20donor1.CNhs11321.11500-119F6,Astrocyte20-20cerebellum2c20donor2.CNhs12081.11580-120F5,Astrocyte20-20cerebellum2c20donor3.CNhs12117.11661-122F5		51.6329
human	CAGE	hCAGE CL:0002605	-	402	hCAGE	hg38	fantom		CL:0002605	astrocyte of the cerebral cortex	primary_cell			FALSE	FALSE			CL					Astrocyte20-20cerebral20cortex2c20donor1.CNhs10864.11235-116D2,Astrocyte20-20cerebral20cortex2c20donor2.CNhs11960.11316-117D2,Astrocyte20-20cerebral20cortex2c20donor3.CNhs12005.11392-118C6		28.4622
human	CAGE	hCAGE CL:0002615	-	403	hCAGE	hg38	fantom		CL:0002615	adipocyte of omentum tissue	primary_cell			FALSE	FALSE			CL					Adipocyte20-20omental2c20donor1.CNhs11054.11473-119C6,Adipocyte20-20omental2c20donor2.CNhs12067.11474-119C7,Adipocyte20-20omental2c20donor3.CNhs12068.11475-119C8		49.0518
human	CAGE	hCAGE CL:0002616	-	404	hCAGE	hg38	fantom		CL:0002616	perirenal adipocyte cell	primary_cell			FALSE	FALSE			CL					Adipocyte20-20perirenal2c20donor1.CNhs12069.11476-119C9,		215.669
human	CAGE	hCAGE CL:0002617	-	405	hCAGE	hg38	fantom		CL:0002617	adipocyte of breast	primary_cell			FALSE	FALSE			CL					Adipocyte20-20breast2c20donor1.CNhs11051.11376-118A8,Adipocyte20-20breast2c20donor2.CNhs11969.11327-117E4		44.7229
human	CAGE	hCAGE CL:0002618	-	406	hCAGE	hg38	fantom		CL:0002618	endothelial cell of umbilical vein	primary_cell			FALSE	FALSE			CL					Endothelial20Cells20-20Umbilical20vein2c20donor1.CNhs10872.11243-116E1,Endothelial20Cells20-20Umbilical20vein2c20donor2.CNhs11967.11324-117E1,Endothelial20Cells20-20Umbilical20vein2c20donor3.CNhs12010.11400-118D5		32.8719
human	CAGE	hCAGE CL:0002620	-	407	hCAGE	hg38	fantom		CL:0002620	skin fibroblast	primary_cell			FALSE	FALSE			CL					Fibroblast20-20skin20dystrophia20myotonica2c20donor1.CNhs11353.11556-120C8,Fibroblast20-20skin20dystrophia20myotonica2c20donor2.CNhs11354.11557-120C9,Fibroblast20-20skin20dystrophia20myotonica2c20donor3.CNhs11913.11560-120D3,Fibroblast20-20skin20normal2c20donor1.CNhs11351.11553-120C5,Fibroblast20-20skin20normal2c20donor2.CNhs11914.11561-120D4,Fibroblast20-20skin20spinal20muscular20atrophy2c20dono…		16.0875
human	CAGE	hCAGE CL:0002621	-	408	hCAGE	hg38	fantom		CL:0002621	gingival epithelial cell	primary_cell			FALSE	FALSE			CL					Gingival20epithelial20cells2c20donor12028GEA1129.CNhs11061.11221-116B6,Gingival20epithelial20cells2c20donor22028GEA1429.CNhs11896.11302-117B6,Gingival20epithelial20cells2c20donor32028GEA1529.CNhs11903.11379-118B2		49.7122
human	CAGE	hCAGE CL:0002622	-	409	hCAGE	hg38	fantom		CL:0002622	prostate stromal cell	primary_cell			FALSE	FALSE			CL					Prostate20Stromal20Cells2c20donor1.CNhs10883.11254-116F3,Prostate20Stromal20Cells2c20donor2.CNhs11973.11332-117E9,Prostate20Stromal20Cells2c20donor3.CNhs12015.11405-118E1		32.7687
human	CAGE	hCAGE CL:0002623	-	410	hCAGE	hg38	fantom		CL:0002623	acinar cell of salivary gland	primary_cell			FALSE	FALSE			CL					salivary20acinar20cells2c20donor1.CNhs12810.11771-123I7,salivary20acinar20cells2c20donor2.CNhs12811.11772-123I8,salivary20acinar20cells2c20donor3.CNhs12812.11773-123I9		34.9275
human	CAGE	hCAGE CL:0002677	-	411	hCAGE	hg38	fantom		CL:0002677	naive regulatory T cell	primary_cell			FALSE	FALSE			CL					CD42bCD252bCD45RA-20memory20regulatory20T20cells2c20donor1.CNhs13195.11782-124A9,		61.6743
human	CAGE	hCAGE CL:1000280	-	412	hCAGE	hg38	fantom		CL:1000280	smooth muscle cell of colon	primary_cell			FALSE	FALSE			CL					Smooth20Muscle20Cells20-20Colonic2c20donor1.CNhs10868.11239-116D6,Smooth20Muscle20Cells20-20Colonic2c20donor2.CNhs11963.11320-117D6,Smooth20Muscle20Cells20-20Colonic2c20donor3.CNhs12007.11396-118D1		36.0393
human	CAGE	hCAGE CL:1000413	-	413	hCAGE	hg38	fantom		CL:1000413	endothelial cell of artery	primary_cell			FALSE	FALSE			CL					Endothelial20Cells20-20Artery2c20donor1.CNhs12496.11264-116G4,Endothelial20Cells20-20Artery2c20donor2.CNhs11977.11341-117F9,Endothelial20Cells20-20Artery2c20donor3.CNhs12023.11413-118E9		60.4886
human	CAGE	hCAGE CL:1000428	-	414	hCAGE	hg38	fantom		CL:1000428	stem cell of epidermis	primary_cell			FALSE	FALSE			CL					Hair20Follicle20Dermal20Papilla20Cells2c20donor1.CNhs12501.11271-116H2,Hair20Follicle20Dermal20Papilla20Cells2c20donor2.CNhs11979.11348-117G7,Hair20Follicle20Dermal20Papilla20Cells2c20donor3.CNhs12030.11420-118F7		120.645
human	CAGE	hCAGE CL:1000487	-	415	hCAGE	hg38	fantom		CL:1000487	smooth muscle cell of prostate	primary_cell			FALSE	FALSE			CL					Smooth20Muscle20Cells20-20Prostate2c20donor1.CNhs11920.11257-116F6,Smooth20Muscle20Cells20-20Prostate2c20donor2.CNhs11976.11335-117F3,Smooth20Muscle20Cells20-20Prostate2c20donor3.CNhs11910.11465-119B7		38.2142
human	CAGE	hCAGE CL:1000494	-	416	hCAGE	hg38	fantom		CL:1000494	nephron tubule epithelial cell	primary_cell			FALSE	FALSE			CL					Renal20Epithelial20Cells2c20donor1.CNhs11332.11517-119H5,Renal20Epithelial20Cells2c20donor2.CNhs12088.11597-120H4,Renal20Epithelial20Cells2c20donor3.CNhs12732.11678-122H4		40.1574
human	CAGE	hCAGE EFO:0001086	-	417	hCAGE	hg38	fantom		EFO:0001086	A549	cell_line			FALSE	FALSE			EFO					lung20adenocarcinoma20cell20line3aA549.CNhs11275.10499-107C4,		98.9643
human	CAGE	hCAGE EFO:0001099	-	418	hCAGE	hg38	fantom		EFO:0001099	Caco-2	cell_line			FALSE	FALSE			EFO					colon20carcinoma20cell20line3aCACO-2.CNhs11280.10513-107D9,		88.7484
human	CAGE	hCAGE EFO:0001182	-	419	hCAGE	hg38	fantom		EFO:0001182	HEK293	cell_line			FALSE	FALSE			EFO					embryonic20kidney20cell20line3a20HEK2932fSLAM20infection2c2024hr.CNhs11047.10451-106G1,		41.8318
human	CAGE	hCAGE EFO:0001187	-	420	hCAGE	hg38	fantom		EFO:0001187	HepG2	cell_line			FALSE	FALSE			EFO					hepatocellular20carcinoma20cell20line3a20HepG220ENCODE2c20biol_rep1.CNhs12328.10818-111B8,hepatocellular20carcinoma20cell20line3a20HepG220ENCODE2c20biol_rep2.CNhs12329.10819-111B9,hepatocellular20carcinoma20cell20line3a20HepG220ENCODE2c20biol_rep3.CNhs12330.10820-111C1		22.4479
human	CAGE	hCAGE EFO:0001253	-	421	hCAGE	hg38	fantom		EFO:0001253	THP-1	cell_line			FALSE	FALSE			EFO					acute20myeloid20leukemia2028FAB20M52920cell20line3aTHP-12028fresh29.CNhs10722.10399-106A3,acute20myeloid20leukemia2028FAB20M52920cell20line3aTHP-12028revived29.CNhs10723.10400-106A4,acute20myeloid20leukemia2028FAB20M52920cell20line3aTHP-12028thawed29.CNhs10724.10405-106A9		56.6159
human	CAGE	hCAGE EFO:0002059	-	422	hCAGE	hg38	fantom		EFO:0002059	HT1080	cell_line			FALSE	FALSE			EFO					fibrosarcoma20cell20line3aHT-1080.CNhs11860.10758-110E2,		65.9997
human	CAGE	hCAGE EFO:0002067	-	423	hCAGE	hg38	fantom		EFO:0002067	K562	cell_line			FALSE	FALSE			EFO					chronic20myelogenous20leukemia20cell20line3aK562.CNhs11250.10454-106G4,chronic20myelogenous20leukemia20cell20line3aK56220ENCODE2c20biol_rep1.CNhs12334.10824-111C5,chronic20myelogenous20leukemia20cell20line3aK56220ENCODE2c20biol_rep2.CNhs12335.10825-111C6,chronic20myelogenous20leukemia20cell20line3aK56220ENCODE2c20biol_rep3.CNhs12336.10826-111C7		35.1672
human	CAGE	hCAGE EFO:0002074	-	424	hCAGE	hg38	fantom		EFO:0002074	PC-3	cell_line			FALSE	FALSE			EFO					prostate20cancer20cell20line3aPC-3.CNhs11243.10439-106E7,		47.8361
human	CAGE	hCAGE EFO:0002101	-	425	hCAGE	hg38	fantom		EFO:0002101	A172	cell_line			FALSE	FALSE			EFO					glioblastoma20cell20line3aA1722c20tech_rep1.CNhs11185.10444-106F3,glioblastoma20cell20line3aA1722c20tech_rep2.CNhs11248.10444-106F3		35.2593
human	CAGE	hCAGE EFO:0002179	-	426	hCAGE	hg38	fantom		EFO:0002179	G401	cell_line			FALSE	FALSE			EFO					Wilms2720tumor20cell20line3aG-401.CNhs11892.10809-111A8,		54.0559
human	CAGE	hCAGE EFO:0002285	-	427	hCAGE	hg38	fantom		EFO:0002285	NCI-H226	cell_line			FALSE	FALSE			EFO					mesothelioma20cell20line3aNCI-H226.CNhs13062.10846-111E9,		86.6912
human	CAGE	hCAGE EFO:0002324	-	428	hCAGE	hg38	fantom		EFO:0002324	Raji	cell_line			FALSE	FALSE			EFO					Burkitt27s20lymphoma20cell20line3aRAJI.CNhs11268.10476-106I8,		57.7174
human	CAGE	hCAGE EFO:0002784	-	429	hCAGE	hg38	fantom		EFO:0002784	GM12878	cell_line			FALSE	FALSE			EFO					B20lymphoblastoid20cell20line3a20GM1287820ENCODE2c20biol_rep1.CNhs12331.10821-111C2,B20lymphoblastoid20cell20line3a20GM1287820ENCODE2c20biol_rep2.CNhs12332.10822-111C3,B20lymphoblastoid20cell20line3a20GM1287820ENCODE2c20biol_rep3.CNhs12333.10823-111C4		21.3404
human	CAGE	hCAGE EFO:0002791	-	430	hCAGE	hg38	fantom		EFO:0002791	HeLa-S3	cell_line			FALSE	FALSE			EFO					epitheloid20carcinoma20cell20line3a20HelaS320ENCODE2c20biol_rep1.CNhs12325.10815-111B5,epitheloid20carcinoma20cell20line3a20HelaS320ENCODE2c20biol_rep2.CNhs12326.10816-111B6,epitheloid20carcinoma20cell20line3a20HelaS320ENCODE2c20biol_rep3.CNhs12327.10817-111B7		23.7977
human	CAGE	hCAGE EFO:0002793	-	431	hCAGE	hg38	fantom		EFO:0002793	HL-60	cell_line			FALSE	FALSE			EFO					acute20myeloid20leukemia2028FAB20M32920cell20line3aHL60.CNhs13055.10829-111D1,		79.9369
human	CAGE	hCAGE EFO:0002796	-	432	hCAGE	hg38	fantom		EFO:0002796	Jurkat	cell_line			FALSE	FALSE			EFO					acute20lymphoblastic20leukemia2028T-ALL2920cell20line3aJurkat.CNhs11253.10464-106H5,		64.3532
human	CAGE	hCAGE EFO:0002860	-	433	hCAGE	hg38	fantom		EFO:0002860	SK-N-MC	cell_line			FALSE	FALSE			EFO					neuroepithelioma20cell20line3aSK-N-MC.CNhs11853.10728-110A8,		180.768
human	CAGE	hCAGE EFO:0003044	-	434	hCAGE	hg38	fantom		EFO:0003044	NCI-H460	cell_line			FALSE	FALSE			EFO					large20cell20lung20carcinoma20cell20line3aNCI-H460.CNhs12806.10839-111E2,		78.2418
human	CAGE	hCAGE EFO:0005441	-	435	hCAGE	hg38	fantom		EFO:0005441	DU 145	cell_line			FALSE	FALSE			EFO					prostate20cancer20cell20line3aDU145.CNhs11260.10490-107B4,		57.9164
human	CAGE	hCAGE UBERON:0000002	-	436	hCAGE	hg38	fantom		UBERON:0000002	uterine cervix	tissue			FALSE	FALSE			UBERON					cervix2c20adult2c20pool1.CNhs10618.10013-101C4,		35.9052
human	CAGE	hCAGE UBERON:0000007	-	437	hCAGE	hg38	fantom		UBERON:0000007	pituitary gland	tissue			FALSE	FALSE			UBERON					pituitary20gland20-20adult2c20donor10196.CNhs13805.10180-103C9,pituitary20gland2c20adult2c20donor10252.CNhs12229.10162-103A9,pituitary20gland2c20adult2c20donor10258.CNhs14231.10378-105G9		38.9167
human	CAGE	hCAGE UBERON:0000014	-	438	hCAGE	hg38	fantom		UBERON:0000014	zone of skin	tissue			FALSE	FALSE			UBERON					skin2c20adult2c20donor1.CNhs11785.10074-102A2,skin2c20fetal2c20donor1.CNhs11774.10065-101I2		90.942
human	CAGE	hCAGE UBERON:0000019	-	439	hCAGE	hg38	fantom		UBERON:0000019	camera-type eye	tissue			FALSE	FALSE			UBERON					eye2c20fetal2c20donor1.CNhs11762.10054-101G9,		73.059
human	CAGE	hCAGE UBERON:0000029	-	440	hCAGE	hg38	fantom		UBERON:0000029	lymph node	tissue			FALSE	FALSE			UBERON					lymph20node2c20adult2c20donor1.CNhs11788.10077-102A5,		132.452
human	CAGE	hCAGE UBERON:0000057	-	441	hCAGE	hg38	fantom		UBERON:0000057	urethra	tissue			FALSE	FALSE			UBERON					Urethra2c20donor2.CNhs13464.10319-105A4,		21.9344
human	CAGE	hCAGE UBERON:0000178	-	442	hCAGE	hg38	fantom		UBERON:0000178	blood	primary_cell			FALSE	FALSE			UBERON					Peripheral20Blood20Mononuclear20Cells2c20donor1.CNhs10860.11231-116C7,Peripheral20Blood20Mononuclear20Cells2c20donor2.CNhs11958.11312-117C7,Peripheral20Blood20Mononuclear20Cells2c20donor3.CNhs12002.11388-118C2,Whole20blood2028ribopure292c20donor0903092c20donation1.CNhs11675.12179-129A1,Whole20blood2028ribopure292c20donor0903092c20donation2.CNhs11671.12180-129A2,Whole20blood2028ribopure292c20donor…		13.5316
human	CAGE	hCAGE UBERON:0000305	-	443	hCAGE	hg38	fantom		UBERON:0000305	amnion	primary_cell			FALSE	FALSE			UBERON					amniotic20membrane20cells2c20donor1.CNhs12502.12235-129G3,amniotic20membrane20cells2c20donor2.CNhs12503.12236-129G4,amniotic20membrane20cells2c20donor3.CNhs12379.12237-129G5		44.1473
human	CAGE	hCAGE UBERON:0000310	-	444	hCAGE	hg38	fantom		UBERON:0000310	breast	tissue			FALSE	FALSE			UBERON					breast2c20adult2c20donor1.CNhs11792.10080-102A8,		203.004
human	CAGE	hCAGE UBERON:0000341	-	445	hCAGE	hg38	fantom		UBERON:0000341	throat	tissue			FALSE	FALSE			UBERON					throat2c20adult.CNhs12858.10209-103G2,throat2c20fetal2c20donor1.CNhs11770.10061-101H7		36.2702
human	CAGE	hCAGE UBERON:0000473	-	446	hCAGE	hg38	fantom		UBERON:0000473	testis	tissue			FALSE	FALSE			UBERON					testis2c20adult2c20pool1.CNhs10632.10026-101D8,testis2c20adult2c20pool2.CNhs12998.10096-102C6		19.5971
human	CAGE	hCAGE UBERON:0000920	-	447	hCAGE	hg38	fantom		UBERON:0000920	egg chorion	primary_cell			FALSE	FALSE			UBERON					chorionic20membrane20cells2c20donor1.CNhs12504.12238-129G6,chorionic20membrane20cells2c20donor2.CNhs12506.12239-129G7,chorionic20membrane20cells2c20donor3.CNhs12380.12240-129G8		31.8562
human	CAGE	hCAGE UBERON:0000941	-	448	hCAGE	hg38	fantom		UBERON:0000941	cranial nerve II	tissue			FALSE	FALSE			UBERON					optic20nerve2c20donor1.CNhs13449.10277-104E7,		43.4175
human	CAGE	hCAGE UBERON:0000945	-	449	hCAGE	hg38	fantom		UBERON:0000945	stomach	tissue			FALSE	FALSE			UBERON					stomach2c20fetal2c20donor1.CNhs11771.10062-101H8,		149.301
human	CAGE	hCAGE UBERON:0000947	-	450	hCAGE	hg38	fantom		UBERON:0000947	aorta	tissue			FALSE	FALSE			UBERON					aorta2c20adult2c20pool1.CNhs11760.10052-101G7,		51.703
human	CAGE	hCAGE UBERON:0000948	-	451	hCAGE	hg38	fantom		UBERON:0000948	heart	tissue			FALSE	FALSE			UBERON					heart2c20adult2c20diseased20post-infarction2c20donor1.CNhs11757.10050-101G5,heart2c20adult2c20diseased2c20donor1.CNhs11758.10051-101G6,heart2c20adult2c20pool1.CNhs10621.10016-101C7,heart2c20fetal2c20pool1.CNhs10653.10046-101G1		21.7347
human	CAGE	hCAGE UBERON:0000955	-	452	hCAGE	hg38	fantom		UBERON:0000955	brain	tissue			FALSE	FALSE			UBERON					brain2c20adult2c20donor1.CNhs11796.10084-102B3,brain2c20adult2c20pool1.CNhs10617.10012-101C3,brain2c20fetal2c20pool1.CNhs11797.10085-102B4		28.4322
human	CAGE	hCAGE UBERON:0000966	-	453	hCAGE	hg38	fantom		UBERON:0000966	retina	tissue			FALSE	FALSE			UBERON					retina2c20adult2c20pool1.CNhs10636.10030-101E3,		32.8358
human	CAGE	hCAGE UBERON:0000988	-	454	hCAGE	hg38	fantom		UBERON:0000988	pons	tissue			FALSE	FALSE			UBERON					pons2c20adult2c20pool1.CNhs10640.10033-101E6,		28.0699
human	CAGE	hCAGE UBERON:0000989	-	455	hCAGE	hg38	fantom		UBERON:0000989	penis	tissue			FALSE	FALSE			UBERON					penis2c20adult.CNhs12850.10200-103F2,		55.629
human	CAGE	hCAGE UBERON:0000992	-	456	hCAGE	hg38	fantom		UBERON:0000992	female gonad	tissue			FALSE	FALSE			UBERON					ovary2c20adult2c20pool1.CNhs10626.10020-101D2,		46.6499
human	CAGE	hCAGE UBERON:0000995	-	457	hCAGE	hg38	fantom		UBERON:0000995	uterus	tissue			FALSE	FALSE			UBERON					uterus2c20adult2c20pool1.CNhs11676.10100-102D1,		59.6792
human	CAGE	hCAGE UBERON:0000996	-	458	hCAGE	hg38	fantom		UBERON:0000996	vagina	tissue			FALSE	FALSE			UBERON					vagina2c20adult.CNhs12854.10204-103F6,		192.704
human	CAGE	hCAGE UBERON:0000998	-	459	hCAGE	hg38	fantom		UBERON:0000998	seminal vesicle	tissue			FALSE	FALSE			UBERON					seminal20vesicle2c20adult.CNhs12851.10201-103F3,		43.6437
human	CAGE	hCAGE UBERON:0001000	-	460	hCAGE	hg38	fantom		UBERON:0001000	vas deferens	tissue			FALSE	FALSE			UBERON					ductus20deferens2c20adult.CNhs12846.10196-103E7,		68.6129
human	CAGE	hCAGE UBERON:0001013	-	461	hCAGE	hg38	fantom		UBERON:0001013	adipose tissue	tissue			FALSE	FALSE			UBERON					adipose20tissue2c20adult2c20pool1.CNhs10615.10010-101C1,adipose2c20donor1.CNhs13972.10184-103D4,adipose2c20donor2.CNhs13973.10185-103D5,adipose2c20donor3.CNhs13974.10186-103D6,adipose2c20donor4.CNhs13975.10187-103D7		21.1034
human	CAGE	hCAGE UBERON:0001043	-	462	hCAGE	hg38	fantom		UBERON:0001043	esophagus	tissue			FALSE	FALSE			UBERON					esophagus2c20adult2c20pool1.CNhs10620.10015-101C6,		51.7653
human	CAGE	hCAGE UBERON:0001044	-	463	hCAGE	hg38	fantom		UBERON:0001044	saliva-secreting gland	tissue			FALSE	FALSE			UBERON					salivary20gland2c20adult2c20pool1.CNhs11677.10093-102C3,		148.629
human	CAGE	hCAGE UBERON:0001052	-	464	hCAGE	hg38	fantom		UBERON:0001052	rectum	tissue			FALSE	FALSE			UBERON					rectum2c20fetal2c20donor1.CNhs11777.10067-101I4,		130.856
human	CAGE	hCAGE UBERON:0001103	-	465	hCAGE	hg38	fantom		UBERON:0001103	diaphragm	tissue			FALSE	FALSE			UBERON					diaphragm2c20fetal2c20donor1.CNhs11779.10069-101I6,		117.934
human	CAGE	hCAGE UBERON:0001134	-	466	hCAGE	hg38	fantom		UBERON:0001134	skeletal muscle tissue	tissue			FALSE	FALSE			UBERON					skeletal20muscle2c20adult2c20pool1.CNhs10629.10023-101D5,skeletal20muscle2c20fetal2c20donor1.CNhs11776.10066-101I3		50.3782
human	CAGE	hCAGE UBERON:0001135	-	467	hCAGE	hg38	fantom		UBERON:0001135	smooth muscle tissue	tissue			FALSE	FALSE			UBERON					small20intestine2c20adult2c20pool1.CNhs10630.10024-101D6,smooth20muscle2c20adult2c20pool1.CNhs11755.10048-101G3		28.2859
human	CAGE	hCAGE UBERON:0001154	-	468	hCAGE	hg38	fantom		UBERON:0001154	vermiform appendix	tissue			FALSE	FALSE			UBERON					appendix2c20adult.CNhs12842.10189-103D9,		80.1267
human	CAGE	hCAGE UBERON:0001155	-	469	hCAGE	hg38	fantom		UBERON:0001155	colon	tissue			FALSE	FALSE			UBERON					colon2c20adult2c20donor1.CNhs11794.10082-102B1,colon2c20adult2c20pool1.CNhs10619.10014-101C5,colon2c20fetal2c20donor1.CNhs11780.10070-101I7		35.3447
human	CAGE	hCAGE UBERON:0001255	-	470	hCAGE	hg38	fantom		UBERON:0001255	urinary bladder	tissue			FALSE	FALSE			UBERON					bladder2c20adult2c20pool1.CNhs10616.10011-101C2,		48.4242
human	CAGE	hCAGE UBERON:0001264	-	471	hCAGE	hg38	fantom		UBERON:0001264	pancreas	tissue			FALSE	FALSE			UBERON					pancreas2c20adult2c20donor1.CNhs11756.10049-101G4,		188.364
human	CAGE	hCAGE UBERON:0001301	-	472	hCAGE	hg38	fantom		UBERON:0001301	epididymis	tissue			FALSE	FALSE			UBERON					epididymis2c20adult.CNhs12847.10197-103E8,		41.0359
human	CAGE	hCAGE UBERON:0001359	-	473	hCAGE	hg38	fantom		UBERON:0001359	cerebrospinal fluid	tissue			FALSE	FALSE			UBERON					cerebrospinal20fluid2c20donor2.CNhs13437.10294-104G6,		66.4124
human	CAGE	hCAGE UBERON:0001389	-	474	hCAGE	hg38	fantom		UBERON:0001389	soleus muscle	tissue			FALSE	FALSE			UBERON					skeletal20muscle20-20soleus20muscle2c20donor1.CNhs13454.10282-104F3,		52.8853
human	CAGE	hCAGE UBERON:0001602	-	475	hCAGE	hg38	fantom		UBERON:0001602	medial rectus extraocular muscle	tissue			FALSE	FALSE			UBERON					eye20-20muscle20medial2c20donor2.CNhs13443.10299-104H2,		72.6169
human	CAGE	hCAGE UBERON:0001603	-	476	hCAGE	hg38	fantom		UBERON:0001603	lateral rectus extra-ocular muscle	tissue			FALSE	FALSE			UBERON					eye20-20muscle20lateral2c20donor2.CNhs13442.10298-104H1,		64.0296
human	CAGE	hCAGE UBERON:0001637	-	477	hCAGE	hg38	fantom		UBERON:0001637	artery	tissue			FALSE	FALSE			UBERON					artery2c20adult.CNhs12843.10190-103E1,		176.232
human	CAGE	hCAGE UBERON:0001638	-	478	hCAGE	hg38	fantom		UBERON:0001638	vein	tissue			FALSE	FALSE			UBERON					vein2c20adult.CNhs12844.10191-103E2,		73.3497
human	CAGE	hCAGE UBERON:0001723	-	479	hCAGE	hg38	fantom		UBERON:0001723	tongue	tissue			FALSE	FALSE			UBERON					tongue2c20adult.CNhs12853.10203-103F5,tongue2c20fetal2c20donor1.CNhs11768.10059-101H5		45.9098
human	CAGE	hCAGE UBERON:0001736	-	480	hCAGE	hg38	fantom		UBERON:0001736	submandibular gland	tissue			FALSE	FALSE			UBERON					submaxillary20gland2c20adult.CNhs12852.10202-103F4,		97.6734
human	CAGE	hCAGE UBERON:0001797	-	481	hCAGE	hg38	fantom		UBERON:0001797	vitreous humor	tissue			FALSE	FALSE			UBERON					eye20-20vitreous20humor2c20donor1.CNhs13440.10268-104D7,		51.0113
human	CAGE	hCAGE UBERON:0001831	-	482	hCAGE	hg38	fantom		UBERON:0001831	parotid gland	tissue			FALSE	FALSE			UBERON					parotid20gland2c20adult.CNhs12849.10199-103F1,		186.82
human	CAGE	hCAGE UBERON:0001870	-	483	hCAGE	hg38	fantom		UBERON:0001870	frontal cortex	tissue			FALSE	FALSE			UBERON					frontal20lobe2c20adult2c20pool1.CNhs10647.10040-101F4,		25.7026
human	CAGE	hCAGE UBERON:0001871	-	484	hCAGE	hg38	fantom		UBERON:0001871	temporal lobe	tissue			FALSE	FALSE			UBERON					temporal20lobe2c20adult2c20pool1.CNhs10637.10031-101E4,temporal20lobe2c20fetal2c20donor12c20tech_rep1.CNhs11772.10063-101H9,temporal20lobe2c20fetal2c20donor12c20tech_rep2.CNhs12996.10063-101H9		17.1461
human	CAGE	hCAGE UBERON:0001872	-	485	hCAGE	hg38	fantom		UBERON:0001872	parietal lobe	tissue			FALSE	FALSE			UBERON					parietal20cortex2c20adult2c20donor10258.CNhs14226.10373-105G4,parietal20lobe20-20adult2c20donor10196.CNhs13797.10171-103B9,parietal20lobe2c20adult2c20donor10252.CNhs12317.10157-103A4,parietal20lobe2c20adult2c20pool1.CNhs10641.10034-101E7,parietal20lobe2c20fetal2c20donor1.CNhs11782.10072-101I9,parietal20lobe2c20newborn2c20donor10223.CNhs14074.10356-105E5		10.5319
human	CAGE	hCAGE UBERON:0001873	-	486	hCAGE	hg38	fantom		UBERON:0001873	caudate nucleus	tissue			FALSE	FALSE			UBERON					caudate20nucleus20-20adult2c20donor10196.CNhs13802.10177-103C6,caudate20nucleus2c20adult2c20donor10252.CNhs12321.10164-103B2,caudate20nucleus2c20newborn2c20donor10223.CNhs14071.10354-105E3		17.6158
human	CAGE	hCAGE UBERON:0001874	-	487	hCAGE	hg38	fantom		UBERON:0001874	putamen	tissue			FALSE	FALSE			UBERON					putamen2c20adult2c20donor10196.CNhs12324.10176-103C5,putamen2c20adult2c20donor10252.CNhs13912.10152-102I8,putamen2c20adult2c20donor102582c20tech_rep1.CNhs14225.10372-105G3,putamen2c20adult2c20donor102582c20tech_rep2.CNhs14618.10372-105G3,putamen2c20newborn2c20donor10223.CNhs14083.10365-105F5		17.455
human	CAGE	hCAGE UBERON:0001875	-	488	hCAGE	hg38	fantom		UBERON:0001875	globus pallidus	tissue			FALSE	FALSE			UBERON					globus20pallidus20-20adult2c20donor10196.CNhs13801.10175-103C4,globus20pallidus2c20adult2c20donor10252.CNhs12319.10161-103A8,globus20pallidus2c20adult2c20donor10258.CNhs14549.10367-105F7,globus20pallidus2c20newborn2c20donor10223.CNhs14082.10364-105F4		8.46886
human	CAGE	hCAGE UBERON:0001876	-	489	hCAGE	hg38	fantom		UBERON:0001876	amygdala	tissue			FALSE	FALSE			UBERON					amygdala20-20adult2c20donor10196.CNhs13793.10167-103B5,amygdala2c20adult2c20donor10252.CNhs12311.10151-102I7,amygdala2c20newborn2c20donor10223.CNhs14078.10360-105E9		17.6031
human	CAGE	hCAGE UBERON:0001882	-	490	hCAGE	hg38	fantom		UBERON:0001882	nucleus accumbens	tissue			FALSE	FALSE			UBERON					nucleus20accumbens2c20adult2c20pool1.CNhs10644.10037-101F1,		27.7049
human	CAGE	hCAGE UBERON:0001894	-	491	hCAGE	hg38	fantom		UBERON:0001894	diencephalon	tissue			FALSE	FALSE			UBERON					diencephalon2c20adult.CNhs12610.10193-103E4,		68.8882
human	CAGE	hCAGE UBERON:0001896	-	492	hCAGE	hg38	fantom		UBERON:0001896	medulla oblongata	tissue			FALSE	FALSE			UBERON					medulla20oblongata20-20adult2c20donor10196.CNhs13800.10174-103C3,medulla20oblongata2c20adult2c20donor10252.CNhs12315.10155-103A2,medulla20oblongata2c20adult2c20pool1.CNhs10645.10038-101F2,medulla20oblongata2c20newborn2c20donor10223.CNhs14079.10361-105F1		13.2574
human	CAGE	hCAGE UBERON:0001897	-	493	hCAGE	hg38	fantom		UBERON:0001897	dorsal plus ventral thalamus	tissue			FALSE	FALSE			UBERON					thalamus20-20adult2c20donor10196.CNhs13794.10168-103B6,thalamus2c20adult2c20donor10252.CNhs12314.10154-103A1,thalamus2c20adult2c20donor102582c20tech_rep1.CNhs14223.10370-105G1,thalamus2c20adult2c20donor102582c20tech_rep2.CNhs14551.10370-105G1,thalamus2c20newborn2c20donor10223.CNhs14084.10366-105F6		11.4355
human	CAGE	hCAGE UBERON:0001905	-	494	hCAGE	hg38	fantom		UBERON:0001905	pineal body	tissue			FALSE	FALSE			UBERON					pineal20gland20-20adult2c20donor10196.CNhs13804.10179-103C8,pineal20gland2c20adult2c20donor10252.CNhs12228.10160-103A7,pineal20gland2c20adult2c20donor10258.CNhs14230.10377-105G8		27.537
human	CAGE	hCAGE UBERON:0001954	-	495	hCAGE	hg38	fantom		UBERON:0001954	Ammon's horn	tissue			FALSE	FALSE			UBERON					hippocampus20-20adult2c20donor10196.CNhs13795.10169-103B7,hippocampus2c20adult2c20donor10252.CNhs12312.10153-102I9,hippocampus2c20adult2c20donor10258.CNhs14227.10374-105G5,hippocampus2c20newborn2c20donor10223.CNhs14081.10363-105F3		15.2565
human	CAGE	hCAGE UBERON:0001987	-	496	hCAGE	hg38	fantom		UBERON:0001987	placenta	tissue			FALSE	FALSE			UBERON					placenta2c20adult2c20pool1.CNhs10627.10021-101D3,		48.4268
human	CAGE	hCAGE UBERON:0002021	-	497	hCAGE	hg38	fantom		UBERON:0002021	occipital lobe	tissue			FALSE	FALSE			UBERON					occipital20cortex20-20adult2c20donor10196.CNhs13798.10172-103C1,occipital20cortex2c20adult2c20donor10252.CNhs12320.10163-103B1,occipital20cortex2c20newborn2c20donor10223.CNhs14073.10355-105E4,occipital20lobe2c20adult2c20donor1.CNhs11787.10076-102A4,occipital20lobe2c20fetal2c20donor1.CNhs11784.10073-102A1		9.98905
human	CAGE	hCAGE UBERON:0002022	-	498	hCAGE	hg38	fantom		UBERON:0002022	insula	tissue			FALSE	FALSE			UBERON					insula2c20adult2c20pool1.CNhs10646.10039-101F3,		25.6556
human	CAGE	hCAGE UBERON:0002037	-	499	hCAGE	hg38	fantom		UBERON:0002037	cerebellum	tissue			FALSE	FALSE			UBERON					cerebellum20-20adult2c20donor10196.CNhs13799.10173-103C2,cerebellum2c20adult2c20donor10252.CNhs12323.10166-103B4,cerebellum2c20adult2c20pool1.CNhs11795.10083-102B2,cerebellum2c20newborn2c20donor10223.CNhs14075.10357-105E6		12.2689
human	CAGE	hCAGE UBERON:0002038	-	500	hCAGE	hg38	fantom		UBERON:0002038	substantia nigra	tissue			FALSE	FALSE			UBERON					substantia20nigra20-20adult2c20donor10196.CNhs13803.10178-103C7,substantia20nigra2c20adult2c20donor10252.CNhs12318.10158-103A5,substantia20nigra2c20adult2c20donor10258.CNhs14224.10371-105G2,substantia20nigra2c20newborn2c20donor10223.CNhs14076.10358-105E7		21.8413
human	CAGE	hCAGE UBERON:0002046	-	501	hCAGE	hg38	fantom		UBERON:0002046	thyroid gland	tissue			FALSE	FALSE			UBERON					thyroid2c20adult2c20pool1.CNhs10634.10028-101E1,thyroid2c20fetal2c20donor1.CNhs11769.10060-101H6		22.9198
human	CAGE	hCAGE UBERON:0002048	-	502	hCAGE	hg38	fantom		UBERON:0002048	lung	tissue			FALSE	FALSE			UBERON					lung2c20adult2c20pool1.CNhs10625.10019-101D1,lung2c20fetal2c20donor1.CNhs11680.10068-101I5		30.6559
human	CAGE	hCAGE UBERON:0002079	-	503	hCAGE	hg38	fantom		UBERON:0002079	left cardiac atrium	tissue			FALSE	FALSE			UBERON					left20atrium2c20adult2c20donor1.CNhs11790.10079-102A7,		165.605
human	CAGE	hCAGE UBERON:0002084	-	504	hCAGE	hg38	fantom		UBERON:0002084	heart left ventricle	tissue			FALSE	FALSE			UBERON					left20ventricle2c20adult2c20donor1.CNhs11789.10078-102A6,		191.141
human	CAGE	hCAGE UBERON:0002106	-	505	hCAGE	hg38	fantom		UBERON:0002106	spleen	tissue			FALSE	FALSE			UBERON					spleen2c20adult2c20pool1.CNhs10631.10025-101D7,spleen2c20fetal2c20pool1.CNhs10651.10044-101F8		28.6239
human	CAGE	hCAGE UBERON:0002107	-	506	hCAGE	hg38	fantom		UBERON:0002107	liver	tissue			FALSE	FALSE			UBERON					liver2c20adult2c20pool1.CNhs10624.10018-101C9,liver2c20fetal2c20pool1.CNhs11798.10086-102B5		63.8673
human	CAGE	hCAGE UBERON:0002108	-	507	hCAGE	hg38	fantom		UBERON:0002108	small intestine	tissue			FALSE	FALSE			UBERON					small20intestine2c20fetal2c20donor1.CNhs11773.10064-101I1,		68.1133
human	CAGE	hCAGE UBERON:0002110	-	508	hCAGE	hg38	fantom		UBERON:0002110	gallbladder	tissue			FALSE	FALSE			UBERON					gall20bladder2c20adult.CNhs12848.10198-103E9,		72.3539
human	CAGE	hCAGE UBERON:0002113	-	509	hCAGE	hg38	fantom		UBERON:0002113	kidney	tissue			FALSE	FALSE			UBERON					kidney2c20adult2c20pool1.CNhs10622.10017-101C8,kidney2c20fetal2c20pool1.CNhs10652.10045-101F9		23.4365
human	CAGE	hCAGE UBERON:0002114	-	510	hCAGE	hg38	fantom		UBERON:0002114	duodenum	tissue			FALSE	FALSE			UBERON					duodenum2c20fetal2c20donor12c20tech_rep1.CNhs11781.10071-101I8,duodenum2c20fetal2c20donor12c20tech_rep2.CNhs12997.10071-101I8		62.1509
human	CAGE	hCAGE UBERON:0002118	-	511	hCAGE	hg38	fantom		UBERON:0002118	right ovary	primary_cell			FALSE	FALSE			UBERON					mesenchymal20precursor20cell20-20ovarian20cancer20right20ovary2c20donor1.CNhs12373.11757-123H2,mesenchymal20precursor20cell20-20ovarian20cancer20right20ovary2c20donor2.CNhs12375.11759-123H4,mesenchymal20precursor20cell20-20ovarian20cancer20right20ovary2c20donor32028SOC-57-02-G29.CNhs13507.11842-124H6,mesenchymal20precursor20cell20-20ovarian20cancer20right20ovary2c20donor32028SOC-57-0229.CNhs12377…		29.0623
human	CAGE	hCAGE UBERON:0002119	-	512	hCAGE	hg38	fantom		UBERON:0002119	left ovary	primary_cell			FALSE	FALSE			UBERON					mesenchymal20precursor20cell20-20ovarian20cancer20left20ovary2c20donor1.CNhs12372.11756-123H1,mesenchymal20precursor20cell20-20ovarian20cancer20left20ovary2c20donor2.CNhs13092.11833-124G6,mesenchymal20precursor20cell20-20ovarian20cancer20left20ovary2c20donor3.CNhs12376.11760-123H5,mesenchymal20precursor20cell20-20ovarian20cancer20left20ovary2c20donor4.CNhs13094.11836-124G9		37.6975
human	CAGE	hCAGE UBERON:0002134	-	513	hCAGE	hg38	fantom		UBERON:0002134	tricuspid valve	tissue			FALSE	FALSE			UBERON					heart20-20tricuspid20valve2c20adult.CNhs12857.10207-103F9,		33.2447
human	CAGE	hCAGE UBERON:0002135	-	514	hCAGE	hg38	fantom		UBERON:0002135	mitral valve	tissue			FALSE	FALSE			UBERON					heart20-20mitral20valve2c20adult.CNhs12855.10205-103F7,		50.0914
human	CAGE	hCAGE UBERON:0002146	-	515	hCAGE	hg38	fantom		UBERON:0002146	pulmonary valve	tissue			FALSE	FALSE			UBERON					heart20-20pulmonic20valve2c20adult.CNhs12856.10206-103F8,		19.7553
human	CAGE	hCAGE UBERON:0002148	-	516	hCAGE	hg38	fantom		UBERON:0002148	locus ceruleus	tissue			FALSE	FALSE			UBERON					locus20coeruleus20-20adult2c20donor10196.CNhs13808.10182-103D2,locus20coeruleus2c20adult2c20donor10252.CNhs12322.10165-103B3,locus20coeruleus2c20adult2c20donor10258.CNhs14550.10375-105G6,locus20coeruleus2c20newborn2c20donor10223.CNhs14080.10362-105F2		9.92631
human	CAGE	hCAGE UBERON:0002171	-	517	hCAGE	hg38	fantom		UBERON:0002171	lower lobe of right lung	tissue			FALSE	FALSE			UBERON					lung2c20right20lower20lobe2c20adult2c20donor1.CNhs11786.10075-102A3,		65.2255
human	CAGE	hCAGE UBERON:0002240	-	518	hCAGE	hg38	fantom		UBERON:0002240	spinal cord	tissue			FALSE	FALSE			UBERON					spinal20cord20-20adult2c20donor10196.CNhs13807.10181-103D1,spinal20cord2c20adult2c20donor10252.CNhs12227.10159-103A6,spinal20cord2c20adult2c20donor10258.CNhs14222.10369-105F9,spinal20cord2c20fetal2c20donor1.CNhs11764.10056-101H2,spinal20cord2c20newborn2c20donor10223.CNhs14077.10359-105E8		15.4387
human	CAGE	hCAGE UBERON:0002331	-	519	hCAGE	hg38	fantom		UBERON:0002331	umbilical cord	tissue			FALSE	FALSE			UBERON					umbilical20cord2c20fetal2c20donor1.CNhs11765.10057-101H3,		234.722
human	CAGE	hCAGE UBERON:0002336	-	520	hCAGE	hg38	fantom		UBERON:0002336	corpus callosum	tissue			FALSE	FALSE			UBERON					corpus20callosum2c20adult2c20pool1.CNhs10649.10042-101F6,		31.1478
human	CAGE	hCAGE UBERON:0002360	-	521	hCAGE	hg38	fantom		UBERON:0002360	meninx	tissue			FALSE	FALSE			UBERON					cerebral20meninges2c20adult.CNhs12840.10188-103D8,		67.7376
human	CAGE	hCAGE UBERON:0002363	-	522	hCAGE	hg38	fantom		UBERON:0002363	dura mater	tissue			FALSE	FALSE			UBERON					dura20mater2c20adult2c20donor1.CNhs10648.10041-101F5,		34.1745
human	CAGE	hCAGE UBERON:0002367	-	523	hCAGE	hg38	fantom		UBERON:0002367	prostate gland	tissue			FALSE	FALSE			UBERON					prostate2c20adult2c20pool1.CNhs10628.10022-101D4,		47.3486
human	CAGE	hCAGE UBERON:0002369	-	524	hCAGE	hg38	fantom		UBERON:0002369	adrenal gland	tissue			FALSE	FALSE			UBERON					adrenal20gland2c20adult2c20pool1.CNhs11793.10081-102A9,		829.898
human	CAGE	hCAGE UBERON:0002370	-	525	hCAGE	hg38	fantom		UBERON:0002370	thymus	tissue			FALSE	FALSE			UBERON					thymus2c20adult2c20pool1.CNhs10633.10027-101D9,thymus2c20fetal2c20pool1.CNhs10650.10043-101F7		22.0668
human	CAGE	hCAGE UBERON:0002371	-	526	hCAGE	hg38	fantom		UBERON:0002371	bone marrow	tissue			FALSE	FALSE			UBERON					bone20marrow2c20adult.CNhs12845.10192-103E3,		23.1034
human	CAGE	hCAGE UBERON:0002372	-	527	hCAGE	hg38	fantom		UBERON:0002372	tonsil	tissue			FALSE	FALSE			UBERON					tonsil2c20adult2c20pool1.CNhs10654.10047-101G2,		45.0362
human	CAGE	hCAGE UBERON:0002448	-	528	hCAGE	hg38	fantom		UBERON:0002448	fungiform papilla	tissue			FALSE	FALSE			UBERON					tongue20epidermis2028fungiform20papillae292c20donor1.CNhs13460.10288-104F9,		17.2524
human	CAGE	hCAGE UBERON:0002581	-	529	hCAGE	hg38	fantom		UBERON:0002581	postcentral gyrus	tissue			FALSE	FALSE			UBERON					postcentral20gyrus2c20adult2c20pool1.CNhs10638.10032-101E5,		30.3332
human	CAGE	hCAGE UBERON:0002702	-	530	hCAGE	hg38	fantom		UBERON:0002702	middle frontal gyrus	tissue			FALSE	FALSE			UBERON					medial20frontal20gyrus2c20adult2c20donor10252.CNhs12310.10150-102I6,medial20frontal20gyrus2c20adult2c20donor10258.CNhs14221.10368-105F8,medial20frontal20gyrus2c20newborn2c20donor10223.CNhs14069.10352-105E1		15.3493
human	CAGE	hCAGE UBERON:0002771	-	531	hCAGE	hg38	fantom		UBERON:0002771	middle temporal gyrus	tissue			FALSE	FALSE			UBERON					medial20temporal20gyrus20-20adult2c20donor10196.CNhs13809.10183-103D3,medial20temporal20gyrus2c20adult2c20donor10252.CNhs12316.10156-103A3,medial20temporal20gyrus2c20adult2c20donor102582c20tech_rep1.CNhs14229.10376-105G7,medial20temporal20gyrus2c20adult2c20donor102582c20tech_rep2.CNhs14552.10376-105G7,medial20temporal20gyrus2c20newborn2c20donor10223.CNhs14070.10353-105E2		10.4913
human	CAGE	hCAGE UBERON:0002902	-	532	hCAGE	hg38	fantom		UBERON:0002902	occipital pole	tissue			FALSE	FALSE			UBERON					occipital20pole2c20adult2c20pool1.CNhs10643.10036-101E9,		36.8095
human	CAGE	hCAGE UBERON:0003112	-	533	hCAGE	hg38	fantom		UBERON:0003112	olfactory region	tissue			FALSE	FALSE			UBERON					olfactory20region2c20adult.CNhs12611.10195-103E6,		32.7251
human	CAGE	hCAGE UBERON:0003126	-	534	hCAGE	hg38	fantom		UBERON:0003126	trachea	tissue			FALSE	FALSE			UBERON					trachea2c20adult2c20pool1.CNhs10635.10029-101E2,trachea2c20fetal2c20donor1.CNhs11766.10058-101H4		33.1124
human	CAGE	hCAGE UBERON:0003701	-	535	hCAGE	hg38	fantom		UBERON:0003701	calcaneal tendon	tissue			FALSE	FALSE			UBERON					achilles20tendon2c20donor2.CNhs13435.10292-104G4,		37.9242
human	CAGE	hCAGE UBERON:0003729	-	536	hCAGE	hg38	fantom		UBERON:0003729	mouth mucosa	primary_cell			FALSE	FALSE			UBERON					Keratinocyte20-20oral2c20donor1.CNhs10879.11251-116E9,		74.4758
human	CAGE	hCAGE UBERON:0004225	-	537	hCAGE	hg38	fantom		UBERON:0004225	respiratory system smooth muscle	primary_cell			FALSE	FALSE			UBERON					Smooth20muscle20cells20-20airway2c20asthmatic2c20donor1.CNhs14183.11960-126C7,Smooth20muscle20cells20-20airway2c20asthmatic2c20donor2.CNhs14184.11961-126C8,Smooth20muscle20cells20-20airway2c20asthmatic2c20donor3.CNhs14186.11962-126C9,Smooth20muscle20cells20-20airway2c20asthmatic2c20donor4.CNhs14187.11963-126D1,Smooth20muscle20cells20-20airway2c20asthmatic2c20donor5.CNhs14188.11964-126D2,Smooth20m…		21.1506
human	CAGE	hCAGE UBERON:0005795	-	538	hCAGE	hg38	fantom		UBERON:0005795	embryonic uterus	tissue			FALSE	FALSE			UBERON					uterus2c20fetal2c20donor1.CNhs11763.10055-101H1,		100.488
human	CAGE	hCAGE UBERON:0006322	-	539	hCAGE	hg38	fantom		UBERON:0006322	inferior rectus extraocular muscle	tissue			FALSE	FALSE			UBERON					eye20-20muscle20inferior20rectus2c20donor1.CNhs13444.10272-104E2,		34.4908
human	CAGE	hCAGE UBERON:0006323	-	540	hCAGE	hg38	fantom		UBERON:0006323	superior rectus extraocular muscle	tissue			FALSE	FALSE			UBERON					eye20-20muscle20superior2c20donor2.CNhs13441.10297-104G9,		46.7357
human	CAGE	hCAGE UBERON:0006659	-	541	hCAGE	hg38	fantom		UBERON:0006659	cruciate ligament of knee	tissue			FALSE	FALSE			UBERON					cruciate20ligament2c20donor2.CNhs13439.10295-104G7,		23.396
human	CAGE	hCAGE UBERON:0007023	-	542	hCAGE	hg38	fantom		UBERON:0007023	adult organism	primary_cell			FALSE	FALSE			UBERON					Smooth20Muscle20Cells20-20Bronchial2c20donor1.CNhs11328.11512-119G9,caudate20nucleus2c20adult2c20donor10258.CNhs14232.10379-105H1,medial20frontal20gyrus20-20adult2c20donor10196.CNhs13796.10170-103B8		53.7228
human	CAGE	hCAGE UBERON:0007190	-	543	hCAGE	hg38	fantom		UBERON:0007190	paracentral gyrus	tissue			FALSE	FALSE			UBERON					paracentral20gyrus2c20adult2c20pool1.CNhs10642.10035-101E8,		29.0908
human	CAGE	hCAGE UBERON:0008198	-	544	hCAGE	hg38	fantom		UBERON:0008198	nail plate	tissue			FALSE	FALSE			UBERON					Fingernail2028including20nail20plate2c20eponychium20and20hyponychium292c20donor2.CNhs13445.10301-104H4,		43.5695
human	CAGE	hCAGE UBERON:0013777	-	545	hCAGE	hg38	fantom		UBERON:0013777	skin of palm of manus	tissue			FALSE	FALSE			UBERON					Skin20-20palm2c20donor1.CNhs13458.10286-104F7,		43.8708
human	DNASE	CL:0000047 DNase-seq	.	0	DNase-seq	hg38	encode		CL:0000047	neuronal stem cell	in_vitro_differentiated_cells			FALSE	FALSE	FALSE		CL	WARNING	single	embryonic	ENCSR278FVO	ENCFF224MAE,	0.2037	1.5545
human	DNASE	CL:0000084 DNase-seq	.	1	DNase-seq	hg38	encode		CL:0000084	T-cell	primary_cell			FALSE	FALSE	FALSE		CL	PASS	paired	adult	ENCSR041PCL,ENCSR101RCL,ENCSR111LTT,ENCSR140KPO,ENCSR186NTL,ENCSR198UKY,ENCSR251INE,ENCSR283MZJ,ENCSR299BQG,ENCSR342OGI,ENCSR354SDH,ENCSR385XHV,ENCSR396ZIN,ENCSR410IYF,ENCSR419OAR,ENCSR467MSP,ENCSR496UER,ENCSR497NLU,ENCSR507XBY,ENCSR540VTN,ENCSR541PUY,ENCSR552TPH,ENCSR561ZLY,ENCSR581RSO,ENCSR597URK,ENCSR627QIA,ENCSR630XDN,ENCSR631XIF,ENCSR784RMA,ENCSR803JVQ,ENCSR815DWW,ENCSR878ITC,ENCSR934IKS,ENC…	ENCFF071MVM,ENCFF940WST,ENCFF108ELD,ENCFF569KWY,ENCFF648TSX,ENCFF293MVC,ENCFF377VKY,ENCFF870ABZ,ENCFF126MXQ,ENCFF278OYI,ENCFF485IKK,ENCFF664LPX,ENCFF288WLP,ENCFF907FEO,ENCFF018HDG,ENCFF821PAI,ENCFF715TCC,ENCFF407PIT,ENCFF809SGB,ENCFF096GHS,ENCFF365VAK,ENCFF558ELY,ENCFF201MUP,ENCFF890PGM,ENCFF051GHB,ENCFF283USW,ENCFF283NJI,ENCFF845VIU,ENCFF547RIP,ENCFF055SUH,ENCFF387TXI,ENCFF625OES,ENCFF475QIO,ENC…	0.497803	0.151404
human	DNASE	CL:0000115 DNase-seq	.	2	DNase-seq	hg38	encode		CL:0000115	endothelial cell	in_vitro_differentiated_cells			FALSE	FALSE	FALSE		CL	WARNING	paired	adult	ENCSR541IET	ENCFF537CMG,ENCFF271JOQ	0.2705	0.513028
human	DNASE	CL:0000127 DNase-seq	.	3	DNase-seq	hg38	encode		CL:0000127	astrocyte	primary_cell			FALSE	FALSE	FALSE		CL	WARNING	single	unknown	ENCSR000EPM	ENCFF636MYO,ENCFF688FWV	0.46775	0.845752
human	DNASE	CL:0000134 DNase-seq	.	4	DNase-seq	hg38	encode		CL:0000134	mesenchymal stem cell	in_vitro_differentiated_cells			FALSE	FALSE	FALSE		CL	PASS	paired	embryonic	ENCSR731QLJ	ENCFF474HCY,	0.6028	0.540044
human	DNASE	CL:0000136 DNase-seq	.	5	DNase-seq	hg38	encode		CL:0000136	adipocyte	in_vitro_differentiated_cells			FALSE	FALSE	FALSE		CL	WARNING	paired	unknown	ENCSR405TXU	ENCFF723BNI,ENCFF239CCZ	0.4425	0.540347
human	DNASE	CL:0000138 DNase-seq	.	6	DNase-seq	hg38	encode		CL:0000138	chondrocyte	in_vitro_differentiated_cells			FALSE	FALSE	FALSE		CL	WARNING	paired	embryonic	ENCSR970DQR	ENCFF098QWQ,ENCFF099TKH	0.15085	0.452732
human	DNASE	CL:0000182 DNase-seq	.	7	DNase-seq	hg38	encode		CL:0000182	hepatocyte	in_vitro_differentiated_cells			FALSE	FALSE	FALSE		CL	WARNING	paired	embryonic	ENCSR364MFN	ENCFF538CJS,ENCFF851CVH	0.26095	0.307562
human	DNASE	CL:0000187 DNase-seq	.	8	DNase-seq	hg38	encode		CL:0000187	myocyte	in_vitro_differentiated_cells			FALSE	FALSE	FALSE		CL	WARNING	paired	adult	ENCSR000EPD	ENCFF547VBP,	0.6185	0.800375
human	DNASE	CL:0000188 DNase-seq	.	9	DNase-seq	hg38	encode		CL:0000188	skeletal muscle cell	primary_cell			FALSE	FALSE	FALSE		CL	WARNING	single	unknown	ENCSR000EQA	ENCFF012DKI,	0.6125	4.76727
human	DNASE	CL:0000223 DNase-seq	.	10	DNase-seq	hg38	encode		CL:0000223	endodermal cell	in_vitro_differentiated_cells			FALSE	FALSE	FALSE		CL	PASS	paired	embryonic	ENCSR166KPV	ENCFF308CYR,ENCFF579AOS	0.43745	0.361535
human	DNASE	CL:0000236 DNase-seq	.	11	DNase-seq	hg38	encode		CL:0000236	B cell	primary_cell			FALSE	FALSE	FALSE		CL	PASS	paired	adult	ENCSR381PXW	ENCFF822OGI,	0.5157	0.436389
human	DNASE	CL:0000312 DNase-seq	.	12	DNase-seq	hg38	encode		CL:0000312	keratinocyte	primary_cell			FALSE	FALSE	FALSE		CL	WARNING	single	unknown	ENCSR000EPQ	ENCFF996YAL,ENCFF142ZLU	0.1989	2.10466
human	DNASE	CL:0000351 DNase-seq	.	13	DNase-seq	hg38	encode		CL:0000351	trophoblast cell	primary_cell			FALSE	FALSE	FALSE		CL	PASS	paired	embryonic	ENCSR121ZSL,ENCSR809LCE	ENCFF787BIT,ENCFF139OOY,ENCFF143HYS	0.4664	0.352723
human	DNASE	CL:0000515 DNase-seq	.	14	DNase-seq	hg38	encode		CL:0000515	skeletal muscle myoblast	primary_cell			FALSE	FALSE	FALSE		CL	WARNING	paired	unknown	ENCSR000EOO	ENCFF494NNN,	0.5841	0.476916
human	DNASE	CL:0000545 DNase-seq	.	15	DNase-seq	hg38	encode		CL:0000545	T-helper 1 cell	primary_cell			FALSE	FALSE	FALSE		CL	PASS	paired	adult	ENCSR000EQD,ENCSR035SZE,ENCSR058ELM,ENCSR384GGJ,ENCSR453RFW	ENCFF681FDL,ENCFF663ZYE,ENCFF889NJK,ENCFF692JSM,ENCFF109NHB	0.42534	0.355024
human	DNASE	CL:0000546 DNase-seq	.	16	DNase-seq	hg38	encode		CL:0000546	T-helper 2 cell	primary_cell			FALSE	FALSE	FALSE		CL	PASS	paired	adult	ENCSR000EQI,ENCSR197ZNW,ENCSR655LUX,ENCSR869JYO,ENCSR943KMD	ENCFF721DXM,ENCFF878NXP,ENCFF217SLM,ENCFF915JML,ENCFF251BVA	0.49094	0.45415
human	DNASE	CL:0000623 DNase-seq	.	17	DNase-seq	hg38	encode		CL:0000623	natural killer cell	primary_cell			FALSE	FALSE	FALSE		CL	PASS	paired	adult	ENCSR975LGK	ENCFF684DLJ,	0.3122	1.32922
human	DNASE	CL:0000624 DNase-seq	.	18	DNase-seq	hg38	encode		CL:0000624	CD4-positive, alpha-beta T cell	primary_cell			FALSE	FALSE	FALSE		CL	PASS	paired	adult	ENCSR036ELY,ENCSR126EVX,ENCSR155NBS,ENCSR346GIP,ENCSR376DAE,ENCSR498FCF,ENCSR546FUC,ENCSR683QJJ,ENCSR769OIG,ENCSR824YLD,ENCSR832IQN,ENCSR930USX	ENCFF746OZT,ENCFF585SDX,ENCFF979WRO,ENCFF968CXF,ENCFF916EGX,ENCFF495AAA,ENCFF881RHO,ENCFF673DMO,ENCFF547EAP,ENCFF824XID,ENCFF318JKL,ENCFF271MWD	0.506158	0.247181
human	DNASE	CL:0000625 DNase-seq	.	19	DNase-seq	hg38	encode		CL:0000625	CD8-positive, alpha-beta T cell	primary_cell			FALSE	FALSE	FALSE		CL	PASS	paired	adult	ENCSR129HDK,ENCSR133QZB,ENCSR316UDN,ENCSR321KUC,ENCSR363BTB,ENCSR559QCM,ENCSR662IRS,ENCSR937NLH	ENCFF873DYN,ENCFF089CTW,ENCFF990TLE,ENCFF432ZTH,ENCFF083FOQ,ENCFF191BAK,ENCFF429TAJ,ENCFF580KMF	0.429588	0.245093
human	DNASE	CL:0000632 DNase-seq	.	20	DNase-seq	hg38	encode		CL:0000632	hepatic stellate cell	primary_cell			FALSE	FALSE	FALSE		CL	WARNING	single	adult	ENCSR000ELR	ENCFF756HYX,	0.2962	1.10465
human	DNASE	CL:0000653 DNase-seq	.	21	DNase-seq	hg38	encode		CL:0000653	glomerular visceral epithelial cell	primary_cell			FALSE	FALSE	FALSE		CL	ERROR	paired	child	ENCSR785BDQ	ENCFF766MCS,ENCFF125KLI	0.32825	0.338636
human	DNASE	CL:0000679 DNase-seq	.	22	DNase-seq	hg38	encode		CL:0000679	glutamatergic neuron	in_vitro_differentiated_cells			FALSE	TRUE	FALSE		CL	PASS	paired	adult	ENCSR109RIQ	ENCFF925BZO,ENCFF647NQR	0.4111	0.677744
human	DNASE	CL:0000706 DNase-seq	.	23	DNase-seq	hg38	encode		CL:0000706	choroid plexus epithelial cell	primary_cell			FALSE	FALSE	FALSE		CL	WARNING	single	unknown	ENCSR000ENL	ENCFF774HQH,ENCFF964EYE	0.60535	0.92586
human	DNASE	CL:0000746 DNase-seq	.	24	DNase-seq	hg38	encode		CL:0000746	cardiac muscle cell	primary_cell			FALSE	FALSE	FALSE		CL	WARNING	single	unknown	ENCSR000ENJ	ENCFF081VBL,ENCFF023NHU	0.56945	0.965607
human	DNASE	CL:0000787 DNase-seq	.	25	DNase-seq	hg38	encode		CL:0000787	memory B cell	primary_cell			FALSE	FALSE	FALSE		CL	WARNING	paired	adult	ENCSR229BGG,ENCSR736VVP	ENCFF731UJO,ENCFF784VSB	0.20985	0.57078
human	DNASE	CL:0000788 DNase-seq	.	26	DNase-seq	hg38	encode		CL:0000788	naive B cell	primary_cell			FALSE	FALSE	FALSE		CL	PASS	paired	unknown	ENCSR326TID	ENCFF677UZD,	0.5137	1.89525
human	DNASE	CL:0000792 DNase-seq	.	27	DNase-seq	hg38	encode		CL:0000792	CD4-positive, CD25-positive, alpha-beta regulatory T cell	primary_cell			FALSE	FALSE	FALSE		CL	PASS	paired	adult	ENCSR000EQJ,ENCSR042WQA	ENCFF575MJC,ENCFF205SEU	0.53625	0.650616
human	DNASE	CL:0000823 DNase-seq	.	28	DNase-seq	hg38	encode		CL:0000823	immature natural killer cell	primary_cell			FALSE	FALSE	FALSE		CL	PASS	paired	unknown	ENCSR012RCX,ENCSR654LST	ENCFF223ULN,ENCFF799DXW	0.58235	0.908528
human	DNASE	CL:0000837 DNase-seq	.	29	DNase-seq	hg38	encode		CL:0000837	hematopoietic multipotent progenitor cell	in_vitro_differentiated_cells			FALSE	FALSE	FALSE		CL	WARNING	paired	adult	ENCSR098PTC	ENCFF971ZOL,ENCFF814EOK	0.43315	0.487631
human	DNASE	CL:0000862 DNase-seq	.	30	DNase-seq	hg38	encode		CL:0000862	suppressor macrophage	primary_cell			FALSE	FALSE	FALSE		CL	PASS	paired	adult	ENCSR325GNM,ENCSR367FKP,ENCSR371CCL,ENCSR711AQM	ENCFF797DNO,ENCFF414KKQ,ENCFF889KVB,ENCFF380VRF,ENCFF471JQT	0.58266	0.235909
human	DNASE	CL:0000863 DNase-seq	.	31	DNase-seq	hg38	encode		CL:0000863	inflammatory macrophage	primary_cell			FALSE	FALSE	FALSE		CL	PASS	paired	adult	ENCSR593WXK,ENCSR721XAP	ENCFF612HFB,ENCFF695BGO,ENCFF818LQS	0.577567	0.621014
human	DNASE	CL:0000895 DNase-seq	.	32	DNase-seq	hg38	encode		CL:0000895	naive thymus-derived CD4-positive, alpha-beta T cell	primary_cell			FALSE	FALSE	FALSE		CL	PASS	paired	adult	ENCSR125OEJ,ENCSR232NLA,ENCSR387EYA	ENCFF865DML,ENCFF772JPZ,ENCFF528COZ	0.360467	0.582239
human	DNASE	CL:0000897 DNase-seq	.	33	DNase-seq	hg38	encode		CL:0000897	CD4-positive, alpha-beta memory T cell	primary_cell			FALSE	FALSE	FALSE		CL	PASS	paired	adult	ENCSR239XNU	ENCFF534DMM,	0.5829	3.52465
human	DNASE	CL:0000899 DNase-seq	.	34	DNase-seq	hg38	encode		CL:0000899	T-helper 17 cell	primary_cell			FALSE	FALSE	FALSE		CL	PASS	paired	adult	ENCSR537TXP,ENCSR623PVB,ENCSR747RGR	ENCFF035LTI,ENCFF600KBG,ENCFF143SWX	0.376767	0.743849
human	DNASE	CL:0000900 DNase-seq	.	35	DNase-seq	hg38	encode		CL:0000900	naive thymus-derived CD8-positive, alpha-beta T cell	primary_cell			FALSE	FALSE	FALSE		CL	PASS	paired	adult	ENCSR237BOF,ENCSR283TME,ENCSR296TFH,ENCSR332HAD,ENCSR445QDZ,ENCSR703VGI,ENCSR889ONK	ENCFF024BHN,ENCFF906TID,ENCFF199RZW,ENCFF686WEN,ENCFF137PON,ENCFF769RXI,ENCFF867MZF	0.472086	0.400625
human	DNASE	CL:0000904 DNase-seq	.	36	DNase-seq	hg38	encode		CL:0000904	central memory CD4-positive, alpha-beta T cell	primary_cell			FALSE	FALSE	FALSE		CL	PASS	paired	adult	ENCSR467YCD	ENCFF318MDC,	0.51	1.66897
human	DNASE	CL:0000905 DNase-seq	.	37	DNase-seq	hg38	encode		CL:0000905	effector memory CD4-positive, alpha-beta T cell	primary_cell			FALSE	FALSE	FALSE		CL	PASS	paired	adult	ENCSR582QEW,ENCSR607EJV,ENCSR724INK	ENCFF309COD,ENCFF891KVE,ENCFF346WEX	0.5551	1.37591
human	DNASE	CL:0000907 DNase-seq	.	38	DNase-seq	hg38	encode		CL:0000907	central memory CD8-positive, alpha-beta T cell	primary_cell			FALSE	FALSE	FALSE		CL	WARNING	paired	adult	ENCSR160VHJ,ENCSR560UTV	ENCFF500RTP,ENCFF275CHT	0.1896	0.626799
human	DNASE	CL:0000909 DNase-seq	.	39	DNase-seq	hg38	encode		CL:0000909	CD8-positive, alpha-beta memory T cell	primary_cell			FALSE	FALSE	FALSE		CL	PASS	paired	adult	ENCSR025BWH,ENCSR625WLB,ENCSR705GCU	ENCFF639MWE,ENCFF461QHE,ENCFF356WGA	0.491367	0.845443
human	DNASE	CL:0000913 DNase-seq	.	40	DNase-seq	hg38	encode		CL:0000913	effector memory CD8-positive, alpha-beta T cell	primary_cell			FALSE	FALSE	FALSE		CL	PASS	paired	adult	ENCSR232FAS,ENCSR582MYC,ENCSR892LQT	ENCFF852JWU,ENCFF305GMO,ENCFF713RLY	0.343867	0.582182
human	DNASE	CL:0001042 DNase-seq	.	41	DNase-seq	hg38	encode		CL:0001042	T-helper 22 cell	primary_cell			FALSE	FALSE	FALSE		CL	WARNING	paired	adult	ENCSR944GPH	ENCFF049YFG,	0.5507	4.00729
human	DNASE	CL:0001044 DNase-seq	.	42	DNase-seq	hg38	encode		CL:0001044	effector CD4-positive, alpha-beta T cell	primary_cell			FALSE	FALSE	FALSE		CL	PASS	paired	adult	ENCSR525VCH	ENCFF039PMX,	0.3596	1.96042
human	DNASE	CL:0001054 DNase-seq	.	43	DNase-seq	hg38	encode		CL:0001054	CD14-positive monocyte	primary_cell			FALSE	FALSE	FALSE		CL	PASS	paired	adult	ENCSR452DCM,ENCSR464ETX	ENCFF527BCW,ENCFF418GQQ	0.50355	0.38325
human	DNASE	CL:0001059 DNase-seq	.	44	DNase-seq	hg38	encode		CL:0001059	common myeloid progenitor, CD34-positive	primary_cell			FALSE	FALSE	FALSE		CL	PASS	paired	adult	ENCSR468ZXN	ENCFF318WRB,	0.7729	0.81635
human	DNASE	CL:0002038 DNase-seq	.	45	DNase-seq	hg38	encode		CL:0002038	T follicular helper cell	primary_cell			FALSE	FALSE	FALSE		CL	WARNING	paired	adult	ENCSR486KKY	ENCFF580HRZ,	0.5757	4.74637
human	DNASE	CL:0002061 DNase-seq	.	46	DNase-seq	hg38	encode		CL:0002061	T-helper 9 cell	primary_cell			FALSE	FALSE	FALSE		CL	PASS	paired	adult	ENCSR542GKI	ENCFF238UQP,	0.4737	2.66816
human	DNASE	CL:0002231 DNase-seq	.	47	DNase-seq	hg38	encode		CL:0002231	epithelial cell of prostate	primary_cell			FALSE	FALSE	FALSE		CL	WARNING	single	unknown	ENCSR000EPU	ENCFF960JRN,ENCFF313XYS	0.23205	1.79983
human	DNASE	CL:0002252 DNase-seq	.	48	DNase-seq	hg38	encode		CL:0002252	epithelial cell of esophagus	primary_cell			FALSE	FALSE	FALSE		CL	WARNING	single	unknown	ENCSR000ENN	ENCFF669ADE,ENCFF072SED	0.52155	0.685557
human	DNASE	CL:0002304 DNase-seq	.	49	DNase-seq	hg38	encode		CL:0002304	non-pigmented ciliary epithelial cell	primary_cell			FALSE	FALSE	FALSE		CL	WARNING	single	unknown	ENCSR000EOF	ENCFF923XMP,ENCFF009JZM	0.35295	3.05228
human	DNASE	CL:0002306 DNase-seq	.	50	DNase-seq	hg38	encode		CL:0002306	epithelial cell of proximal tubule	primary_cell			FALSE	FALSE	FALSE		CL	WARNING	single	unknown	ENCSR000EPW	ENCFF230GUV,ENCFF384GNY	0.3208	2.56021
human	DNASE	CL:0002327 DNase-seq	.	51	DNase-seq	hg38	encode		CL:0002327	mammary epithelial cell	primary_cell			FALSE	FALSE	FALSE		CL	PASS	paired	adult	ENCSR228VNQ	ENCFF113TTX,	0.5059	0.677637
human	DNASE	CL:0002328 DNase-seq	.	52	DNase-seq	hg38	encode		CL:0002328	bronchial epithelial cell	primary_cell			FALSE	FALSE	FALSE		CL	WARNING	single	unknown	ENCSR000EPX	ENCFF370NES,ENCFF784UXE	0.4366	0.757916
human	DNASE	CL:0002351 DNase-seq	.	53	DNase-seq	hg38	encode		CL:0002351	progenitor cell of endocrine pancreas	in_vitro_differentiated_cells			FALSE	FALSE	FALSE		CL	NOT_COMPLIANT	paired	embryonic	ENCSR169KNO	ENCFF008WMZ,	0.1713	1.0526
human	DNASE	CL:0002372 DNase-seq	.	54	DNase-seq	hg38	encode		CL:0002372	myotube	in_vitro_differentiated_cells			FALSE	FALSE	FALSE		CL	WARNING	single	unknown	ENCSR000EOP	ENCFF151AKL,ENCFF975TMB	0.32435	2.4001
human	DNASE	CL:0002518 DNase-seq	.	55	DNase-seq	hg38	encode		CL:0002518	kidney epithelial cell	primary_cell			FALSE	FALSE	FALSE		CL	WARNING	single	unknown	ENCSR000EOL	ENCFF778EVH,ENCFF337FBC	0.33885	2.74511
human	DNASE	CL:0002536 DNase-seq	.	56	DNase-seq	hg38	encode		CL:0002536	amniotic epithelial cell	primary_cell			FALSE	FALSE	FALSE		CL	WARNING	single	unknown	ENCSR000END	ENCFF283CBR,ENCFF123GUH	0.6714	0.917146
human	DNASE	CL:0002547 DNase-seq	.	57	DNase-seq	hg38	encode		CL:0002547	fibroblast of the aortic adventitia	primary_cell			FALSE	FALSE	FALSE		CL	WARNING	single	unknown	ENCSR000EMC	ENCFF564GKX,ENCFF276SZD	0.6303	0.675621
human	DNASE	CL:0002548 DNase-seq	.	58	DNase-seq	hg38	encode		CL:0002548	cardiac fibroblast	primary_cell			FALSE	FALSE	FALSE		CL	WARNING	paired	adult	ENCSR000ENI	ENCFF047VXD,	0.49875	0.622253
human	DNASE	CL:0002550 DNase-seq	.	59	DNase-seq	hg38	encode		CL:0002550	fibroblast of the conjunctiva	primary_cell			FALSE	FALSE	FALSE		CL	WARNING	single	unknown	ENCSR000ENK	ENCFF909YNR,ENCFF043EML	0.4076	2.00652
human	DNASE	CL:0002551 DNase-seq	.	60	DNase-seq	hg38	encode		CL:0002551	fibroblast of dermis	primary_cell			FALSE	FALSE	FALSE		CL	WARNING	single	adult	ENCSR000EPO	ENCFF342FZZ,ENCFF107EUK	0.7343	1.07917
human	DNASE	CL:0002552 DNase-seq	.	61	DNase-seq	hg38	encode		CL:0002552	fibroblast of gingiva	primary_cell			FALSE	FALSE	FALSE		CL	WARNING	paired	unknown	ENCSR000ENS	ENCFF387OHX,	0.4214	0.509293
human	DNASE	CL:0002553 DNase-seq	.	62	DNase-seq	hg38	encode		CL:0002553	fibroblast of lung	primary_cell			FALSE	FALSE	FALSE		CL	WARNING	single	adult	ENCSR000EPR	ENCFF118OTI,ENCFF193NRV	0.5622	0.788573
human	DNASE	CL:0002555 DNase-seq	.	63	DNase-seq	hg38	encode		CL:0002555	fibroblast of mammary gland	primary_cell			FALSE	FALSE	FALSE		CL	WARNING	single	unknown	ENCSR000ENW	ENCFF762IIO,ENCFF388XOT	0.7039	0.899519
human	DNASE	CL:0002557 DNase-seq	.	64	DNase-seq	hg38	encode		CL:0002557	fibroblast of pulmonary artery	primary_cell			FALSE	FALSE	FALSE		CL	WARNING	single	unknown	ENCSR000EOH	ENCFF699GQI,ENCFF800XDR	0.6249	0.9266
human	DNASE	CL:0002558 DNase-seq	.	65	DNase-seq	hg38	encode		CL:0002558	fibroblast of villous mesenchyme	primary_cell			FALSE	FALSE	FALSE		CL	WARNING	single	unknown	ENCSR000EOR	ENCFF180AFM,ENCFF429DIK	0.53535	0.792314
human	DNASE	CL:0002565 DNase-seq	.	66	DNase-seq	hg38	encode		CL:0002565	iris pigment epithelial cell	primary_cell			FALSE	FALSE	FALSE		CL	WARNING	single	unknown	ENCSR000ENT	ENCFF810ITU,ENCFF420XBG	0.5049	0.782729
human	DNASE	CL:0002584 DNase-seq	.	67	DNase-seq	hg38	encode		CL:0002584	renal cortical epithelial cell	primary_cell			FALSE	FALSE	FALSE		CL	WARNING	single	unknown	ENCSR000EOK	ENCFF862TZA,ENCFF767UJT	0.52285	0.831812
human	DNASE	CL:0002586 DNase-seq	.	68	DNase-seq	hg38	encode		CL:0002586	retinal pigment epithelial cell	primary_cell			FALSE	FALSE	FALSE		CL	WARNING	single	unknown	ENCSR000EON	ENCFF157ZQZ,ENCFF864MVZ	0.50595	2.90905
human	DNASE	CL:0002590 DNase-seq	.	69	DNase-seq	hg38	encode		CL:0002590	smooth muscle cell of the brain vasculature	primary_cell			FALSE	FALSE	FALSE		CL	WARNING	single	unknown	ENCSR000ENG	ENCFF187YBU,ENCFF917PWU	0.21965	2.43835
human	DNASE	CL:0002603 DNase-seq	.	70	DNase-seq	hg38	encode		CL:0002603	astrocyte of the cerebellum	primary_cell			FALSE	FALSE	FALSE		CL	WARNING	single	unknown	ENCSR000ENC	ENCFF510MDM,ENCFF561FMQ	0.33825	1.92169
human	DNASE	CL:0002604 DNase-seq	.	71	DNase-seq	hg38	encode		CL:0002604	astrocyte of the hippocampus	primary_cell			FALSE	FALSE	FALSE		CL	WARNING	single	unknown	ENCSR000ENA	ENCFF873LGZ,ENCFF997BOJ	0.3426	0.565016
human	DNASE	CL:0002606 DNase-seq	.	72	DNase-seq	hg38	encode		CL:0002606	astrocyte of the spinal cord	primary_cell			FALSE	FALSE	FALSE		CL	WARNING	single	unknown	ENCSR000ENB	ENCFF671XLC,ENCFF697FUJ	0.3807	0.807007
human	DNASE	CL:0002618 DNase-seq	.	73	DNase-seq	hg38	encode		CL:0002618	endothelial cell of umbilical vein	primary_cell			FALSE	FALSE	FALSE		CL	WARNING	single	newborn	ENCSR000EOQ	ENCFF374GNN,ENCFF400NFM	0.30325	0.375844
human	DNASE	CL:0010001 DNase-seq	.	74	DNase-seq	hg38	encode		CL:0010001	stromal cell of bone marrow	primary_cell			FALSE	FALSE	FALSE		CL	WARNING	single	unknown	ENCSR000EMH	ENCFF009NGO,ENCFF786VAG	0.59525	2.69194
human	DNASE	CL:0011012 DNase-seq	.	75	DNase-seq	hg38	encode		CL:0011012	neural crest cell	in_vitro_differentiated_cells			FALSE	FALSE	FALSE		CL	WARNING	paired	embryonic	ENCSR826URD	ENCFF103QUR,ENCFF916YHM	0.22925	0.898023
human	DNASE	CL:0011019 DNase-seq	.	76	DNase-seq	hg38	encode		CL:0011019	mesothelial cell of epicardium	in_vitro_differentiated_cells			FALSE	FALSE	FALSE		CL	NOT_COMPLIANT	paired	embryonic	ENCSR658EHM,ENCSR945KSP	ENCFF139MJE,ENCFF437GFL	0.1774	0.603539
human	DNASE	CL:0011020 DNase-seq	.	77	DNase-seq	hg38	encode		CL:0011020	neural progenitor cell	in_vitro_differentiated_cells			FALSE	FALSE	FALSE		CL	WARNING	paired	embryonic	ENCSR963ALV	ENCFF123YLB,ENCFF179YWZ	0.4142	0.494246
human	DNASE	CL:0011021 DNase-seq	.	78	DNase-seq	hg38	encode		CL:0011021	fibroblast of upper back skin	primary_cell			FALSE	FALSE	FALSE		CL	PASS	paired	embryonic	ENCSR325LYJ	ENCFF548PCJ,	0.7085	0.969604
human	DNASE	CL:0011022 DNase-seq	.	79	DNase-seq	hg38	encode		CL:0011022	fibroblast of skin of back	primary_cell			FALSE	FALSE	FALSE		CL	PASS	paired	embryonic	ENCSR184LMY	ENCFF966XVI,	0.6955	0.834838
human	DNASE	CL:1000507 DNase-seq	.	80	DNase-seq	hg38	encode		CL:1000507	kidney tubule cell	primary_cell			FALSE	FALSE	FALSE		CL	WARNING	paired	adult	ENCSR175IWT	ENCFF298FKB,	0.4447	0.520722
human	DNASE	CL:1000892 DNase-seq	.	81	DNase-seq	hg38	encode		CL:1000892	kidney capillary endothelial cell	primary_cell			FALSE	FALSE	FALSE		CL	WARNING	paired	embryonic	ENCSR988YKR	ENCFF033OTC,	0.2162	0.864599
human	DNASE	CL:1001568 DNase-seq	.	82	DNase-seq	hg38	encode		CL:1001568	pulmonary artery endothelial cell	primary_cell			FALSE	FALSE	FALSE		CL	WARNING	single	unknown	ENCSR000EOG	ENCFF282CQE,	0.202	3.48999
human	DNASE	CL:1001606 DNase-seq	.	83	DNase-seq	hg38	encode		CL:1001606	foreskin keratinocyte	primary_cell			FALSE	FALSE	FALSE		CL	PASS	paired	newborn	ENCSR035RVH	ENCFF087TPD,	0.5632	0.809264
human	DNASE	CL:1001608 DNase-seq	.	84	DNase-seq	hg38	encode		CL:1001608	foreskin fibroblast	primary_cell			FALSE	FALSE	FALSE		CL	PASS	single	newborn	ENCSR153LHP,ENCSR251UPG	ENCFF859ZKQ,ENCFF186BRQ	0.71015	0.600609
human	DNASE	CL:2000000 DNase-seq	.	85	DNase-seq	hg38	encode		CL:2000000	epidermal melanocyte	primary_cell			FALSE	FALSE	FALSE		CL	NOT_COMPLIANT	single	unknown	ENCSR000ELD	ENCFF218MSU,	0.1821	2.42921
human	DNASE	CL:2000010 DNase-seq	.	86	DNase-seq	hg38	encode		CL:2000010	dermis blood vessel endothelial cell	primary_cell			FALSE	FALSE	FALSE		CL	PASS	single	newborn	ENCSR000ENZ	ENCFF369JUN,ENCFF197YMX	0.49965	0.61491
human	DNASE	CL:2000013 DNase-seq	.	87	DNase-seq	hg38	encode		CL:2000013	fibroblast of skin of abdomen	primary_cell			FALSE	FALSE	FALSE		CL	PASS	paired	embryonic	ENCSR622TWS	ENCFF879OUC,	0.6301	0.79022
human	DNASE	CL:2000016 DNase-seq	.	88	DNase-seq	hg38	encode		CL:2000016	lung microvascular endothelial cell	primary_cell			FALSE	FALSE	FALSE		CL	WARNING	paired	unknown	ENCSR000EOD	ENCFF661KAW,	0.4584	0.549429
human	DNASE	CL:2000017 DNase-seq	.	89	DNase-seq	hg38	encode		CL:2000017	fibroblast of peridontal ligament	primary_cell			FALSE	FALSE	FALSE		CL	ERROR	single	unknown	ENCSR000EOI	ENCFF607QME,ENCFF947UTW	0.55875	0.76635
human	DNASE	CL:2000041 DNase-seq	.	90	DNase-seq	hg38	encode		CL:2000041	dermis microvascular lymphatic vessel endothelial cell	primary_cell			FALSE	FALSE	FALSE		CL	WARNING	single	unknown	ENCSR000EOA,ENCSR000EOB	ENCFF937FTE,ENCFF081ZKZ,ENCFF750AZP,ENCFF034MTW	0.50335	0.569451
human	DNASE	CL:2000043 DNase-seq	.	91	DNase-seq	hg38	encode		CL:2000043	brain pericyte	primary_cell			FALSE	FALSE	FALSE		CL	WARNING	single	unknown	ENCSR000ENF	ENCFF425VFT,	0.2371	3.44701
human	DNASE	CL:2000044 DNase-seq	.	92	DNase-seq	hg38	encode		CL:2000044	brain microvascular endothelial cell	primary_cell			FALSE	FALSE	FALSE		CL	PASS	paired	unknown	ENCSR006DKF	ENCFF438RES,ENCFF598PRH	0.5496	0.864931
human	DNASE	CL:2000045 DNase-seq	.	93	DNase-seq	hg38	encode		CL:2000045	foreskin melanocyte	primary_cell			FALSE	FALSE	FALSE		CL	PASS	single	newborn	ENCSR434OBM	ENCFF900ZMW,	0.4664	1.66651
human	DNASE	CLO:0003771 DNase-seq	.	94	DNase-seq	hg38	encode		CLO:0003771	HK-2	cell_line			FALSE	FALSE	FALSE		CLO	NOT_COMPLIANT	paired	unknown	ENCSR634YVQ	ENCFF632FSE,	0.5179	1.94461
human	DNASE	CLO:0007045 DNase-seq	.	95	DNase-seq	hg38	encode		CLO:0007045	Jurkat, Clone E6-1	cell_line			FALSE	FALSE	FALSE		CLO	WARNING	single	child	ENCSR000EOS	ENCFF361WBN,ENCFF455EQZ	0.36095	1.56746
human	DNASE	CLO:0011092 DNase-seq	.	96	DNase-seq	hg38	encode		CLO:0011092	AG20443	cell_line			FALSE	FALSE	FALSE		CLO	WARNING	single	adult	ENCSR000EIX	ENCFF442RTZ,	0.3307	0.489743
human	DNASE	CLO:0016536 DNase-seq	.	97	DNase-seq	hg38	encode		CLO:0016536	GM03348	cell_line			FALSE	FALSE	FALSE		CLO	WARNING	single	child	ENCSR000EIS	ENCFF145STU,	0.3677	0.602491
human	DNASE	CLO:0018812 DNase-seq	.	98	DNase-seq	hg38	encode		CLO:0018812	GM04504	cell_line			FALSE	FALSE	FALSE		CLO	WARNING	single	adult	ENCSR000EMP	ENCFF708GUH,ENCFF928WMM	0.60575	2.70882
human	DNASE	CLO:0018813 DNase-seq	.	99	DNase-seq	hg38	encode		CLO:0018813	GM04503	cell_line			FALSE	FALSE	FALSE		CLO	WARNING	single	adult	ENCSR000EMO	ENCFF572JEV,ENCFF239TYW	0.4476	2.50495
human	DNASE	CLO:0021511 DNase-seq	.	100	DNase-seq	hg38	encode		CLO:0021511	AG10803	cell_line			FALSE	FALSE	FALSE		CLO	WARNING	single	adult	ENCSR000EMB	ENCFF582OKS,ENCFF914EEN	0.6735	1.00667
human	DNASE	CLO:0021752 DNase-seq	.	101	DNase-seq	hg38	encode		CLO:0021752	AG09309	cell_line			FALSE	FALSE	FALSE		CLO	WARNING	single	adult	ENCSR000ELZ	ENCFF696RTC,ENCFF272ROA	0.47175	2.81199
human	DNASE	CLO:0021754 DNase-seq	.	102	DNase-seq	hg38	encode		CLO:0021754	AG09319	cell_line			FALSE	FALSE	FALSE		CLO	ERROR	single	adult	ENCSR000EMA	ENCFF505WFU,ENCFF952NYQ	0.49395	3.72906
human	DNASE	CLO:0033902 DNase-seq	.	103	DNase-seq	hg38	encode		CLO:0033902	AG08396	cell_line			FALSE	FALSE	FALSE		CLO	WARNING	single	adult	ENCSR000EIW	ENCFF653BZP,	0.3002	0.755768
human	DNASE	CLO:0033911 DNase-seq	.	104	DNase-seq	hg38	encode		CLO:0033911	AG08395	cell_line			FALSE	FALSE	FALSE		CLO	WARNING	single	adult	ENCSR000EIV	ENCFF556MAE,	0.2805	0.565106
human	DNASE	CLO:0034837 DNase-seq	.	105	DNase-seq	hg38	encode		CLO:0034837	AG04449	cell_line			FALSE	FALSE	FALSE		CLO	WARNING	single	embryonic	ENCSR000ELX	ENCFF449IIA,ENCFF501NRR	0.2884	2.67238
human	DNASE	EFO:0000681 DNase-seq	.	106	DNase-seq	hg38	encode		EFO:0000681	RCC	cell_line			FALSE	FALSE	FALSE		EFO	PASS	paired	adult	ENCSR337IRF	ENCFF478GFR,ENCFF158JTK	0.5663	0.404991
human	DNASE	EFO:0001086 DNase-seq	.	107	DNase-seq	hg38	encode		EFO:0001086	A549	cell_line			FALSE	FALSE	FALSE		EFO	PASS	single	unknown	ENCSR136DNA	ENCFF564QFI,ENCFF836WYC,ENCFF872IRX,ENCFF290VIV		1.36981
human	DNASE	EFO:0001099 DNase-seq	.	108	DNase-seq	hg38	encode		EFO:0001099	Caco-2	cell_line			FALSE	FALSE	FALSE		EFO	PASS	paired	adult	ENCSR030HFV,ENCSR255STJ	ENCFF043MJC,ENCFF368UBC,ENCFF896IZG,ENCFF554OTV	0.48325	0.354037
human	DNASE	EFO:0001187 DNase-seq	.	109	DNase-seq	hg38	encode		EFO:0001187	HepG2	cell_line			FALSE	FALSE	FALSE		EFO	WARNING	paired	child	ENCSR149XIL	ENCFF474LSZ,ENCFF839SPF	0.3018	0.591755
human	DNASE	EFO:0001193 DNase-seq	.	110	DNase-seq	hg38	encode		EFO:0001193	HT-29	cell_line			FALSE	FALSE	FALSE		EFO	WARNING	paired	adult	ENCSR814KRX	ENCFF485UTI,ENCFF092FYN,ENCFF698NHT,ENCFF906DWG	0.43965	0.314349
human	DNASE	EFO:0001196 DNase-seq	.	111	DNase-seq	hg38	encode		EFO:0001196	IMR-90	cell_line			FALSE	FALSE	FALSE		EFO	PASS	single	embryonic	ENCSR477RTP	ENCFF264LKY,	0.4997	0.558658
human	DNASE	EFO:0001200 DNase-seq	.	112	DNase-seq	hg38	encode		EFO:0001200	MCF 10A	cell_line			FALSE	FALSE	FALSE		EFO	NOT_COMPLIANT	paired	adult	ENCSR789VGQ	ENCFF861EZG,	0.5134	0.699579
human	DNASE	EFO:0001203 DNase-seq	.	113	DNase-seq	hg38	encode		EFO:0001203	MCF-7	cell_line			FALSE	FALSE	FALSE		EFO	WARNING	single	adult	ENCSR000EPH	ENCFF324QIC,ENCFF261MKA	0.52875	1.52738
human	DNASE	EFO:0001221 DNase-seq	.	114	DNase-seq	hg38	encode		EFO:0001221	NCI-H929	cell_line			FALSE	FALSE	FALSE		EFO	PASS	paired	adult	ENCSR090SMP	ENCFF910XNY,ENCFF369NRI	0.57575	0.652736
human	DNASE	EFO:0001232 DNase-seq	.	115	DNase-seq	hg38	encode		EFO:0001232	RKO	cell_line			FALSE	FALSE	FALSE		EFO	WARNING	paired	unknown	ENCSR429RHR	ENCFF290RFC,ENCFF881HKH	0.33145	0.39125
human	DNASE	EFO:0001247 DNase-seq	.	116	DNase-seq	hg38	encode		EFO:0001247	T47D	cell_line			FALSE	FALSE	FALSE		EFO	WARNING	paired	adult	ENCSR000EQB	ENCFF474NSD,	0.51625	0.759442
human	DNASE	EFO:0002059 DNase-seq	.	117	DNase-seq	hg38	encode		EFO:0002059	HT1080	cell_line			FALSE	FALSE	FALSE		EFO	WARNING	paired	adult	ENCSR000FDI	ENCFF089NBC,ENCFF797NFF	0.42845	0.515895
human	DNASE	EFO:0002067 DNase-seq	.	118	DNase-seq	hg38	encode		EFO:0002067	K562	cell_line			FALSE	FALSE	FALSE		EFO	ERROR	paired	adult	ENCSR000EOT	ENCFF205FNC,	0.45085	0.751214
human	DNASE	EFO:0002074 DNase-seq	.	119	DNase-seq	hg38	encode		EFO:0002074	PC-3	cell_line			FALSE	FALSE	FALSE		EFO	PASS	paired	adult	ENCSR052AWE	ENCFF197VOO,ENCFF695RSF	0.4936	0.330561
human	DNASE	EFO:0002083 DNase-seq	.	120	DNase-seq	hg38	encode		EFO:0002083	SW480	cell_line			FALSE	FALSE	FALSE		EFO	WARNING	paired	adult	ENCSR217SET	ENCFF036ZSE,ENCFF117RRB	0.2963	0.501746
human	DNASE	EFO:0002101 DNase-seq	.	121	DNase-seq	hg38	encode		EFO:0002101	A172	cell_line			FALSE	FALSE	FALSE		EFO	WARNING	paired	adult	ENCSR932KWJ	ENCFF567HRE,ENCFF479STA	0.3243	0.625935
human	DNASE	EFO:0002106 DNase-seq	.	122	DNase-seq	hg38	encode		EFO:0002106	A673	cell_line			FALSE	FALSE	FALSE		EFO	WARNING	paired	child	ENCSR346JWH	ENCFF261YSH,ENCFF860UCH	0.36375	0.403385
human	DNASE	EFO:0002108 DNase-seq	.	123	DNase-seq	hg38	encode		EFO:0002108	ACHN	cell_line			FALSE	FALSE	FALSE		EFO	PASS	paired	adult	ENCSR257BGZ	ENCFF737SCC,ENCFF486ARM	0.4432	0.397313
human	DNASE	EFO:0002140 DNase-seq	.	124	DNase-seq	hg38	encode		EFO:0002140	COLO829	cell_line			FALSE	FALSE	FALSE		EFO	WARNING	single	adult	ENCSR000EIN	ENCFF570YYW,	0.2045	1.04285
human	DNASE	EFO:0002150 DNase-seq	.	125	DNase-seq	hg38	encode		EFO:0002150	Caki2	cell_line			FALSE	FALSE	FALSE		EFO	WARNING	paired	adult	ENCSR515EWI	ENCFF657UTY,ENCFF174ZXV	0.5451	0.816996
human	DNASE	EFO:0002179 DNase-seq	.	126	DNase-seq	hg38	encode		EFO:0002179	G401	cell_line			FALSE	FALSE	FALSE		EFO	WARNING	paired	child	ENCSR269SIA	ENCFF989WNS,ENCFF671CNQ	0.37825	0.334817
human	DNASE	EFO:0002184 DNase-seq	.	127	DNase-seq	hg38	encode		EFO:0002184	H4	cell_line			FALSE	FALSE	FALSE		EFO	WARNING	paired	adult	ENCSR809CEA	ENCFF522QNO,ENCFF224DKF	0.2505	0.258971
human	DNASE	EFO:0002234 DNase-seq	.	128	DNase-seq	hg38	encode		EFO:0002234	MG63	cell_line			FALSE	FALSE	FALSE		EFO	PASS	paired	child	ENCSR443YJP	ENCFF028GXY,ENCFF801NTK	0.77775	1.38979
human	DNASE	EFO:0002246 DNase-seq	.	129	DNase-seq	hg38	encode		EFO:0002246	NAMALWA	cell_line			FALSE	FALSE	FALSE		EFO	WARNING	paired	child	ENCSR662HMO	ENCFF461HFP,ENCFF628MNE	0.3258	0.249202
human	DNASE	EFO:0002285 DNase-seq	.	130	DNase-seq	hg38	encode		EFO:0002285	NCI-H226	cell_line			FALSE	FALSE	FALSE		EFO	PASS	paired	adult	ENCSR265TEK	ENCFF559MVB,ENCFF040YWG	0.4896	0.691307
human	DNASE	EFO:0002322 DNase-seq	.	131	DNase-seq	hg38	encode		EFO:0002322	RPMI8226	cell_line			FALSE	FALSE	FALSE		EFO	PASS	paired	adult	ENCSR594NOE	ENCFF326MNW,ENCFF222DBP	0.47115	0.465535
human	DNASE	EFO:0002323 DNase-seq	.	132	DNase-seq	hg38	encode		EFO:0002323	RWPE1	cell_line			FALSE	FALSE	FALSE		EFO	WARNING	single	adult	ENCSR000ELP	ENCFF180XAY,	0.273	1.07281
human	DNASE	EFO:0002330 DNase-seq	.	133	DNase-seq	hg38	encode		EFO:0002330	SJSA1	cell_line			FALSE	FALSE	FALSE		EFO	WARNING	paired	adult	ENCSR520WTV,ENCSR620WAR	ENCFF177HIF,ENCFF255DYN,ENCFF726YVN,ENCFF204JPE	0.3388	0.260235
human	DNASE	EFO:0002713 DNase-seq	.	134	DNase-seq	hg38	encode		EFO:0002713	Panc1	cell_line			FALSE	FALSE	FALSE		EFO	WARNING	single	adult	ENCSR000EPT	ENCFF770WWF,ENCFF994YOO	0.2249	2.7079
human	DNASE	EFO:0002779 DNase-seq	.	135	DNase-seq	hg38	encode		EFO:0002779	BJ	cell_line			FALSE	FALSE	FALSE		EFO	WARNING	single	newborn	ENCSR000EME	ENCFF274NTT,ENCFF052HPJ	0.5157	3.06623
human	DNASE	EFO:0002783 DNase-seq	.	136	DNase-seq	hg38	encode		EFO:0002783	GM06990	cell_line			FALSE	FALSE	FALSE		EFO	ERROR	single	unknown	ENCSR000EMQ	ENCFF289QGE,ENCFF311YYM	0.44075	1.40708
human	DNASE	EFO:0002784 DNase-seq	.	137	DNase-seq	hg38	encode		EFO:0002784	GM12878	cell_line			FALSE	FALSE	FALSE		EFO	WARNING	single	adult	ENCSR000EMT	ENCFF020WZB,ENCFF729UYK	0.2333	1.97362
human	DNASE	EFO:0002785 DNase-seq	.	138	DNase-seq	hg38	encode		EFO:0002785	GM12891	cell_line			FALSE	FALSE	FALSE		EFO	NOT_COMPLIANT	single	unknown	ENCSR000EJE	ENCFF851MCJ,	0.1948	2.2426
human	DNASE	EFO:0002788 DNase-seq	.	139	DNase-seq	hg38	encode		EFO:0002788	GM19238	cell_line			FALSE	FALSE	FALSE		EFO	NOT_COMPLIANT	single	unknown	ENCSR000EJJ	ENCFF153GQF,	0.2198	2.61478
human	DNASE	EFO:0002789 DNase-seq	.	140	DNase-seq	hg38	encode		EFO:0002789	GM19239	cell_line			FALSE	FALSE	FALSE		EFO	NOT_COMPLIANT	single	unknown	ENCSR000EJK	ENCFF898IKW,	0.1585	2.12734
human	DNASE	EFO:0002790 DNase-seq	.	141	DNase-seq	hg38	encode		EFO:0002790	GM19240	cell_line			FALSE	FALSE	FALSE		EFO	NOT_COMPLIANT	single	unknown	ENCSR000EJL	ENCFF078KDW,	0.1615	3.14222
human	DNASE	EFO:0002791 DNase-seq	.	142	DNase-seq	hg38	encode		EFO:0002791	HeLa-S3	cell_line			FALSE	FALSE	FALSE		EFO	WARNING	paired	adult	ENCSR959ZXU	ENCFF786NAW,ENCFF706OIB	0.4896	0.61477
human	DNASE	EFO:0002793 DNase-seq	.	143	DNase-seq	hg38	encode		EFO:0002793	HL-60	cell_line			FALSE	FALSE	FALSE		EFO	WARNING	paired	adult	ENCSR889WKL	ENCFF488MRC,ENCFF924PTR	0.4151	0.443288
human	DNASE	EFO:0002798 DNase-seq	.	144	DNase-seq	hg38	encode		EFO:0002798	NB4	cell_line			FALSE	FALSE	FALSE		EFO	WARNING	single	adult	ENCSR000EPL	ENCFF264NGW,ENCFF885QIE	0.4904	0.513943
human	DNASE	EFO:0002819 DNase-seq	.	145	DNase-seq	hg38	encode		EFO:0002819	Calu3	cell_line			FALSE	FALSE	FALSE		EFO	PASS	paired	adult	ENCSR366NBE	ENCFF612BVO,ENCFF452KBW	0.46745	0.845436
human	DNASE	EFO:0002824 DNase-seq	.	146	DNase-seq	hg38	encode		EFO:0002824	HCT116	cell_line			FALSE	FALSE	FALSE		EFO	WARNING	single	adult	ENCSR000ENM	ENCFF969VWM,ENCFF304MDQ	0.3427	2.30077
human	DNASE	EFO:0002847 DNase-seq	.	147	DNase-seq	hg38	encode		EFO:0002847	PC-9	cell_line			FALSE	FALSE	FALSE		EFO	PASS	paired	unknown	ENCSR940NLN	ENCFF189UVI,ENCFF978LNU	0.4803	1.19614
human	DNASE	EFO:0002860 DNase-seq	.	148	DNase-seq	hg38	encode		EFO:0002860	SK-N-MC	cell_line			FALSE	FALSE	FALSE		EFO	WARNING	single	child	ENCSR000EPY	ENCFF813AZG,ENCFF306JAZ	0.1954	2.31463
human	DNASE	EFO:0003037 DNase-seq	.	149	DNase-seq	hg38	encode		EFO:0003037	CMK	cell_line			FALSE	FALSE	FALSE		EFO	WARNING	single	child	ENCSR000EMN	ENCFF177QEG,	0.3894	5.96456
human	DNASE	EFO:0003042 DNase-seq	.	150	DNase-seq	hg38	encode		EFO:0003042	H1	cell_line			FALSE	FALSE	FALSE		EFO	WARNING	paired	embryonic	ENCSR951BNY	ENCFF801RHD,ENCFF579KRZ	0.2711	0.355584
human	DNASE	EFO:0003044 DNase-seq	.	151	DNase-seq	hg38	encode		EFO:0003044	NCI-H460	cell_line			FALSE	FALSE	FALSE		EFO	ERROR	paired	unknown	ENCSR000FJH	ENCFF628CZS,	0.39045	2.71182
human	DNASE	EFO:0003045 DNase-seq	.	152	DNase-seq	hg38	encode		EFO:0003045	H9	cell_line			FALSE	FALSE	FALSE		EFO	PASS	paired	embryonic	ENCSR275ICP	ENCFF206ALY,ENCFF291ZMA	0.3609	0.361247
human	DNASE	EFO:0003072 DNase-seq	.	153	DNase-seq	hg38	encode		EFO:0003072	SK-N-SH	cell_line			FALSE	FALSE	FALSE		EFO	PASS	single	child	ENCSR000ELQ	ENCFF998QMV,	0.4767	0.697295
human	DNASE	EFO:0005236 DNase-seq	.	154	DNase-seq	hg38	encode		EFO:0005236	NT2/D1	cell_line			FALSE	FALSE	FALSE		EFO	WARNING	single	unknown	ENCSR000EPS	ENCFF257JMK,ENCFF607UFP	0.20355	2.1627
human	DNASE	EFO:0005282 DNase-seq	.	155	DNase-seq	hg38	encode		EFO:0005282	HS-5	cell_line			FALSE	FALSE	FALSE		EFO	WARNING	single	adult	ENCSR000EMG	ENCFF143UAJ,	0.3471	3.06851
human	DNASE	EFO:0005283 DNase-seq	.	156	DNase-seq	hg38	encode		EFO:0005283	HS-27A	cell_line			FALSE	FALSE	FALSE		EFO	WARNING	single	adult	ENCSR000EMF	ENCFF958YOQ,	0.2645	3.37222
human	DNASE	EFO:0005337 DNase-seq	.	157	DNase-seq	hg38	encode		EFO:0005337	GM12864	cell_line			FALSE	FALSE	FALSE		EFO	WARNING	single	unknown	ENCSR000EMR	ENCFF692CTI,	0.3027	5.51901
human	DNASE	EFO:0005338 DNase-seq	.	158	DNase-seq	hg38	encode		EFO:0005338	GM12865	cell_line			FALSE	FALSE	FALSE		EFO	WARNING	single	unknown	ENCSR000EMS	ENCFF381FLK,ENCFF109MZV	0.4782	0.761882
human	DNASE	EFO:0005345 DNase-seq	.	159	DNase-seq	hg38	encode		EFO:0005345	GM13976	cell_line			FALSE	FALSE	FALSE		EFO	WARNING	single	unknown	ENCSR000EJG	ENCFF347ZRX,	0.2164	0.50672
human	DNASE	EFO:0005352 DNase-seq	.	160	DNase-seq	hg38	encode		EFO:0005352	GM20000	cell_line			FALSE	FALSE	FALSE		EFO	WARNING	single	child	ENCSR000EJM	ENCFF570RLS,	0.2271	0.561446
human	DNASE	EFO:0005384 DNase-seq	.	161	DNase-seq	hg38	encode		EFO:0005384	HuH-7	cell_line			FALSE	FALSE	FALSE		EFO	WARNING	single	adult	ENCSR000EKD	ENCFF989UDB,	0.2432	1.32658
human	DNASE	EFO:0005696 DNase-seq	.	162	DNase-seq	hg38	encode		EFO:0005696	D721Med	cell_line			FALSE	FALSE	FALSE		EFO	NOT_COMPLIANT	single	child	ENCSR000ELA	ENCFF855PPS,	0.1541	3.35858
human	DNASE	EFO:0005697 DNase-seq	.	163	DNase-seq	hg38	encode		EFO:0005697	M059J	cell_line			FALSE	FALSE	FALSE		EFO	WARNING	paired	adult	ENCSR000EPG	ENCFF712GOU,	0.64755	0.679729
human	DNASE	EFO:0005698 DNase-seq	.	164	DNase-seq	hg38	encode		EFO:0005698	Daoy	cell_line			FALSE	FALSE	FALSE		EFO	WARNING	paired	child	ENCSR346IHH	ENCFF044XTP,ENCFF542ZXZ	0.48695	0.663629
human	DNASE	EFO:0005704 DNase-seq	.	165	DNase-seq	hg38	encode		EFO:0005704	HuH-7.5	cell_line			FALSE	FALSE	FALSE		EFO	WARNING	single	adult	ENCSR000EKE	ENCFF406BXB,	0.2542	1.87046
human	DNASE	EFO:0005707 DNase-seq	.	166	DNase-seq	hg38	encode		EFO:0005707	RCC 7860	cell_line			FALSE	FALSE	FALSE		EFO	WARNING	paired	adult	ENCSR037PGI	ENCFF499DRT,ENCFF386XBC	0.329	0.387098
human	DNASE	EFO:0005709 DNase-seq	.	167	DNase-seq	hg38	encode		EFO:0005709	HTR-8/SVneo	cell_line			FALSE	FALSE	FALSE		EFO	NOT_COMPLIANT	single	embryonic	ENCSR000EKC	ENCFF656TNN,	0.1832	1.24387
human	DNASE	EFO:0005710 DNase-seq	.	168	DNase-seq	hg38	encode		EFO:0005710	HFF-Myc	cell_line			FALSE	FALSE	FALSE		EFO	ERROR	single	newborn	ENCSR000ENR	ENCFF988KRZ,ENCFF992SGG	0.30315	2.52094
human	DNASE	EFO:0005712 DNase-seq	.	169	DNase-seq	hg38	encode		EFO:0005712	RPMI7951	cell_line			FALSE	FALSE	FALSE		EFO	WARNING	paired	adult	ENCSR000EPV	ENCFF958STK,	0.6249	0.75088
human	DNASE	EFO:0005714 DNase-seq	.	170	DNase-seq	hg38	encode		EFO:0005714	LHCN-M2	cell_line			FALSE	FALSE	FALSE		EFO	WARNING	paired	adult	ENCSR000EPE	ENCFF106QNL,	0.6126	1.03066
human	DNASE	EFO:0005715 DNase-seq	.	171	DNase-seq	hg38	encode		EFO:0005715	WERI-Rb-1	cell_line			FALSE	FALSE	FALSE		EFO	PASS	paired	child	ENCSR218FSP	ENCFF686UNS,ENCFF942XGJ	0.5128	0.587744
human	DNASE	EFO:0005719 DNase-seq	.	172	DNase-seq	hg38	encode		EFO:0005719	Karpas-422	cell_line			FALSE	FALSE	FALSE		EFO	PASS	paired	adult	ENCSR019JDO	ENCFF046SMR,ENCFF438PJC	0.4042	0.770496
human	DNASE	EFO:0005720 DNase-seq	.	173	DNase-seq	hg38	encode		EFO:0005720	SK-MEL-5	cell_line			FALSE	FALSE	FALSE		EFO	WARNING	paired	adult	ENCSR000FEK	ENCFF260GLS,	0.3739	0.642715
human	DNASE	EFO:0005721 DNase-seq	.	174	DNase-seq	hg38	encode		EFO:0005721	SK-N-DZ	cell_line			FALSE	FALSE	FALSE		EFO	WARNING	paired	child	ENCSR946MVP	ENCFF984INV,ENCFF683FIO	0.2872	0.240466
human	DNASE	EFO:0005722 DNase-seq	.	175	DNase-seq	hg38	encode		EFO:0005722	SJCRH30	cell_line			FALSE	FALSE	FALSE		EFO	PASS	paired	child	ENCSR000FFJ,ENCSR506QJJ	ENCFF102QDV,ENCFF477YUQ,ENCFF913DMQ	0.458917	0.274554
human	DNASE	EFO:0005723 DNase-seq	.	176	DNase-seq	hg38	encode		EFO:0005723	GM23248	cell_line			FALSE	FALSE	FALSE		EFO	PASS	paired	adult	ENCSR217TAW	ENCFF417OQG,ENCFF956PHU	0.77025	0.612702
human	DNASE	EFO:0005724 DNase-seq	.	177	DNase-seq	hg38	encode		EFO:0005724	MM.1S	cell_line			FALSE	FALSE	FALSE		EFO	PASS	paired	adult	ENCSR458LIB	ENCFF319IZZ,	0.4096	1.68645
human	DNASE	EFO:0005725 DNase-seq	.	178	DNase-seq	hg38	encode		EFO:0005725	BE2C	cell_line			FALSE	FALSE	FALSE		EFO	PASS	paired	child	ENCSR009KWQ	ENCFF254KEI,ENCFF729GFM	0.4491	0.594542
human	DNASE	EFO:0005726 DNase-seq	.	179	DNase-seq	hg38	encode		EFO:0005726	LNCaP clone FGC	cell_line			FALSE	FALSE	FALSE		EFO	WARNING	single	adult	ENCSR000EPF	ENCFF082JPF,ENCFF906VSV	0.4698	2.30221
human	DNASE	EFO:0005901 DNase-seq	.	180	DNase-seq	hg38	encode		EFO:0005901	ELF-1	cell_line			FALSE	FALSE	FALSE		EFO	WARNING	paired	embryonic	ENCSR678ILN	ENCFF467ANG,	0.3771	0.702622
human	DNASE	EFO:0005903 DNase-seq	.	181	DNase-seq	hg38	encode		EFO:0005903	KBM-7	cell_line			FALSE	FALSE	FALSE		EFO	PASS	paired	adult	ENCSR426IEA	ENCFF859LOZ,ENCFF209VNK	0.50285	0.649479
human	DNASE	EFO:0005904 DNase-seq	.	182	DNase-seq	hg38	encode		EFO:0005904	H7	cell_line			FALSE	FALSE	FALSE		EFO	WARNING	single	embryonic	ENCSR000EMZ	ENCFF584GMV,ENCFF540XCT	0.4944	0.720466
human	DNASE	EFO:0005913 DNase-seq	.	183	DNase-seq	hg38	encode		EFO:0005913	urothelium cell line	cell_line			FALSE	FALSE	FALSE		EFO	WARNING	single	child	ENCSR000ELV	ENCFF831KIG,	0.2663	0.712191
human	DNASE	EFO:0006270 DNase-seq	.	184	DNase-seq	hg38	encode		EFO:0006270	AG04450	cell_line			FALSE	FALSE	FALSE		EFO	WARNING	single	embryonic	ENCSR000ELY	ENCFF088CFN,ENCFF761RMZ	0.31515	2.49973
human	DNASE	EFO:0006639 DNase-seq	.	185	DNase-seq	hg38	encode		EFO:0006639	LoVo	cell_line			FALSE	FALSE	FALSE		EFO	WARNING	paired	adult	ENCSR503BEM	ENCFF807APJ,ENCFF735XWT	0.2939	0.419238
human	DNASE	EFO:0006711 DNase-seq	.	186	DNase-seq	hg38	encode		EFO:0006711	OCI-LY7	cell_line			FALSE	FALSE	FALSE		EFO	WARNING	paired	adult	ENCSR489NAM	ENCFF643CGR,ENCFF210MMO	0.41355	0.380885
human	DNASE	EFO:0007074 DNase-seq	.	187	DNase-seq	hg38	encode		EFO:0007074	DND-41	cell_line			FALSE	FALSE	FALSE		EFO	PASS	paired	child	ENCSR903SKE	ENCFF758LRN,ENCFF836RBO	0.64725	0.611915
human	DNASE	EFO:0007098 DNase-seq	.	188	DNase-seq	hg38	encode		EFO:0007098	iPS DF 6.9	cell_line			FALSE	FALSE	FALSE		EFO	WARNING	single	newborn	ENCSR261SMF	ENCFF123FCM,	0.1437	4.78946
human	DNASE	EFO:0007598 DNase-seq	.	189	DNase-seq	hg38	encode		EFO:0007598	HAP-1	cell_line			FALSE	FALSE	FALSE		EFO	WARNING	paired	adult	ENCSR620QNS,ENCSR895KTN	ENCFF427IVB,ENCFF162WTC,ENCFF303JZI,ENCFF443OOK	0.358575	0.280852
human	DNASE	EFO:0007599 DNase-seq	.	190	DNase-seq	hg38	encode		EFO:0007599	L1-S8	cell_line			FALSE	FALSE	FALSE		EFO	WARNING	paired	unknown	ENCSR314EZY	ENCFF635FFI,	0.29285	0.496684
human	DNASE	EFO:0007600 DNase-seq	.	191	DNase-seq	hg38	encode		EFO:0007600	L1-S8R	cell_line			FALSE	FALSE	FALSE		EFO	WARNING	paired	unknown	ENCSR746ZPP	ENCFF526RIQ,ENCFF414ZYF	0.25	0.215921
human	DNASE	EFO:0007610 DNase-seq	.	192	DNase-seq	hg38	encode		EFO:0007610	RWPE2	cell_line			FALSE	FALSE	FALSE		EFO	WARNING	paired	unknown	ENCSR306BHE	ENCFF512AOX,ENCFF407ORW	0.27135	0.477343
human	DNASE	EFO:0007748 DNase-seq	.	193	DNase-seq	hg38	encode		EFO:0007748	EH	cell_line			FALSE	FALSE	FALSE		EFO	WARNING	paired	newborn	ENCSR548MMD	ENCFF462WMD,ENCFF640FPX	0.7861	0.606845
human	DNASE	EFO:0007749 DNase-seq	.	194	DNase-seq	hg38	encode		EFO:0007749	EL	cell_line			FALSE	FALSE	FALSE		EFO	PASS	paired	newborn	ENCSR691MQJ	ENCFF726VQK,	0.54595	0.606282
human	DNASE	EFO:0007750 DNase-seq	.	195	DNase-seq	hg38	encode		EFO:0007750	ELR	cell_line			FALSE	FALSE	FALSE		EFO	WARNING	paired	newborn	ENCSR240TPI	ENCFF505CBU,ENCFF518EFO	0.6363	0.69439
human	DNASE	EFO:0007950 DNase-seq	.	196	DNase-seq	hg38	encode		EFO:0007950	GM23338	cell_line			FALSE	FALSE	FALSE		EFO	WARNING	paired	adult	ENCSR004SUL	ENCFF135ZNA,ENCFF912RFQ	0.37165	0.401253
human	DNASE	EFO:0007952 DNase-seq	.	197	DNase-seq	hg38	encode		EFO:0007952	iPS-NIHi11	cell_line			FALSE	FALSE	FALSE		EFO	WARNING	single	adult	ENCSR000EKJ	ENCFF012FPM,	0.2644	0.642333
human	DNASE	EFO:0009318 DNase-seq	.	198	DNase-seq	hg38	encode		EFO:0009318	HFFc6	cell_line			FALSE	FALSE	FALSE		EFO	PASS	paired	newborn	ENCSR672EWY	ENCFF757DMO,ENCFF853ZAW	0.4071	0.545364
human	DNASE	EFO:0009500 DNase-seq	.	199	DNase-seq	hg38	encode		EFO:0009500	HCEC 1CT	cell_line			FALSE	FALSE	FALSE		EFO	PASS	paired	unknown	ENCSR038XTK	ENCFF949OOT,ENCFF061DCP	0.5135	0.660704
human	DNASE	EFO:0009747 DNase-seq	.	200	DNase-seq	hg38	encode		EFO:0009747	WTC11	cell_line			FALSE	FALSE	FALSE		EFO	WARNING	paired	adult	ENCSR785ZUI	ENCFF492WXQ,ENCFF715YXX	0.35215	0.541505
human	DNASE	NTR:0000474 DNase-seq	.	201	DNase-seq	hg38	encode		NTR:0000474	ecto neural progenitor cell	in_vitro_differentiated_cells			FALSE	FALSE	FALSE		NTR	WARNING	paired	embryonic	ENCSR360XIS	ENCFF884HMI,	0.2674	0.559942
human	DNASE	NTR:0000491 DNase-seq	.	202	DNase-seq	hg38	encode		NTR:0000491	Right ventricle myocardium inferior	tissue			FALSE	FALSE	FALSE		NTR	ERROR	paired	adult	ENCSR085MZL	ENCFF353FPQ,	0.3937	3.24107
human	DNASE	NTR:0000492 DNase-seq	.	203	DNase-seq	hg38	encode		NTR:0000492	Right ventricle myocardium superior	tissue			FALSE	FALSE	FALSE		NTR	PASS	paired	adult	ENCSR895GSY	ENCFF710GZI,	0.4802	1.56902
human	DNASE	NTR:0000493 DNase-seq	.	204	DNase-seq	hg38	encode		NTR:0000493	left ventricle myocardium inferior	tissue			FALSE	FALSE	FALSE		NTR	PASS	paired	adult	ENCSR770OTB	ENCFF616QAS,	0.4486	1.61263
human	DNASE	NTR:0000494 DNase-seq	.	205	DNase-seq	hg38	encode		NTR:0000494	left ventricle myocardium superior	tissue			FALSE	FALSE	FALSE		NTR	PASS	paired	adult	ENCSR355WAJ	ENCFF153TBA,	0.5887	1.64497
human	DNASE	NTR:0000512 DNase-seq	.	206	DNase-seq	hg38	encode		NTR:0000512	nephron progenitor cell	in_vitro_differentiated_cells			FALSE	FALSE	FALSE		NTR	PASS	paired	embryonic	ENCSR503UNA	ENCFF537MJV,ENCFF243DDA	0.5062	0.781579
human	DNASE	NTR:0000521 DNase-seq	.	207	DNase-seq	hg38	encode		NTR:0000521	fibroblast of skin of left biceps	primary_cell			FALSE	FALSE	FALSE		NTR	WARNING	single	embryonic	ENCSR562ACY,ENCSR648GDP	ENCFF149HFR,ENCFF068LMH	0.51385	2.44757
human	DNASE	NTR:0000522 DNase-seq	.	208	DNase-seq	hg38	encode		NTR:0000522	fibroblast of skin of left quadriceps	primary_cell			FALSE	FALSE	FALSE		NTR	WARNING	single	embryonic	ENCSR371KRY,ENCSR555TFE	ENCFF252KSN,ENCFF516IJI	0.5485	1.92514
human	DNASE	NTR:0000523 DNase-seq	.	209	DNase-seq	hg38	encode		NTR:0000523	fibroblast of skin of right quadriceps	primary_cell			FALSE	FALSE	FALSE		NTR	PASS	paired	embryonic	ENCSR217RVH	ENCFF148TNA,	0.5901	0.651181
human	DNASE	NTR:0000524 DNase-seq	.	210	DNase-seq	hg38	encode		NTR:0000524	fibroblast of skin of scalp	primary_cell			FALSE	FALSE	FALSE		NTR	PASS	paired	embryonic	ENCSR770DEN	ENCFF168UCC,	0.7218	0.923305
human	DNASE	NTR:0000525 DNase-seq	.	211	DNase-seq	hg38	encode		NTR:0000525	fibroblast of skin of right biceps	primary_cell			FALSE	FALSE	FALSE		NTR	PASS	paired	embryonic	ENCSR383BLX	ENCFF687MGY,	0.7202	0.771318
human	DNASE	NTR:0000856 DNase-seq	.	212	DNase-seq	hg38	encode		NTR:0000856	mesendoderm	in_vitro_differentiated_cells			FALSE	FALSE	FALSE		NTR	PASS	single	embryonic	ENCSR714DIF	ENCFF306LVK,	0.5164	0.582046
human	DNASE	NTR:0001484 DNase-seq	.	213	DNase-seq	hg38	encode		NTR:0001484	islet precursor cell	in_vitro_differentiated_cells			FALSE	FALSE	FALSE		NTR	PASS	paired	embryonic	ENCSR224FOA	ENCFF537FXA,	0.4287	0.627191
human	DNASE	UBERON:0000056 DNase-seq	.	214	DNase-seq	hg38	encode		UBERON:0000056	ureter	tissue			FALSE	FALSE	FALSE		UBERON	WARNING	paired	adult	ENCSR398JUP	ENCFF964BCG,	0.2012	0.745303
human	DNASE	UBERON:0000059 DNase-seq	.	215	DNase-seq	hg38	encode		UBERON:0000059	large intestine	tissue			FALSE	FALSE	FALSE		UBERON	PASS	single	embryonic	ENCSR796SJV,ENCSR857AEB	ENCFF479ENE,ENCFF926EMP	0.4368	0.389399
human	DNASE	UBERON:0000317 DNase-seq	.	216	DNase-seq	hg38	encode		UBERON:0000317	colonic mucosa	tissue			FALSE	FALSE	FALSE		UBERON	PASS	paired	child	ENCSR576UAF	ENCFF946UKJ,	0.3457	0.683787
human	DNASE	UBERON:0000473 DNase-seq	.	217	DNase-seq	hg38	encode		UBERON:0000473	testis	tissue			FALSE	FALSE	FALSE		UBERON	PASS	paired	adult	ENCSR866ODX	ENCFF386AZI,	0.4168	0.927049
human	DNASE	UBERON:0000945 DNase-seq	.	218	DNase-seq	hg38	encode		UBERON:0000945	stomach	tissue			FALSE	FALSE	FALSE		UBERON	PASS	paired	adult	ENCSR006IMH	ENCFF459MPN,	0.3757	0.906932
human	DNASE	UBERON:0000947 DNase-seq	.	219	DNase-seq	hg38	encode		UBERON:0000947	aorta	tissue			FALSE	FALSE	FALSE		UBERON	PASS	paired	adult	ENCSR595DQM,ENCSR713KNQ	ENCFF934AZP,ENCFF381CDO	0.374	0.648507
human	DNASE	UBERON:0000948 DNase-seq	.	220	DNase-seq	hg38	encode		UBERON:0000948	heart	tissue			FALSE	FALSE	FALSE		UBERON	PASS	paired	embryonic	ENCSR804RSI	ENCFF572XQQ,	0.4237	0.738096
human	DNASE	UBERON:0000955 DNase-seq	.	221	DNase-seq	hg38	encode		UBERON:0000955	brain	tissue			FALSE	FALSE	FALSE		UBERON	PASS	paired	embryonic	ENCSR507GFJ,ENCSR595CSH	ENCFF831ETF,ENCFF870TZV,ENCFF573HQX	0.549867	0.328892
human	DNASE	UBERON:0000966 DNase-seq	.	222	DNase-seq	hg38	encode		UBERON:0000966	retina	tissue			FALSE	FALSE	FALSE		UBERON	PASS	paired	embryonic	ENCSR621ENC	ENCFF632TWH,ENCFF679IEV	0.44845	0.527484
human	DNASE	UBERON:0000970 DNase-seq	.	223	DNase-seq	hg38	encode		UBERON:0000970	eye	tissue			FALSE	FALSE	FALSE		UBERON	PASS	paired	embryonic	ENCSR782XFY	ENCFF976RNA,ENCFF661AUJ	0.4949	0.268175
human	DNASE	UBERON:0000981 DNase-seq	.	224	DNase-seq	hg38	encode		UBERON:0000981	femur	tissue			FALSE	FALSE	FALSE		UBERON	PASS	paired	embryonic	ENCSR805XIF	ENCFF996VMS,	0.4683	0.980058
human	DNASE	UBERON:0000988 DNase-seq	.	225	DNase-seq	hg38	encode		UBERON:0000988	pons	tissue			FALSE	FALSE	FALSE		UBERON	WARNING	paired	adult	ENCSR829MXU	ENCFF070ECN,	0.2435	0.457921
human	DNASE	UBERON:0000992 DNase-seq	.	226	DNase-seq	hg38	encode		UBERON:0000992	ovary	tissue			FALSE	FALSE	FALSE		UBERON	PASS	paired	adult	ENCSR138UGH,ENCSR330ZBO,ENCSR798XLO,ENCSR872DUY,ENCSR930PDT	ENCFF764XZE,ENCFF180HNU,ENCFF072TLG,ENCFF218QGZ,ENCFF072TVW	0.4526	0.267443
human	DNASE	UBERON:0000995 DNase-seq	.	227	DNase-seq	hg38	encode		UBERON:0000995	uterus	tissue			FALSE	FALSE	FALSE		UBERON	PASS	paired	adult	ENCSR129BZE,ENCSR545ADK	ENCFF130PVC,ENCFF914KBU	0.4214	0.548698
human	DNASE	UBERON:0001072 DNase-seq	.	228	DNase-seq	hg38	encode		UBERON:0001072	posterior vena cava	tissue			FALSE	FALSE	FALSE		UBERON	WARNING	paired	adult	ENCSR324NVG	ENCFF019WJX,	0.3197	1.14724
human	DNASE	UBERON:0001114 DNase-seq	.	229	DNase-seq	hg38	encode		UBERON:0001114	right lobe of liver	tissue			FALSE	FALSE	FALSE		UBERON	PASS	paired	adult	ENCSR628NEA,ENCSR933GMM	ENCFF397QAV,ENCFF427BNB	0.3777	0.479632
human	DNASE	UBERON:0001115 DNase-seq	.	230	DNase-seq	hg38	encode		UBERON:0001115	left lobe of liver	tissue			FALSE	FALSE	FALSE		UBERON	WARNING	paired	adult	ENCSR802ZYE	ENCFF272CBV,	0.3048	0.645097
human	DNASE	UBERON:0001150 DNase-seq	.	231	DNase-seq	hg38	encode		UBERON:0001150	body of pancreas	tissue			FALSE	FALSE	FALSE		UBERON	PASS	paired	adult	ENCSR405YLV,ENCSR464TKV,ENCSR539WBA,ENCSR828FVZ	ENCFF611ZEI,ENCFF153EIC,ENCFF855BHV,ENCFF135KGR	0.58715	0.357327
human	DNASE	UBERON:0001157 DNase-seq	.	232	DNase-seq	hg38	encode		UBERON:0001157	transverse colon	tissue			FALSE	FALSE	FALSE		UBERON	PASS	paired	adult	ENCSR763AKE	ENCFF568ZEU,	0.527	1.09174
human	DNASE	UBERON:0001159 DNase-seq	.	233	DNase-seq	hg38	encode		UBERON:0001159	sigmoid colon	tissue			FALSE	FALSE	FALSE		UBERON	PASS	paired	adult	ENCSR276ITP	ENCFF531YYI,	0.3446	0.914539
human	DNASE	UBERON:0001211 DNase-seq	.	234	DNase-seq	hg38	encode		UBERON:0001211	Peyer's patch	tissue			FALSE	FALSE	FALSE		UBERON	PASS	paired	adult	ENCSR261RWJ,ENCSR689DSM,ENCSR954AJK	ENCFF635OZL,ENCFF799FGK,ENCFF484DQZ	0.3861	0.385183
human	DNASE	UBERON:0001224 DNase-seq	.	235	DNase-seq	hg38	encode		UBERON:0001224	renal pelvis	tissue			FALSE	FALSE	FALSE		UBERON	PASS	single	embryonic	ENCSR554WUJ	ENCFF185XIM,	0.3407	2.17998
human	DNASE	UBERON:0001264 DNase-seq	.	236	DNase-seq	hg38	encode		UBERON:0001264	pancreas	tissue			FALSE	FALSE	FALSE		UBERON	PASS	paired	adult	ENCSR056PFI,ENCSR236KPK,ENCSR338NEI,ENCSR589HAC,ENCSR999VDH	ENCFF988IQG,ENCFF025CEB,ENCFF180RAM,ENCFF979ZTM,ENCFF456GDF	0.45152	0.29152
human	DNASE	UBERON:0001322 DNase-seq	.	237	DNase-seq	hg38	encode		UBERON:0001322	sciatic nerve	tissue			FALSE	FALSE	FALSE		UBERON	WARNING	paired	adult	ENCSR672MOG	ENCFF107GZP,	0.2612	0.788813
human	DNASE	UBERON:0001323 DNase-seq	.	238	DNase-seq	hg38	encode		UBERON:0001323	tibial nerve	tissue			FALSE	FALSE	FALSE		UBERON	WARNING	paired	adult	ENCSR484UAU,ENCSR508FVM	ENCFF234VOE,ENCFF647TLU	0.2038	0.675322
human	DNASE	UBERON:0001383 DNase-seq	.	239	DNase-seq	hg38	encode		UBERON:0001383	muscle of leg	tissue			FALSE	FALSE	FALSE		UBERON	PASS	single	embryonic	ENCSR272RQX	ENCFF622FLC,	0.599	0.568104
human	DNASE	UBERON:0001496 DNase-seq	.	240	DNase-seq	hg38	encode		UBERON:0001496	ascending aorta	tissue			FALSE	FALSE	FALSE		UBERON	WARNING	paired	adult	ENCSR422IIZ,ENCSR968TPO	ENCFF396JLE,ENCFF361GMH	0.2055	0.745376
human	DNASE	UBERON:0001499 DNase-seq	.	241	DNase-seq	hg38	encode		UBERON:0001499	muscle of arm	tissue			FALSE	FALSE	FALSE		UBERON	PASS	single	embryonic	ENCSR517NHP	ENCFF603PQU,	0.3832	1.59849
human	DNASE	UBERON:0001515 DNase-seq	.	242	DNase-seq	hg38	encode		UBERON:0001515	thoracic aorta	tissue			FALSE	FALSE	FALSE		UBERON	WARNING	paired	adult	ENCSR298SDT	ENCFF818DQZ,	0.131	2.00395
human	DNASE	UBERON:0001621 DNase-seq	.	243	DNase-seq	hg38	encode		UBERON:0001621	coronary artery	tissue			FALSE	FALSE	FALSE		UBERON	WARNING	paired	adult	ENCSR060HPL	ENCFF732RWK,	0.1736	0.908193
human	DNASE	UBERON:0001723 DNase-seq	.	244	DNase-seq	hg38	encode		UBERON:0001723	tongue	tissue			FALSE	FALSE	FALSE		UBERON	PASS	paired	embryonic	ENCSR559WMK	ENCFF998LWC,	0.4363	0.461386
human	DNASE	UBERON:0001774 DNase-seq	.	245	DNase-seq	hg38	encode		UBERON:0001774	muscle of trunk	tissue			FALSE	FALSE	FALSE		UBERON	PASS	single	embryonic	ENCSR440FZS	ENCFF537QES,	0.5292	0.486976
human	DNASE	UBERON:0001870 DNase-seq	.	246	DNase-seq	hg38	encode		UBERON:0001870	frontal cortex	tissue			FALSE	FALSE	FALSE		UBERON	WARNING	single	adult	ENCSR000EIK	ENCFF846MVS,	0.20835	0.967533
human	DNASE	UBERON:0001874 DNase-seq	.	247	DNase-seq	hg38	encode		UBERON:0001874	putamen	tissue			FALSE	FALSE	FALSE		UBERON	WARNING	paired	adult	ENCSR493VDS	ENCFF892EKU,	0.2469	1.00927
human	DNASE	UBERON:0001875 DNase-seq	.	248	DNase-seq	hg38	encode		UBERON:0001875	globus pallidus	tissue			FALSE	FALSE	FALSE		UBERON	WARNING	paired	adult	ENCSR771DAX	ENCFF376RKB,ENCFF698QDI	0.27265	0.692818
human	DNASE	UBERON:0001954 DNase-seq	.	249	DNase-seq	hg38	encode		UBERON:0001954	Ammon's horn	tissue			FALSE	FALSE	FALSE		UBERON	WARNING	paired	adult	ENCSR584LUZ	ENCFF037KOG,	0.2711	0.501735
human	DNASE	UBERON:0001987 DNase-seq	.	250	DNase-seq	hg38	encode		UBERON:0001987	placenta	tissue			FALSE	FALSE	FALSE		UBERON	PASS	paired	embryonic	ENCSR035QHH,ENCSR126EVK,ENCSR212VEN,ENCSR267UFM,ENCSR336RGT,ENCSR395EZY,ENCSR503RWO,ENCSR566VAK,ENCSR656KLT,ENCSR685PCS,ENCSR689FYA,ENCSR831QMZ	ENCFF342QKJ,ENCFF294GFM,ENCFF087RIS,ENCFF828ORU,ENCFF142TSY,ENCFF289OUW,ENCFF549ODR,ENCFF299BOK,ENCFF906DOW,ENCFF591OSK,ENCFF417GFB,ENCFF653EJM	0.534133	0.145484
human	DNASE	UBERON:0002037 DNase-seq	.	251	DNase-seq	hg38	encode		UBERON:0002037	cerebellum	tissue			FALSE	FALSE	FALSE		UBERON	WARNING	single	adult	ENCSR000EIJ	ENCFF379EFG,ENCFF884JDV	0.2882	0.498566
human	DNASE	UBERON:0002046 DNase-seq	.	252	DNase-seq	hg38	encode		UBERON:0002046	thyroid gland	tissue			FALSE	FALSE	FALSE		UBERON	PASS	paired	adult	ENCSR549NRK,ENCSR749MUH	ENCFF465MSB,ENCFF355MYX	0.68835	0.791416
human	DNASE	UBERON:0002048 DNase-seq	.	253	DNase-seq	hg38	encode		UBERON:0002048	lung	tissue			FALSE	FALSE	FALSE		UBERON	PASS	paired	embryonic	ENCSR141IUS,ENCSR582IPV	ENCFF369PHJ,ENCFF095NQZ,ENCFF546ODN	0.554633	0.427505
human	DNASE	UBERON:0002078 DNase-seq	.	254	DNase-seq	hg38	encode		UBERON:0002078	right cardiac atrium	tissue			FALSE	FALSE	FALSE		UBERON	PASS	paired	adult	ENCSR374VQC,ENCSR485UQY,ENCSR622HTS	ENCFF103KZD,ENCFF104IKA,ENCFF369ITQ	0.599767	0.827166
human	DNASE	UBERON:0002079 DNase-seq	.	255	DNase-seq	hg38	encode		UBERON:0002079	left cardiac atrium	tissue			FALSE	FALSE	FALSE		UBERON	PASS	paired	adult	ENCSR032NNU	ENCFF857BLF,	0.4517	1.53111
human	DNASE	UBERON:0002080 DNase-seq	.	256	DNase-seq	hg38	encode		UBERON:0002080	heart right ventricle	tissue			FALSE	FALSE	FALSE		UBERON	PASS	paired	adult	ENCSR238FMP,ENCSR298OIK	ENCFF366VIM,ENCFF287TWO	0.4349	0.676069
human	DNASE	UBERON:0002084 DNase-seq	.	257	DNase-seq	hg38	encode		UBERON:0002084	heart left ventricle	tissue			FALSE	FALSE	FALSE		UBERON	PASS	paired	adult	ENCSR222CLC,ENCSR299QGI,ENCSR395HAE,ENCSR598RVJ,ENCSR747SEU	ENCFF284XQW,ENCFF631HMZ,ENCFF154ILG,ENCFF682TBE,ENCFF041ZOJ	0.3953	0.339392
human	DNASE	UBERON:0002099 DNase-seq	.	258	DNase-seq	hg38	encode		UBERON:0002099	cardiac septum	tissue			FALSE	FALSE	FALSE		UBERON	WARNING	paired	adult	ENCSR524QBS	ENCFF478AUS,	0.2102	1.49588
human	DNASE	UBERON:0002106 DNase-seq	.	259	DNase-seq	hg38	encode		UBERON:0002106	spleen	tissue			FALSE	FALSE	FALSE		UBERON	PASS	paired	adult	ENCSR567EEO	ENCFF136TSS,	0.425	0.877163
human	DNASE	UBERON:0002107 DNase-seq	.	260	DNase-seq	hg38	encode		UBERON:0002107	liver	tissue			FALSE	FALSE	FALSE		UBERON	WARNING	paired	embryonic	ENCSR562FNN	ENCFF427KDL,	0.2378	0.789557
human	DNASE	UBERON:0002108 DNase-seq	.	261	DNase-seq	hg38	encode		UBERON:0002108	small intestine	tissue			FALSE	FALSE	FALSE		UBERON	PASS	paired	adult	ENCSR931UQB	ENCFF742VCI,	0.4494	0.593207
human	DNASE	UBERON:0002113 DNase-seq	.	262	DNase-seq	hg38	encode		UBERON:0002113	kidney	tissue			FALSE	FALSE	FALSE		UBERON	PASS	paired	adult	ENCSR206OJJ	ENCFF698CEN,	0.4128	1.09224
human	DNASE	UBERON:0002129 DNase-seq	.	263	DNase-seq	hg38	encode		UBERON:0002129	cerebellar cortex	tissue			FALSE	FALSE	FALSE		UBERON	WARNING	paired	adult	ENCSR503HIB	ENCFF443RWV,ENCFF529PQJ	0.3656	0.386715
human	DNASE	UBERON:0002167 DNase-seq	.	264	DNase-seq	hg38	encode		UBERON:0002167	right lung	tissue			FALSE	FALSE	FALSE		UBERON	PASS	single	embryonic	ENCSR299INS,ENCSR445XYW	ENCFF963NZM,ENCFF129IPF	0.42905	1.23098
human	DNASE	UBERON:0002168 DNase-seq	.	265	DNase-seq	hg38	encode		UBERON:0002168	left lung	tissue			FALSE	FALSE	FALSE		UBERON	PASS	paired	adult	ENCSR723VNG	ENCFF277SFH,	0.4275	0.914051
human	DNASE	UBERON:0002170 DNase-seq	.	266	DNase-seq	hg38	encode		UBERON:0002170	upper lobe of right lung	tissue			FALSE	FALSE	FALSE		UBERON	PASS	paired	adult	ENCSR357AWH	ENCFF702XKC,	0.3681	0.863778
human	DNASE	UBERON:0002171 DNase-seq	.	267	DNase-seq	hg38	encode		UBERON:0002171	lower lobe of right lung	tissue			FALSE	FALSE	FALSE		UBERON	PASS	paired	adult	ENCSR785JXR	ENCFF510NET,	0.4053	1.02172
human	DNASE	UBERON:0002240 DNase-seq	.	268	DNase-seq	hg38	encode		UBERON:0002240	spinal cord	tissue			FALSE	FALSE	FALSE		UBERON	WARNING	paired	embryonic	ENCSR910OQF	ENCFF458FJF,ENCFF395YAT	0.3386	0.293116
human	DNASE	UBERON:0002324 DNase-seq	.	269	DNase-seq	hg38	encode		UBERON:0002324	muscle of back	tissue			FALSE	FALSE	FALSE		UBERON	PASS	single	embryonic	ENCSR033STL,ENCSR141NSQ,ENCSR317SIH	ENCFF049OVS,ENCFF977ZCB,ENCFF949ZUY	0.4603	0.365522
human	DNASE	UBERON:0002331 DNase-seq	.	270	DNase-seq	hg38	encode		UBERON:0002331	umbilical cord	tissue			FALSE	FALSE	FALSE		UBERON	WARNING	paired	embryonic	ENCSR512CWR	ENCFF504SRC,ENCFF470TLH	0.41415	0.427832
human	DNASE	UBERON:0002367 DNase-seq	.	271	DNase-seq	hg38	encode		UBERON:0002367	prostate gland	tissue			FALSE	FALSE	FALSE		UBERON	WARNING	paired	adult	ENCSR564FZH	ENCFF084DLF,	0.2289	0.741914
human	DNASE	UBERON:0002369 DNase-seq	.	272	DNase-seq	hg38	encode		UBERON:0002369	adrenal gland	tissue			FALSE	FALSE	FALSE		UBERON	PASS	paired	adult	ENCSR053ZKP,ENCSR259GYP,ENCSR277KRY,ENCSR325FWM,ENCSR458AOS,ENCSR541JMK	ENCFF524ITC,ENCFF820EVO,ENCFF303KPU,ENCFF683WUB,ENCFF208SNA,ENCFF646WNW	0.4748	0.241456
human	DNASE	UBERON:0002370 DNase-seq	.	273	DNase-seq	hg38	encode		UBERON:0002370	thymus	tissue			FALSE	FALSE	FALSE		UBERON	WARNING	single	embryonic	ENCSR164PQJ,ENCSR342NCX,ENCSR541UPY,ENCSR544KDB,ENCSR682PKY,ENCSR777USE,ENCSR838IPF,ENCSR888UPQ,ENCSR962EAP	ENCFF877BGY,ENCFF166XSR,ENCFF283MVG,ENCFF945FMY,ENCFF502ZFV,ENCFF891OQU,ENCFF567YJR,ENCFF623AJY,ENCFF163TRX	0.2365	0.230712
human	DNASE	UBERON:0002626 DNase-seq	.	274	DNase-seq	hg38	encode		UBERON:0002626	head of caudate nucleus	tissue			FALSE	FALSE	FALSE		UBERON	PASS	paired	adult	ENCSR024BXN,ENCSR113DHB,ENCSR116UQH,ENCSR134IUJ,ENCSR137FWW,ENCSR163BSC,ENCSR163GMC,ENCSR176BPJ,ENCSR217OHA,ENCSR234VLI,ENCSR268GBM,ENCSR297WRG,ENCSR333BUP,ENCSR400MOP,ENCSR432QFU,ENCSR440BPA,ENCSR496PSH,ENCSR496UJY,ENCSR558SUT,ENCSR563HBG,ENCSR587SZC,ENCSR635GDW,ENCSR638PZJ,ENCSR659JPP,ENCSR688AWP,ENCSR717BBR,ENCSR721DFB,ENCSR722HJG,ENCSR742HBK,ENCSR756FQD,ENCSR860UTH,ENCSR879EVD,ENCSR881FBS,ENC…	ENCFF190PTP,ENCFF451FJV,ENCFF829OIX,ENCFF437IHI,ENCFF033CQE,ENCFF027KRE,ENCFF860YPG,ENCFF476GGP,ENCFF897SMH,ENCFF196YDY,ENCFF766NEO,ENCFF518BWN,ENCFF701MBQ,ENCFF079GEP,ENCFF384BAM,ENCFF460XKO,ENCFF939TZQ,ENCFF060GOB,ENCFF884RLT,ENCFF167ZAJ,ENCFF055OSR,ENCFF468EIE,ENCFF183XMN,ENCFF486AEZ,ENCFF574BUM,ENCFF894EDN,ENCFF622QJH,ENCFF300DZY,ENCFF609GVC,ENCFF977WJE,ENCFF749QOE,ENCFF448VDI,ENCFF837LKK,ENC…	0.371257	0.100911
human	DNASE	UBERON:0002740 DNase-seq	.	275	DNase-seq	hg38	encode		UBERON:0002740	posterior cingulate gyrus	tissue			FALSE	FALSE	FALSE		UBERON	PASS	paired	adult	ENCSR112AKE,ENCSR195GUK,ENCSR652IZW,ENCSR654GSG,ENCSR887VUC,ENCSR908MUU,ENCSR987CQN	ENCFF254MVQ,ENCFF498QYR,ENCFF562HKT,ENCFF378TVN,ENCFF064UMU,ENCFF050ZBZ,ENCFF911SRZ	0.312257	0.326745
human	DNASE	UBERON:0003124 DNase-seq	.	276	DNase-seq	hg38	encode		UBERON:0003124	chorion	tissue			FALSE	FALSE	FALSE		UBERON	NOT_COMPLIANT	single	unknown	ENCSR000EIL	ENCFF984FGZ,	0.2231	2.09845
human	DNASE	UBERON:0003662 DNase-seq	.	277	DNase-seq	hg38	encode		UBERON:0003662	forelimb muscle	tissue			FALSE	FALSE	FALSE		UBERON	WARNING	single	embryonic	ENCSR166TEE	ENCFF361XEQ,	0.2668	5.48021
human	DNASE	UBERON:0003663 DNase-seq	.	278	DNase-seq	hg38	encode		UBERON:0003663	hindlimb muscle	tissue			FALSE	FALSE	FALSE		UBERON	PASS	single	embryonic	ENCSR385AMY	ENCFF609ONB,	0.4483	2.13302
human	DNASE	UBERON:0004264 DNase-seq	.	279	DNase-seq	hg38	encode		UBERON:0004264	lower leg skin	tissue			FALSE	FALSE	FALSE		UBERON	WARNING	paired	adult	ENCSR361DND,ENCSR579KDC	ENCFF136ZRE,ENCFF449PFL	0.22045	0.441204
human	DNASE	UBERON:0004538 DNase-seq	.	280	DNase-seq	hg38	encode		UBERON:0004538	left kidney	tissue			FALSE	FALSE	FALSE		UBERON	PASS	single	embryonic	ENCSR120LVW	ENCFF377ZEI,	0.3123	2.1673
human	DNASE	UBERON:0004539 DNase-seq	.	281	DNase-seq	hg38	encode		UBERON:0004539	right kidney	tissue			FALSE	FALSE	FALSE		UBERON	PASS	paired	embryonic	ENCSR768OLL	ENCFF093QET,	0.4224	1.07299
human	DNASE	UBERON:0004992 DNase-seq	.	282	DNase-seq	hg38	encode		UBERON:0004992	mucosa of descending colon	tissue			FALSE	FALSE	FALSE		UBERON	PASS	paired	adult	ENCSR404TSP,ENCSR507DQC,ENCSR612CTW	ENCFF434KAN,ENCFF626APS,ENCFF705SSM	0.512433	0.445948
human	DNASE	UBERON:0005033 DNase-seq	.	283	DNase-seq	hg38	encode		UBERON:0005033	mucosa of gallbladder	tissue			FALSE	FALSE	FALSE		UBERON	WARNING	paired	child	ENCSR011SAG	ENCFF055BIA,	0.2625	0.747043
human	DNASE	UBERON:0005270 DNase-seq	.	284	DNase-seq	hg38	encode		UBERON:0005270	renal cortex interstitium	tissue			FALSE	FALSE	FALSE		UBERON	WARNING	single	embryonic	ENCSR022ECC,ENCSR129KIV,ENCSR155NPL,ENCSR524DWS,ENCSR550UWM,ENCSR656QYL,ENCSR828RNY,ENCSR849OKE,ENCSR851ZFT,ENCSR932DHT	ENCFF743BAI,ENCFF378TCX,ENCFF442FFQ,ENCFF850HIE,ENCFF453YEB,ENCFF389PCQ,ENCFF791WZV,ENCFF718QTM,ENCFF190XEM,ENCFF971YBX	0.29448	0.472363
human	DNASE	UBERON:0006631 DNase-seq	.	285	DNase-seq	hg38	encode		UBERON:0006631	right atrium auricular region	tissue			FALSE	FALSE	FALSE		UBERON	WARNING	paired	adult	ENCSR984SQJ	ENCFF068EYV,	0.1687	0.849563
human	DNASE	UBERON:0007610 DNase-seq	.	286	DNase-seq	hg38	encode		UBERON:0007610	tibial artery	tissue			FALSE	FALSE	FALSE		UBERON	PASS	paired	adult	ENCSR090IDV,ENCSR102RSU	ENCFF217PGC,ENCFF090MWN	0.31485	0.608124
human	DNASE	UBERON:0008367 DNase-seq	.	287	DNase-seq	hg38	encode		UBERON:0008367	breast epithelium	tissue			FALSE	FALSE	FALSE		UBERON	WARNING	paired	adult	ENCSR788IZL,ENCSR859LTL	ENCFF106NEF,ENCFF669BAO	0.21785	0.618877
human	DNASE	UBERON:0008450 DNase-seq	.	288	DNase-seq	hg38	encode		UBERON:0008450	psoas muscle	tissue			FALSE	FALSE	FALSE		UBERON	PASS	paired	adult	ENCSR108SYM,ENCSR388DHS	ENCFF042TFK,ENCFF917YWG	0.50605	0.988628
human	DNASE	UBERON:0008952 DNase-seq	.	289	DNase-seq	hg38	encode		UBERON:0008952	upper lobe of left lung	tissue			FALSE	FALSE	FALSE		UBERON	PASS	paired	adult	ENCSR323UTX,ENCSR909YET	ENCFF125WQU,ENCFF824KSF	0.5873	0.691214
human	DNASE	UBERON:0008953 DNase-seq	.	290	DNase-seq	hg38	encode		UBERON:0008953	lower lobe of left lung	tissue			FALSE	FALSE	FALSE		UBERON	PASS	paired	adult	ENCSR537BGX,ENCSR757NJT	ENCFF003RMN,ENCFF483RKV	0.63135	0.603912
human	DNASE	UBERON:0008971 DNase-seq	.	291	DNase-seq	hg38	encode		UBERON:0008971	left colon	tissue			FALSE	FALSE	FALSE		UBERON	PASS	paired	adult	ENCSR279SXQ,ENCSR867XFA	ENCFF966UTQ,ENCFF794DGN	0.4479	0.656161
human	DNASE	UBERON:0009834 DNase-seq	.	292	DNase-seq	hg38	encode		UBERON:0009834	dorsolateral prefrontal cortex	tissue			FALSE	FALSE	FALSE		UBERON	PASS	paired	adult	ENCSR215DXT,ENCSR329FAP,ENCSR351FWN,ENCSR386XPD,ENCSR426KLJ,ENCSR532DBH,ENCSR570BWW,ENCSR686LOE,ENCSR785MXI,ENCSR819GAF	ENCFF291ZCY,ENCFF617VLY,ENCFF206ZKI,ENCFF266UVR,ENCFF375NXF,ENCFF892OLB,ENCFF647TPO,ENCFF344RYW,ENCFF865REX,ENCFF879QFZ	0.27742	0.204274
human	DNASE	UBERON:0010414 DNase-seq	.	293	DNase-seq	hg38	encode		UBERON:0010414	omental fat pad	tissue			FALSE	FALSE	FALSE		UBERON	WARNING	paired	adult	ENCSR693UHT	ENCFF225NCO,	0.1137	1.84203
human	DNASE	UBERON:0011907 DNase-seq	.	294	DNase-seq	hg38	encode		UBERON:0011907	gastrocnemius medialis	tissue			FALSE	FALSE	FALSE		UBERON	PASS	paired	adult	ENCSR520BAD,ENCSR791BHE	ENCFF490UZS,ENCFF461BEX	0.4016	0.808913
human	DNASE	UBERON:0015143 DNase-seq	.	295	DNase-seq	hg38	encode		UBERON:0015143	mesenteric fat pad	tissue			FALSE	FALSE	FALSE		UBERON	WARNING	paired	adult	ENCSR197BFD	ENCFF446CLG,	0.1486	0.809482
human	DNASE	UBERON:0018115 DNase-seq	.	296	DNase-seq	hg38	encode		UBERON:0018115	left renal pelvis	tissue			FALSE	FALSE	FALSE		UBERON	WARNING	single	embryonic	ENCSR016THC,ENCSR258IBL,ENCSR318JAA,ENCSR320SVK	ENCFF728YQN,ENCFF556XSQ,ENCFF939OLN,ENCFF268QVD	0.208075	1.12332
human	DNASE	UBERON:0018116 DNase-seq	.	297	DNase-seq	hg38	encode		UBERON:0018116	right renal pelvis	tissue			FALSE	FALSE	FALSE		UBERON	WARNING	single	embryonic	ENCSR540PVZ,ENCSR752NTF,ENCSR761ZFA,ENCSR986HEN	ENCFF250JPZ,ENCFF110OQK,ENCFF170ADJ,ENCFF288NSD	0.215475	1.02604
human	DNASE	UBERON:0018117 DNase-seq	.	298	DNase-seq	hg38	encode		UBERON:0018117	left renal cortex interstitium	tissue			FALSE	FALSE	FALSE		UBERON	WARNING	single	embryonic	ENCSR039ZVQ,ENCSR092WMD,ENCSR588JXI,ENCSR928SYE	ENCFF866SGU,ENCFF394BLL,ENCFF027HRH,ENCFF427YKA	0.210125	0.999489
human	DNASE	UBERON:0018118 DNase-seq	.	299	DNase-seq	hg38	encode		UBERON:0018118	right renal cortex interstitium	tissue			FALSE	FALSE	FALSE		UBERON	WARNING	single	embryonic	ENCSR014VAC,ENCSR268QCH,ENCSR887BNC	ENCFF109HRJ,ENCFF203UES,ENCFF998MJG	0.189767	1.28822
human	DNASE	UBERON:0036149 DNase-seq	.	300	DNase-seq	hg38	encode		UBERON:0036149	suprapubic skin	tissue			FALSE	FALSE	FALSE		UBERON	WARNING	paired	adult	ENCSR101QXF,ENCSR709IYR	ENCFF134TIX,ENCFF378TLV	0.1864	0.485925
human	DNASE	UBERON:8300001 DNase-seq	.	301	DNase-seq	hg38	encode		UBERON:8300001	right forelimb	tissue			FALSE	FALSE	FALSE		UBERON	PASS	paired	embryonic	ENCSR274SDO	ENCFF058IRC,	0.3344	1.43196
human	DNASE	UBERON:8300002 DNase-seq	.	302	DNase-seq	hg38	encode		UBERON:8300002	left forelimb	tissue			FALSE	FALSE	FALSE		UBERON	WARNING	paired	embryonic	ENCSR976XOY	ENCFF705ALI,	0.2035	1.20635
human	DNASE	UBERON:8300003 DNase-seq	.	303	DNase-seq	hg38	encode		UBERON:8300003	right hindlimb	tissue			FALSE	FALSE	FALSE		UBERON	PASS	paired	embryonic	ENCSR449HOQ	ENCFF515IZO,	0.4931	1.25471
human	DNASE	UBERON:8300004 DNase-seq	.	304	DNase-seq	hg38	encode		UBERON:8300004	left hindlimb	tissue			FALSE	FALSE	FALSE		UBERON	PASS	paired	embryonic	ENCSR431UEM	ENCFF025MJM,	0.4499	1.94684
human	RNA_SEQ	CL:0000047 polyA plus RNA-seq	+	0	polyA plus RNA-seq	hg38	encode		CL:0000047	neuronal stem cell	in_vitro_differentiated_cells			FALSE	FALSE	FALSE		CL	PASS	paired	embryonic	ENCSR572EET,ENCSR977XUX	ENCFF231VPQ,ENCFF599BTC		0.143617
human	RNA_SEQ	CL:0000062 total RNA-seq	+	1	total RNA-seq	hg38	encode		CL:0000062	osteoblast	primary_cell			FALSE	FALSE	FALSE		CL	PASS	paired	adult	ENCSR000CUF	ENCFF953CRN,ENCFF367BPI		0.0941437
human	RNA_SEQ	CL:0000084 polyA plus RNA-seq	+	2	polyA plus RNA-seq	hg38	encode		CL:0000084	T-cell	primary_cell			FALSE	FALSE	FALSE		CL	PASS	paired	adult	ENCSR763CQW	ENCFF113YDC,		0.124296
human	RNA_SEQ	CL:0000084 total RNA-seq	+	3	total RNA-seq	hg38	encode		CL:0000084	T-cell	primary_cell			FALSE	FALSE	FALSE		CL	PASS	single	adult	ENCSR196KBV,ENCSR306IAW,ENCSR336VTK,ENCSR631FXT,ENCSR798USR	ENCFF654LYX,ENCFF624DSV,ENCFF994HKO,ENCFF330CMF,ENCFF376OSA,ENCFF258NBG,ENCFF896UEY,ENCFF983RQU,ENCFF815QHD		0.100934
human	RNA_SEQ	CL:0000115 total RNA-seq	+	4	total RNA-seq	hg38	encode		CL:0000115	endothelial cell	in_vitro_differentiated_cells			FALSE	FALSE	FALSE		CL	NOT_COMPLIANT	single	adult	ENCSR429EGC	ENCFF121ZPH,ENCFF950PCD		0.135553
human	RNA_SEQ	CL:0000127 total RNA-seq	+	5	total RNA-seq	hg38	encode		CL:0000127	astrocyte	primary_cell			FALSE	FALSE	FALSE		CL	WARNING	paired	unknown	ENCSR233IJT	ENCFF155PJH,ENCFF249LEM		0.859104
human	RNA_SEQ	CL:0000134 polyA plus RNA-seq	+	6	polyA plus RNA-seq	hg38	encode		CL:0000134	mesenchymal stem cell	in_vitro_differentiated_cells			FALSE	FALSE	FALSE		CL	PASS	paired	embryonic	ENCSR275ZLF,ENCSR663WGC	ENCFF392DAR,ENCFF807FQZ		0.241959
human	RNA_SEQ	CL:0000137 total RNA-seq	+	7	total RNA-seq	hg38	encode		CL:0000137	osteocyte	in_vitro_differentiated_cells			FALSE	FALSE	FALSE		CL	PASS	single	embryonic	ENCSR413QAL	ENCFF092QIW,ENCFF730QUO		0.150893
human	RNA_SEQ	CL:0000138 total RNA-seq	+	8	total RNA-seq	hg38	encode		CL:0000138	chondrocyte	in_vitro_differentiated_cells			FALSE	FALSE	FALSE		CL	PASS	single	embryonic	ENCSR774MGO	ENCFF958WEW,ENCFF353PPA,ENCFF374TCX		0.143112
human	RNA_SEQ	CL:0000169 total RNA-seq	+	9	total RNA-seq	hg38	encode		CL:0000169	type B pancreatic cell	in_vitro_differentiated_cells			FALSE	FALSE	FALSE		CL	WARNING	single	embryonic	ENCSR352JCY	ENCFF995AUL,ENCFF988PYT		0.128849
human	RNA_SEQ	CL:0000182 total RNA-seq	+	10	total RNA-seq	hg38	encode		CL:0000182	hepatocyte	in_vitro_differentiated_cells			FALSE	FALSE	FALSE		CL	PASS	paired	embryonic	ENCSR908ZAS	ENCFF358IQV,ENCFF003SKI		0.117008
human	RNA_SEQ	CL:0000187 total RNA-seq	+	11	total RNA-seq	hg38	encode		CL:0000187	myocyte	in_vitro_differentiated_cells			FALSE	FALSE	FALSE		CL	PASS	paired	adult	ENCSR894WMQ	ENCFF982WYX,ENCFF199TSX		0.168019
human	RNA_SEQ	CL:0000192 total RNA-seq	+	12	total RNA-seq	hg38	encode		CL:0000192	smooth muscle cell	in_vitro_differentiated_cells			FALSE	FALSE	FALSE		CL	PASS	paired	embryonic	ENCSR052FJA	ENCFF652ISB,ENCFF163KSA		0.176512
human	RNA_SEQ	CL:0000221 polyA plus RNA-seq	+	13	polyA plus RNA-seq	hg38	encode		CL:0000221	ectodermal cell	in_vitro_differentiated_cells			FALSE	FALSE	FALSE		CL	PASS	paired	embryonic	ENCSR382XJF,ENCSR593AMV,ENCSR851BRK,ENCSR872LTT	ENCFF467ODV,ENCFF866RBR,ENCFF086SRN,ENCFF096CZT,ENCFF081XYH,ENCFF255CRM		0.12824
human	RNA_SEQ	CL:0000222 polyA plus RNA-seq	+	14	polyA plus RNA-seq	hg38	encode		CL:0000222	mesodermal cell	in_vitro_differentiated_cells			FALSE	FALSE	FALSE		CL	PASS	paired	embryonic	ENCSR433GXV,ENCSR500UOD	ENCFF103NIX,ENCFF388QFN		0.25401
human	RNA_SEQ	CL:0000223 polyA plus RNA-seq	+	15	polyA plus RNA-seq	hg38	encode		CL:0000223	endodermal cell	in_vitro_differentiated_cells			FALSE	FALSE	FALSE		CL	PASS	paired	embryonic	ENCSR002CTR,ENCSR472PBS	ENCFF775NPV,ENCFF911JBW		0.183417
human	RNA_SEQ	CL:0000223 total RNA-seq	+	16	total RNA-seq	hg38	encode		CL:0000223	endodermal cell	in_vitro_differentiated_cells			FALSE	FALSE	FALSE		CL	PASS	single	embryonic	ENCSR291TRJ,ENCSR559HWG	ENCFF185NBE,ENCFF565XVW,ENCFF960OZG,ENCFF631SMY,ENCFF799ZEQ		0.0849326
human	RNA_SEQ	CL:0000236 polyA plus RNA-seq	+	17	polyA plus RNA-seq	hg38	encode		CL:0000236	B cell	primary_cell			FALSE	FALSE	FALSE		CL	PASS	paired	adult	ENCSR000CTV,ENCSR449GLL	ENCFF252DFZ,ENCFF630BTR,ENCFF688PMB		0.100019
human	RNA_SEQ	CL:0000236 total RNA-seq	+	18	total RNA-seq	hg38	encode		CL:0000236	B cell	primary_cell			FALSE	FALSE	FALSE		CL	PASS	single	adult	ENCSR896YYL	ENCFF262JRD,ENCFF007QYT		0.128737
human	RNA_SEQ	CL:0000307 total RNA-seq	+	19	total RNA-seq	hg38	encode		CL:0000307	tracheal epithelial cell	primary_cell			FALSE	FALSE	FALSE		CL	PASS	paired	adult	ENCSR000AAR	ENCFF520NFI,ENCFF792SYD		0.243777
human	RNA_SEQ	CL:0000312 polyA plus RNA-seq	+	20	polyA plus RNA-seq	hg38	encode		CL:0000312	keratinocyte	primary_cell			FALSE	FALSE	FALSE		CL	PASS	paired	unknown	ENCSR000CPL	ENCFF703WGS,ENCFF188CXY,ENCFF596RGL		0.158347
human	RNA_SEQ	CL:0000346 total RNA-seq	+	21	total RNA-seq	hg38	encode		CL:0000346	hair follicle dermal papilla cell	primary_cell			FALSE	FALSE	FALSE		CL	PASS	paired	adult	ENCSR000CUB	ENCFF798NEI,ENCFF687TTA		0.10018
human	RNA_SEQ	CL:0000351 polyA plus RNA-seq	+	22	polyA plus RNA-seq	hg38	encode		CL:0000351	trophoblast cell	in_vitro_differentiated_cells			FALSE	FALSE	FALSE		CL	PASS	paired	embryonic	ENCSR762CJN	ENCFF382VRE,ENCFF249PBQ		0.156249
human	RNA_SEQ	CL:0000515 polyA plus RNA-seq	+	23	polyA plus RNA-seq	hg38	encode		CL:0000515	skeletal muscle myoblast	primary_cell			FALSE	FALSE	FALSE		CL	WARNING	paired	unknown	ENCSR000COY	ENCFF049VPK,ENCFF731DBI		0.236331
human	RNA_SEQ	CL:0000515 total RNA-seq	+	24	total RNA-seq	hg38	encode		CL:0000515	skeletal muscle myoblast	primary_cell			FALSE	FALSE	FALSE		CL	PASS	paired	unknown	ENCSR444WHQ	ENCFF485JGG,ENCFF877GLS		0.214407
human	RNA_SEQ	CL:0000594 total RNA-seq	+	25	total RNA-seq	hg38	encode		CL:0000594	skeletal muscle satellite cell	primary_cell			FALSE	FALSE	FALSE		CL	PASS	paired	adult	ENCSR000CUI	ENCFF804YRV,ENCFF536DCC		0.151521
human	RNA_SEQ	CL:0000623 polyA plus RNA-seq	+	26	polyA plus RNA-seq	hg38	encode		CL:0000623	natural killer cell	primary_cell			FALSE	FALSE	FALSE		CL	PASS	paired	adult	ENCSR357XTU	ENCFF198UIR,		0.0981005
human	RNA_SEQ	CL:0000623 total RNA-seq	+	27	total RNA-seq	hg38	encode		CL:0000623	natural killer cell	primary_cell			FALSE	FALSE	FALSE		CL	PASS	single	adult	ENCSR388NNP,ENCSR584CVV,ENCSR927KSI	ENCFF625QBW,ENCFF771IFK,ENCFF992USK,ENCFF208TSD,ENCFF147ASN,ENCFF649YUI,ENCFF362OQZ,ENCFF121VHL,ENCFF918WOC,ENCFF376ZIX,ENCFF729TMS,ENCFF647ADO,ENCFF175VYC		0.0964323
human	RNA_SEQ	CL:0000624 total RNA-seq	+	28	total RNA-seq	hg38	encode		CL:0000624	CD4-positive, alpha-beta T cell	primary_cell			FALSE	FALSE	FALSE		CL	PASS	single	adult	ENCSR033XWU,ENCSR411MUF	ENCFF579IBH,ENCFF515TIF		0.169617
human	RNA_SEQ	CL:0000625 total RNA-seq	+	29	total RNA-seq	hg38	encode		CL:0000625	CD8-positive, alpha-beta T cell	primary_cell			FALSE	FALSE	FALSE		CL	PASS	single	adult	ENCSR151FXS,ENCSR501DTN	ENCFF535NFF,ENCFF845DJW		0.187225
human	RNA_SEQ	CL:0000650 total RNA-seq	+	30	total RNA-seq	hg38	encode		CL:0000650	mesangial cell	primary_cell			FALSE	FALSE	FALSE		CL	PASS	paired	unknown,embryonic	ENCSR198TKA	ENCFF346QDJ,ENCFF999JRR		0.227994
human	RNA_SEQ	CL:0000679 total RNA-seq	+	31	total RNA-seq	hg38	encode		CL:0000679	glutamatergic neuron	in_vitro_differentiated_cells			FALSE	FALSE	FALSE		CL	NOT_COMPLIANT	single	adult	ENCSR877FRY	ENCFF850RTB,ENCFF163AGZ		0.120833
human	RNA_SEQ	CL:0000746 total RNA-seq	+	32	total RNA-seq	hg38	encode		CL:0000746	cardiac muscle cell	in_vitro_differentiated_cells			FALSE	FALSE	FALSE		CL	PASS	paired	embryonic	ENCSR379YAE	ENCFF205VDK,ENCFF887WTA		0.120436
human	RNA_SEQ	CL:0000792 total RNA-seq	+	33	total RNA-seq	hg38	encode		CL:0000792	CD4-positive, CD25-positive, alpha-beta regulatory T cell	primary_cell			FALSE	FALSE	FALSE		CL	PASS	single	adult	ENCSR077EAM	ENCFF622PHJ,		0.216627
human	RNA_SEQ	CL:0000837 total RNA-seq	+	34	total RNA-seq	hg38	encode		CL:0000837	hematopoietic multipotent progenitor cell	in_vitro_differentiated_cells			FALSE	FALSE	FALSE		CL	PASS	paired	unknown	ENCSR000CUA	ENCFF841GMC,		0.0874645
human	RNA_SEQ	CL:0000842 total RNA-seq	+	35	total RNA-seq	hg38	encode		CL:0000842	mononuclear cell	primary_cell			FALSE	FALSE	FALSE		CL	PASS	paired	adult	ENCSR000CUT	ENCFF151XTV,		0.115189
human	RNA_SEQ	CL:0000895 total RNA-seq	+	36	total RNA-seq	hg38	encode		CL:0000895	naive thymus-derived CD4-positive, alpha-beta T cell	primary_cell			FALSE	FALSE	FALSE		CL	PASS	single	adult	ENCSR011VQI,ENCSR235PLU,ENCSR317HKT,ENCSR911XSA,ENCSR956ZVR	ENCFF703UGQ,ENCFF011SVY,ENCFF507LMN,ENCFF107LSA,ENCFF095UOA,ENCFF130HHE,ENCFF536BKN		0.10209
human	RNA_SEQ	CL:0000897 total RNA-seq	+	37	total RNA-seq	hg38	encode		CL:0000897	CD4-positive, alpha-beta memory T cell	primary_cell			FALSE	FALSE	FALSE		CL	PASS	single	adult	ENCSR177XCG,ENCSR297AZN	ENCFF014YFU,ENCFF430DVF		0.147806
human	RNA_SEQ	CL:0000899 total RNA-seq	+	38	total RNA-seq	hg38	encode		CL:0000899	T-helper 17 cell	primary_cell			FALSE	FALSE	FALSE		CL	PASS	single	adult	ENCSR276QGJ,ENCSR831GLL	ENCFF682QRK,ENCFF805LCX		0.159649
human	RNA_SEQ	CL:0000900 total RNA-seq	+	39	total RNA-seq	hg38	encode		CL:0000900	naive thymus-derived CD8-positive, alpha-beta T cell	primary_cell			FALSE	FALSE	FALSE		CL	PASS	single	adult	ENCSR473XAP,ENCSR692DIM	ENCFF291GNY,ENCFF334KVA		0.152249
human	RNA_SEQ	CL:0000909 total RNA-seq	+	40	total RNA-seq	hg38	encode		CL:0000909	CD8-positive, alpha-beta memory T cell	primary_cell			FALSE	FALSE	FALSE		CL	PASS	single	adult	ENCSR446LDS,ENCSR989IFF	ENCFF030XBO,ENCFF684CHN		0.191406
human	RNA_SEQ	CL:0001054 polyA plus RNA-seq	+	41	polyA plus RNA-seq	hg38	encode		CL:0001054	CD14-positive monocyte	primary_cell			FALSE	FALSE	FALSE		CL	PASS	paired	adult	ENCSR905LVO	ENCFF445VCH,		0.136089
human	RNA_SEQ	CL:0002098 total RNA-seq	+	42	total RNA-seq	hg38	encode		CL:0002098	regular cardiac myocyte	primary_cell			FALSE	FALSE	FALSE		CL	PASS	paired	adult	ENCSR000AAH	ENCFF263MKB,ENCFF442TOG		0.123693
human	RNA_SEQ	CL:0002188 total RNA-seq	+	43	total RNA-seq	hg38	encode		CL:0002188	glomerular endothelial cell	primary_cell			FALSE	FALSE	FALSE		CL	PASS	paired	embryonic	ENCSR878EUT	ENCFF863JIL,ENCFF866LXF		0.159315
human	RNA_SEQ	CL:0002306 total RNA-seq	+	44	total RNA-seq	hg38	encode		CL:0002306	epithelial cell of proximal tubule	primary_cell			FALSE	FALSE	FALSE		CL	PASS	paired	unknown	ENCSR118TVR	ENCFF767MLU,ENCFF849NXQ		0.305368
human	RNA_SEQ	CL:0002319 polyA plus RNA-seq	+	45	polyA plus RNA-seq	hg38	encode		CL:0002319	neural cell	in_vitro_differentiated_cells			FALSE	FALSE	FALSE		CL	PASS	paired	embryonic	ENCSR292TAP	ENCFF986WTF,ENCFF253TZY		0.337058
human	RNA_SEQ	CL:0002324 polyA plus RNA-seq	+	46	polyA plus RNA-seq	hg38	encode		CL:0002324	myoepithelial cell of mammary gland	primary_cell			FALSE	FALSE	FALSE		CL	PASS	paired	adult	ENCSR224HFZ	ENCFF470OCI,		0.116179
human	RNA_SEQ	CL:0002326 polyA plus RNA-seq	+	47	polyA plus RNA-seq	hg38	encode		CL:0002326	luminal epithelial cell of mammary gland	primary_cell			FALSE	FALSE	FALSE		CL	PASS	paired	adult	ENCSR148SUU	ENCFF261GFJ,		0.104544
human	RNA_SEQ	CL:0002327 polyA plus RNA-seq	+	48	polyA plus RNA-seq	hg38	encode		CL:0002327	mammary epithelial cell	primary_cell			FALSE	FALSE	FALSE		CL	PASS	paired	adult	ENCSR860HAA	ENCFF300QBN,		0.152453
human	RNA_SEQ	CL:0002327 total RNA-seq	+	49	total RNA-seq	hg38	encode		CL:0002327	mammary epithelial cell	primary_cell			FALSE	FALSE	FALSE		CL	PASS	paired	adult	ENCSR000CUN	ENCFF096YBH,		0.122348
human	RNA_SEQ	CL:0002328 total RNA-seq	+	50	total RNA-seq	hg38	encode		CL:0002328	bronchial epithelial cell	primary_cell			FALSE	FALSE	FALSE		CL	PASS	paired	adult	ENCSR000AAD	ENCFF153YEN,ENCFF033HJU		0.113304
human	RNA_SEQ	CL:0002351 total RNA-seq	+	51	total RNA-seq	hg38	encode		CL:0002351	progenitor cell of endocrine pancreas	in_vitro_differentiated_cells			FALSE	FALSE	FALSE		CL	PASS	single	embryonic	ENCSR733JBX	ENCFF225CYB,ENCFF140AJQ		0.111367
human	RNA_SEQ	CL:0002366 total RNA-seq	+	52	total RNA-seq	hg38	encode		CL:0002366	myometrial cell	primary_cell			FALSE	FALSE	FALSE		CL	PASS	paired	adult	ENCSR371VGV	ENCFF610DVT,ENCFF220BKS		0.616658
human	RNA_SEQ	CL:0002368 total RNA-seq	+	53	total RNA-seq	hg38	encode		CL:0002368	airway epithelial cell	primary_cell			FALSE	FALSE	FALSE		CL	PASS	paired	unknown	ENCSR822SUG	ENCFF595CZA,ENCFF945IRO		0.26418
human	RNA_SEQ	CL:0002372 total RNA-seq	+	54	total RNA-seq	hg38	encode		CL:0002372	myotube	in_vitro_differentiated_cells			FALSE	FALSE	FALSE		CL	NOT_COMPLIANT	paired	unknown	ENCSR828TEI	ENCFF425LEP,ENCFF589DYO		0.279309
human	RNA_SEQ	CL:0002451 polyA plus RNA-seq	+	55	polyA plus RNA-seq	hg38	encode		CL:0002451	mammary stem cell	primary_cell			FALSE	FALSE	FALSE		CL	PASS	paired	adult	ENCSR433YBD	ENCFF261LJW,		0.104503
human	RNA_SEQ	CL:0002518 total RNA-seq	+	56	total RNA-seq	hg38	encode		CL:0002518	kidney epithelial cell	primary_cell			FALSE	FALSE	FALSE		CL	PASS	paired	embryonic,newborn	ENCSR373BDG	ENCFF635XGR,ENCFF022RZJ		0.219913
human	RNA_SEQ	CL:0002539 total RNA-seq	+	57	total RNA-seq	hg38	encode		CL:0002539	aortic smooth muscle cell	primary_cell			FALSE	FALSE	FALSE		CL	PASS	paired	adult	ENCSR000AAA	ENCFF281BWX,ENCFF440HWS		0.0952011
human	RNA_SEQ	CL:0002540 total RNA-seq	+	58	total RNA-seq	hg38	encode		CL:0002540	mesenchymal stem cell of the bone marrow	primary_cell			FALSE	FALSE	FALSE		CL	PASS	paired	adult	ENCSR000CUD	ENCFF359MTP,ENCFF676MDR		0.088738
human	RNA_SEQ	CL:0002543 total RNA-seq	+	59	total RNA-seq	hg38	encode		CL:0002543	vein endothelial cell	primary_cell			FALSE	FALSE	FALSE		CL	PASS	paired	adult	ENCSR000CUG	ENCFF143TXA,ENCFF088CEH		0.108267
human	RNA_SEQ	CL:0002545 total RNA-seq	+	60	total RNA-seq	hg38	encode		CL:0002545	thoracic aorta endothelial cell	primary_cell			FALSE	FALSE	FALSE		CL	PASS	paired	adult	ENCSR000CUK	ENCFF805HMR,ENCFF593RXO		0.0941753
human	RNA_SEQ	CL:0002547 total RNA-seq	+	61	total RNA-seq	hg38	encode		CL:0002547	fibroblast of the aortic adventitia	primary_cell			FALSE	FALSE	FALSE		CL	WARNING	paired	adult	ENCSR000CUJ	ENCFF256ZZS,ENCFF689BZE		0.0953647
human	RNA_SEQ	CL:0002551 total RNA-seq	+	62	total RNA-seq	hg38	encode		CL:0002551	fibroblast of dermis	primary_cell			FALSE	FALSE	FALSE		CL	PASS	paired	adult	ENCSR000CUH	ENCFF343FWG,ENCFF865XWP		0.0861762
human	RNA_SEQ	CL:0002553 polyA plus RNA-seq	+	63	polyA plus RNA-seq	hg38	encode		CL:0002553	fibroblast of lung	primary_cell			FALSE	FALSE	FALSE		CL	PASS	paired	adult	ENCSR000CPM	ENCFF664JII,ENCFF173XVB		0.243274
human	RNA_SEQ	CL:0002553 total RNA-seq	+	64	total RNA-seq	hg38	encode		CL:0002553	fibroblast of lung	primary_cell			FALSE	FALSE	FALSE		CL	PASS	paired	adult	ENCSR000AAO	ENCFF556PAF,ENCFF545THT		0.097213
human	RNA_SEQ	CL:0002558 total RNA-seq	+	65	total RNA-seq	hg38	encode		CL:0002558	fibroblast of villous mesenchyme	primary_cell			FALSE	FALSE	FALSE		CL	PASS	paired	newborn	ENCSR000CUL	ENCFF649CUP,ENCFF438OKE		0.0951814
human	RNA_SEQ	CL:0002568 total RNA-seq	+	66	total RNA-seq	hg38	encode		CL:0002568	mesenchymal stem cell of Wharton's jelly	primary_cell			FALSE	FALSE	FALSE		CL	PASS	paired	newborn	ENCSR000CUO	ENCFF492ICA,ENCFF968XXR		0.096165
human	RNA_SEQ	CL:0002570 total RNA-seq	+	67	total RNA-seq	hg38	encode		CL:0002570	mesenchymal stem cell of adipose	primary_cell			FALSE	FALSE	FALSE		CL	PASS	paired	adult	ENCSR000CTZ	ENCFF653TAB,ENCFF589BUJ		0.09018
human	RNA_SEQ	CL:0002577 total RNA-seq	+	68	total RNA-seq	hg38	encode		CL:0002577	placental epithelial cell	primary_cell			FALSE	FALSE	FALSE		CL	PASS	paired	newborn	ENCSR000CUP	ENCFF591NKN,ENCFF215MBM		0.113967
human	RNA_SEQ	CL:0002583 total RNA-seq	+	69	total RNA-seq	hg38	encode		CL:0002583	subcutaneous preadipocyte	primary_cell			FALSE	FALSE	FALSE		CL	PASS	paired	adult	ENCSR000CUM	ENCFF233TOO,ENCFF542MOX		0.102579
human	RNA_SEQ	CL:0002584 total RNA-seq	+	70	total RNA-seq	hg38	encode		CL:0002584	renal cortical epithelial cell	primary_cell			FALSE	FALSE	FALSE		CL	PASS	paired	adult	ENCSR000AAQ	ENCFF818OXF,ENCFF164KCT		0.100814
human	RNA_SEQ	CL:0002591 total RNA-seq	+	71	total RNA-seq	hg38	encode		CL:0002591	smooth muscle cell of the pulmonary artery	primary_cell			FALSE	FALSE	FALSE		CL	PASS	paired	adult	ENCSR000AAN	ENCFF679XSO,ENCFF295TQL		0.0909209
human	RNA_SEQ	CL:0002592 total RNA-seq	+	72	total RNA-seq	hg38	encode		CL:0002592	smooth muscle cell of the coronary artery	primary_cell			FALSE	FALSE	FALSE		CL	WARNING	paired	adult	ENCSR000AAG	ENCFF537AIY,ENCFF821UQE		0.127111
human	RNA_SEQ	CL:0002594 total RNA-seq	+	73	total RNA-seq	hg38	encode		CL:0002594	smooth muscle cell of the umbilical artery	primary_cell			FALSE	FALSE	FALSE		CL	PASS	paired	newborn	ENCSR000AAU	ENCFF096HEZ,ENCFF368GDY		0.10356
human	RNA_SEQ	CL:0002597 total RNA-seq	+	74	total RNA-seq	hg38	encode		CL:0002597	smooth muscle cell of bladder	primary_cell			FALSE	FALSE	FALSE		CL	PASS	paired	adult	ENCSR000AAC	ENCFF442VHH,ENCFF843JLJ		0.0934366
human	RNA_SEQ	CL:0002598 total RNA-seq	+	75	total RNA-seq	hg38	encode		CL:0002598	bronchial smooth muscle cell	primary_cell			FALSE	FALSE	FALSE		CL	PASS	paired	adult	ENCSR000AAE	ENCFF383NTW,ENCFF073UEV		0.107103
human	RNA_SEQ	CL:0002600 total RNA-seq	+	76	total RNA-seq	hg38	encode		CL:0002600	smooth muscle cell of trachea	primary_cell			FALSE	FALSE	FALSE		CL	PASS	paired	adult	ENCSR000AAS	ENCFF749ZJH,ENCFF980NBI		0.112347
human	RNA_SEQ	CL:0002601 total RNA-seq	+	77	total RNA-seq	hg38	encode		CL:0002601	uterine smooth muscle cell	primary_cell			FALSE	FALSE	FALSE		CL	PASS	paired	adult	ENCSR000AAV	ENCFF360EXL,ENCFF369BVA		0.0960271
human	RNA_SEQ	CL:0002618 polyA plus RNA-seq	+	78	polyA plus RNA-seq	hg38	encode		CL:0002618	endothelial cell of umbilical vein	primary_cell			FALSE	FALSE	FALSE		CL	PASS	paired	newborn	ENCSR000COZ	ENCFF005LKD,ENCFF056ZYI		0.189998
human	RNA_SEQ	CL:0002618 total RNA-seq	+	79	total RNA-seq	hg38	encode		CL:0002618	endothelial cell of umbilical vein	primary_cell			FALSE	FALSE	FALSE		CL	PASS	single	newborn	ENCSR993JMV	ENCFF118SVL,ENCFF835WMC		0.150635
human	RNA_SEQ	CL:0010002 total RNA-seq	+	80	total RNA-seq	hg38	encode		CL:0010002	epithelial cell of umbilical artery	primary_cell			FALSE	FALSE	FALSE		CL	PASS	paired	newborn	ENCSR000AAT	ENCFF572FWT,ENCFF806QXR		0.157036
human	RNA_SEQ	CL:0010003 total RNA-seq	+	81	total RNA-seq	hg38	encode		CL:0010003	epithelial cell of alveolus of lung	primary_cell			FALSE	FALSE	FALSE		CL	PASS	paired	unknown,embryonic	ENCSR897KTO	ENCFF734VZN,ENCFF726XQV		0.246467
human	RNA_SEQ	CL:0011012 total RNA-seq	+	82	total RNA-seq	hg38	encode		CL:0011012	neural crest cell	in_vitro_differentiated_cells			FALSE	FALSE	FALSE		CL	PASS	single	embryonic	ENCSR761SHI	ENCFF024MEB,ENCFF961OQN		0.133975
human	RNA_SEQ	CL:0011019 total RNA-seq	+	83	total RNA-seq	hg38	encode		CL:0011019	mesothelial cell of epicardium	in_vitro_differentiated_cells			FALSE	FALSE	FALSE		CL	PASS	single	embryonic	ENCSR168PXI	ENCFF992HAP,ENCFF280UGW,ENCFF771HET		0.0820572
human	RNA_SEQ	CL:0011020 total RNA-seq	+	84	total RNA-seq	hg38	encode		CL:0011020	neural progenitor cell	in_vitro_differentiated_cells			FALSE	FALSE	FALSE		CL	WARNING	paired	embryonic	ENCSR244ISQ	ENCFF403DKN,ENCFF674SIO		0.116654
human	RNA_SEQ	CL:1000458 total RNA-seq	+	85	total RNA-seq	hg38	encode		CL:1000458	melanocyte of skin	primary_cell			FALSE	FALSE	FALSE		CL	PASS	paired	adult	ENCSR000CUR	ENCFF230ZSG,ENCFF424HAA		0.11369
human	RNA_SEQ	CL:1001568 total RNA-seq	+	86	total RNA-seq	hg38	encode		CL:1001568	pulmonary artery endothelial cell	primary_cell			FALSE	FALSE	FALSE		CL	PASS	paired	adult	ENCSR000AAM	ENCFF520FAO,ENCFF811OBN		0.113971
human	RNA_SEQ	CL:1001606 polyA plus RNA-seq	+	87	polyA plus RNA-seq	hg38	encode		CL:1001606	foreskin keratinocyte	primary_cell			FALSE	FALSE	FALSE		CL	PASS	paired	newborn	ENCSR367AIV,ENCSR452VLO,ENCSR672JUF	ENCFF406ELU,ENCFF283IQC,ENCFF851BGA,ENCFF646IJP		0.125516
human	RNA_SEQ	CL:1001606 total RNA-seq	+	88	total RNA-seq	hg38	encode		CL:1001606	foreskin keratinocyte	primary_cell			FALSE	FALSE	FALSE		CL	PASS	paired	newborn	ENCSR034RPU	ENCFF907UJB,ENCFF892NLG		0.146366
human	RNA_SEQ	CL:1001608 polyA plus RNA-seq	+	89	polyA plus RNA-seq	hg38	encode		CL:1001608	foreskin fibroblast	primary_cell			FALSE	FALSE	FALSE		CL	PASS	paired	newborn	ENCSR261ISO,ENCSR851GNB	ENCFF744TRY,ENCFF734OLC		0.131968
human	RNA_SEQ	CL:2000001 polyA plus RNA-seq	+	90	polyA plus RNA-seq	hg38	encode		CL:2000001	peripheral blood mononuclear cell	primary_cell			FALSE	FALSE	FALSE		CL	PASS	paired	adult	ENCSR313TJR	ENCFF816BKU,		0.17452
human	RNA_SEQ	CL:2000007 total RNA-seq	+	91	total RNA-seq	hg38	encode		CL:2000007	articular chondrocyte of knee joint	primary_cell			FALSE	FALSE	FALSE		CL	PASS	paired	adult	ENCSR000CUE	ENCFF314QIG,ENCFF611HTK		0.0801494
human	RNA_SEQ	CL:2000010 total RNA-seq	+	92	total RNA-seq	hg38	encode		CL:2000010	dermis blood vessel endothelial cell	primary_cell			FALSE	FALSE	FALSE		CL	PASS	paired	child	ENCSR000AAI	ENCFF366CCB,ENCFF827XBB		0.133203
human	RNA_SEQ	CL:2000011 total RNA-seq	+	93	total RNA-seq	hg38	encode		CL:2000011	dermis lymphatic vessel endothelial cell	primary_cell			FALSE	FALSE	FALSE		CL	PASS	paired	child,adult	ENCSR000AAJ	ENCFF805UDX,ENCFF772AKN		0.113459
human	RNA_SEQ	CL:2000016 total RNA-seq	+	94	total RNA-seq	hg38	encode		CL:2000016	lung microvascular endothelial cell	primary_cell			FALSE	FALSE	FALSE		CL	PASS	paired	adult	ENCSR000AAP	ENCFF618FQK,ENCFF560TZR		0.126098
human	RNA_SEQ	CL:2000018 total RNA-seq	+	95	total RNA-seq	hg38	encode		CL:2000018	endothelial cell of coronary artery	primary_cell			FALSE	FALSE	FALSE		CL	PASS	paired	adult	ENCSR000AAF	ENCFF226UWU,ENCFF678MUA		0.103753
human	RNA_SEQ	CL:2000040 total RNA-seq	+	96	total RNA-seq	hg38	encode		CL:2000040	bladder microvascular endothelial cell	primary_cell			FALSE	FALSE	FALSE		CL	PASS	paired	adult	ENCSR000AAB	ENCFF168OLY,ENCFF809OGO		0.108766
human	RNA_SEQ	CL:2000041 total RNA-seq	+	97	total RNA-seq	hg38	encode		CL:2000041	dermis microvascular lymphatic vessel endothelial cell	primary_cell			FALSE	FALSE	FALSE		CL	PASS	paired	adult	ENCSR000AAK	ENCFF079OMS,ENCFF637DYP		0.117388
human	RNA_SEQ	CL:2000045 polyA plus RNA-seq	+	98	polyA plus RNA-seq	hg38	encode		CL:2000045	foreskin melanocyte	primary_cell			FALSE	FALSE	FALSE		CL	PASS	paired	newborn	ENCSR634LOX,ENCSR697EYE	ENCFF814YUZ,ENCFF730BTN		0.101354
human	RNA_SEQ	CL:2000066 total RNA-seq	+	99	total RNA-seq	hg38	encode		CL:2000066	cardiac ventricle fibroblast	primary_cell			FALSE	FALSE	FALSE		CL	PASS	paired	adult,unknown	ENCSR369RVN	ENCFF287LRZ,ENCFF422ZBK		0.233135
human	RNA_SEQ	CL:2000067 total RNA-seq	+	100	total RNA-seq	hg38	encode		CL:2000067	cardiac atrium fibroblast	primary_cell			FALSE	FALSE	FALSE		CL	PASS	paired	child	ENCSR110BDY	ENCFF417PPZ,ENCFF413ZPN		0.455009
human	RNA_SEQ	CL:2000068 total RNA-seq	+	101	total RNA-seq	hg38	encode		CL:2000068	pericardium fibroblast	primary_cell			FALSE	FALSE	FALSE		CL	PASS	paired	embryonic,unknown	ENCSR362HMX	ENCFF462KTY,ENCFF800LAV		0.44143
human	RNA_SEQ	CL:2000071 total RNA-seq	+	102	total RNA-seq	hg38	encode		CL:2000071	mammary microvascular endothelial cell	primary_cell			FALSE	FALSE	FALSE		CL	PASS	paired	adult	ENCSR815UVL	ENCFF818BRP,ENCFF880SCY		0.312111
human	RNA_SEQ	CL:2000078 total RNA-seq	+	103	total RNA-seq	hg38	encode		CL:2000078	placental pericyte	primary_cell			FALSE	FALSE	FALSE		CL	PASS	paired	newborn	ENCSR000CTX	ENCFF779FMR,ENCFF660PBL		0.103215
human	RNA_SEQ	CL:2000092 total RNA-seq	+	104	total RNA-seq	hg38	encode		CL:2000092	hair follicular keratinocyte	primary_cell			FALSE	FALSE	FALSE		CL	PASS	paired	adult	ENCSR680USE	ENCFF544MJM,ENCFF089RAP		0.346712
human	RNA_SEQ	CL:2000093 total RNA-seq	+	105	total RNA-seq	hg38	encode		CL:2000093	bronchus fibroblast of lung	primary_cell			FALSE	FALSE	FALSE		CL	PASS	paired	unknown	ENCSR620NSN	ENCFF383RPD,ENCFF549UKW		0.34249
human	RNA_SEQ	CL:2000094 total RNA-seq	+	106	total RNA-seq	hg38	encode		CL:2000094	nasal cavity respiratory epithelium epithelial cell of viscerocranial mucosa	primary_cell			FALSE	FALSE	FALSE		CL	PASS	paired	adult	ENCSR000AAL	ENCFF114NWW,ENCFF337PCP		0.0965544
human	RNA_SEQ	EFO:0001086 polyA plus RNA-seq	+	107	polyA plus RNA-seq	hg38	encode		EFO:0001086	A549	cell_line			FALSE	FALSE	FALSE		EFO	PASS	paired	adult	ENCSR000CON,ENCSR937WIG	ENCFF575YME,ENCFF929SPU,ENCFF622RST,ENCFF177KFI,ENCFF252IXJ		0.129406
human	RNA_SEQ	EFO:0001099 total RNA-seq	+	108	total RNA-seq	hg38	encode		EFO:0001099	Caco-2	cell_line			FALSE	FALSE	FALSE		EFO	PASS	single	adult	ENCSR469WPG	ENCFF144BNP,ENCFF483TRX		0.142845
human	RNA_SEQ	EFO:0001187 polyA plus RNA-seq	+	109	polyA plus RNA-seq	hg38	encode		EFO:0001187	HepG2	cell_line			FALSE	FALSE	FALSE		EFO	PASS	paired	child	ENCSR000CPE	ENCFF065PJM,ENCFF217MPH		0.17039
human	RNA_SEQ	EFO:0001187 total RNA-seq	+	110	total RNA-seq	hg38	encode		EFO:0001187	HepG2	cell_line			FALSE	FALSE	FALSE		EFO	PASS	paired	child	ENCSR181ZGR	ENCFF581ZGH,ENCFF177BYA		0.182945
human	RNA_SEQ	EFO:0001193 total RNA-seq	+	111	total RNA-seq	hg38	encode		EFO:0001193	HT-29	cell_line			FALSE	FALSE	FALSE		EFO	PASS	paired	adult	ENCSR971GPJ	ENCFF045DIU,ENCFF418DSY		0.215505
human	RNA_SEQ	EFO:0001196 polyA plus RNA-seq	+	112	polyA plus RNA-seq	hg38	encode		EFO:0001196	IMR-90	cell_line			FALSE	FALSE	FALSE		EFO	PASS	paired	embryonic	ENCSR000CTQ	ENCFF705NPF,ENCFF496XRW		0.208791
human	RNA_SEQ	EFO:0001196 total RNA-seq	+	113	total RNA-seq	hg38	encode		EFO:0001196	IMR-90	cell_line			FALSE	FALSE	FALSE		EFO	PASS	paired	embryonic	ENCSR000CTK	ENCFF087WJT,ENCFF281PBJ		0.113086
human	RNA_SEQ	EFO:0001200 total RNA-seq	+	114	total RNA-seq	hg38	encode		EFO:0001200	MCF 10A	cell_line			FALSE	FALSE	FALSE		EFO	PASS	single	adult	ENCSR815NTL	ENCFF458ASG,ENCFF417XMH		0.160679
human	RNA_SEQ	EFO:0001203 polyA plus RNA-seq	+	115	polyA plus RNA-seq	hg38	encode		EFO:0001203	MCF-7	cell_line			FALSE	FALSE	FALSE		EFO	PASS	paired	adult	ENCSR000CPT	ENCFF795XIC,ENCFF293SMI		0.121405
human	RNA_SEQ	EFO:0001203 total RNA-seq	+	116	total RNA-seq	hg38	encode		EFO:0001203	MCF-7	cell_line			FALSE	FALSE	FALSE		EFO	NOT_COMPLIANT	single	adult	ENCSR355JZC	ENCFF301XEH,		0.193715
human	RNA_SEQ	EFO:0002059 polyA plus RNA-seq	+	117	polyA plus RNA-seq	hg38	encode		EFO:0002059	HT1080	cell_line			FALSE	TRUE	FALSE		EFO	PASS	paired	adult	ENCSR067UNX,ENCSR166QLP	ENCFF225USB,ENCFF686YTX,ENCFF357YAW,ENCFF938SUP		0.175361
human	RNA_SEQ	EFO:0002059 total RNA-seq	+	118	total RNA-seq	hg38	encode		EFO:0002059	HT1080	cell_line			FALSE	FALSE	FALSE		EFO	PASS	paired	adult	ENCSR535VTR	ENCFF790DEA,ENCFF667TTV		0.266042
human	RNA_SEQ	EFO:0002067 polyA plus RNA-seq	+	119	polyA plus RNA-seq	hg38	encode		EFO:0002067	K562	cell_line			FALSE	FALSE	FALSE		EFO	PASS	paired	adult	ENCSR000AEM,ENCSR000AEO,ENCSR000CPH	ENCFF132DVY,ENCFF552CYS,ENCFF119ONM,ENCFF756LRF,ENCFF536ZVM,ENCFF816DIP		0.129111
human	RNA_SEQ	EFO:0002067 total RNA-seq	+	120	total RNA-seq	hg38	encode		EFO:0002067	K562	cell_line			FALSE	FALSE	FALSE		EFO	PASS	paired	adult	ENCSR000AEL,ENCSR000AEN,ENCSR109IQO	ENCFF980ZHM,ENCFF919EXM,ENCFF944XYT,ENCFF335LVS,ENCFF338GUE,ENCFF695FJS		0.098649
human	RNA_SEQ	EFO:0002074 total RNA-seq	+	121	total RNA-seq	hg38	encode		EFO:0002074	PC-3	cell_line			FALSE	FALSE	FALSE		EFO	PASS	paired	adult	ENCSR420NLC	ENCFF737SYB,ENCFF506BHU		0.195479
human	RNA_SEQ	EFO:0002101 total RNA-seq	+	122	total RNA-seq	hg38	encode		EFO:0002101	A172	cell_line			FALSE	FALSE	FALSE		EFO	PASS	paired	adult	ENCSR580GSX	ENCFF228AHT,ENCFF862GSI		0.280523
human	RNA_SEQ	EFO:0002103 total RNA-seq	+	123	total RNA-seq	hg38	encode		EFO:0002103	A375	cell_line			FALSE	FALSE	FALSE		EFO	PASS	paired	adult	ENCSR504VXC	ENCFF280YRS,ENCFF150WXP		0.151758
human	RNA_SEQ	EFO:0002106 total RNA-seq	+	124	total RNA-seq	hg38	encode		EFO:0002106	A673	cell_line			FALSE	FALSE	FALSE		EFO	PASS	single	child	ENCSR558SEE	ENCFF274TDF,ENCFF331DYX		0.139629
human	RNA_SEQ	EFO:0002150 total RNA-seq	+	125	total RNA-seq	hg38	encode		EFO:0002150	Caki2	cell_line			FALSE	FALSE	FALSE		EFO	WARNING	paired	adult	ENCSR584JXD	ENCFF591XND,ENCFF189JPF		0.999043
human	RNA_SEQ	EFO:0002179 total RNA-seq	+	126	total RNA-seq	hg38	encode		EFO:0002179	G401	cell_line			FALSE	FALSE	FALSE		EFO	PASS	paired	child	ENCSR653DFZ	ENCFF125TVD,ENCFF539ISW		0.595705
human	RNA_SEQ	EFO:0002184 total RNA-seq	+	127	total RNA-seq	hg38	encode		EFO:0002184	H4	cell_line			FALSE	FALSE	FALSE		EFO	PASS	paired	adult	ENCSR919QJT	ENCFF965MBA,ENCFF396BMJ		0.508664
human	RNA_SEQ	EFO:0002234 total RNA-seq	+	128	total RNA-seq	hg38	encode		EFO:0002234	MG63	cell_line			FALSE	FALSE	FALSE		EFO	WARNING	paired	child	ENCSR971KNW	ENCFF974CXF,ENCFF943UFE		0.76912
human	RNA_SEQ	EFO:0002330 total RNA-seq	+	129	total RNA-seq	hg38	encode		EFO:0002330	SJSA1	cell_line			FALSE	FALSE	FALSE		EFO	PASS	paired	adult	ENCSR880EGO	ENCFF318MTJ,ENCFF092MAL		0.219048
human	RNA_SEQ	EFO:0002713 total RNA-seq	+	130	total RNA-seq	hg38	encode		EFO:0002713	Panc1	cell_line			FALSE	FALSE	FALSE		EFO	NOT_COMPLIANT	single	adult	ENCSR128CYL	ENCFF962EZE,		0.238808
human	RNA_SEQ	EFO:0002779 polyA plus RNA-seq	+	131	polyA plus RNA-seq	hg38	encode		EFO:0002779	BJ	cell_line			FALSE	FALSE	FALSE		EFO	PASS	paired	newborn	ENCSR000COP	ENCFF829TKX,ENCFF499BNP		0.215854
human	RNA_SEQ	EFO:0002784 polyA plus RNA-seq	+	132	polyA plus RNA-seq	hg38	encode		EFO:0002784	GM12878	cell_line			FALSE	FALSE	FALSE		EFO	PASS	paired	adult	ENCSR000AED,ENCSR000AEF,ENCSR000COQ	ENCFF617ZDV,ENCFF678ITA,ENCFF914IXY,ENCFF741GVL,ENCFF243ECE,ENCFF033GEA		0.105302
human	RNA_SEQ	EFO:0002784 total RNA-seq	+	133	total RNA-seq	hg38	encode		EFO:0002784	GM12878	cell_line			FALSE	FALSE	FALSE		EFO	PASS	paired	adult	ENCSR000AEC,ENCSR000AEE	ENCFF470BSF,ENCFF993POP,ENCFF551IAP,ENCFF808QGQ		0.101373
human	RNA_SEQ	EFO:0002791 polyA plus RNA-seq	+	134	polyA plus RNA-seq	hg38	encode		EFO:0002791	HeLa-S3	cell_line			FALSE	FALSE	FALSE		EFO	PASS	paired	adult	ENCSR000CPR	ENCFF708PAF,ENCFF036FQP		0.159168
human	RNA_SEQ	EFO:0002819 total RNA-seq	+	135	total RNA-seq	hg38	encode		EFO:0002819	Calu3	cell_line			FALSE	FALSE	FALSE		EFO	PASS	single	adult	ENCSR897JEH	ENCFF873UUS,ENCFF010HRB		0.136725
human	RNA_SEQ	EFO:0002824 total RNA-seq	+	136	total RNA-seq	hg38	encode		EFO:0002824	HCT116	cell_line			FALSE	FALSE	FALSE		EFO	NOT_COMPLIANT	single	adult	ENCSR698RPL	ENCFF087ORU,		0.234185
human	RNA_SEQ	EFO:0002847 total RNA-seq	+	137	total RNA-seq	hg38	encode		EFO:0002847	PC-9	cell_line			FALSE	FALSE	FALSE		EFO	PASS	single	unknown	ENCSR743GKS	ENCFF682NDW,ENCFF824EJY		0.138231
human	RNA_SEQ	EFO:0003042 polyA plus RNA-seq	+	138	polyA plus RNA-seq	hg38	encode		EFO:0003042	H1	cell_line			FALSE	FALSE	FALSE		EFO	PASS	paired	embryonic	ENCSR000COU,ENCSR043RSE,ENCSR670WQY	ENCFF501KFP,ENCFF636VGI,ENCFF190ZWO,ENCFF761BKF		0.102938
human	RNA_SEQ	EFO:0003042 total RNA-seq	+	139	total RNA-seq	hg38	encode		EFO:0003042	H1	cell_line			FALSE	FALSE	FALSE		EFO	PASS	single	embryonic	ENCSR895ZTB	ENCFF031QGE,ENCFF094ZZR		0.172712
human	RNA_SEQ	EFO:0003044 polyA plus RNA-seq	+	140	polyA plus RNA-seq	hg38	encode		EFO:0003044	NCI-H460	cell_line			FALSE	TRUE	FALSE		EFO	PASS	paired	unknown	ENCSR625QJI	ENCFF086IIB,ENCFF999RBB		0.376862
human	RNA_SEQ	EFO:0003044 total RNA-seq	+	141	total RNA-seq	hg38	encode		EFO:0003044	NCI-H460	cell_line			FALSE	FALSE	FALSE		EFO	PASS	paired	unknown	ENCSR164OCT	ENCFF695GPR,ENCFF448PWM		0.143614
human	RNA_SEQ	EFO:0003045 total RNA-seq	+	142	total RNA-seq	hg38	encode		EFO:0003045	H9	cell_line			FALSE	FALSE	FALSE		EFO	PASS	single	embryonic	ENCSR712BRU	ENCFF920HIF,ENCFF270EUJ		0.148028
human	RNA_SEQ	EFO:0003072 polyA plus RNA-seq	+	143	polyA plus RNA-seq	hg38	encode		EFO:0003072	SK-N-SH	cell_line			FALSE	FALSE	FALSE		EFO	PASS	paired	child	ENCSR000CTT	ENCFF601EJS,ENCFF416AMC		0.193977
human	RNA_SEQ	EFO:0005697 total RNA-seq	+	144	total RNA-seq	hg38	encode		EFO:0005697	M059J	cell_line			FALSE	FALSE	FALSE		EFO	PASS	paired	adult	ENCSR696SMK	ENCFF940PJY,ENCFF245PRB		0.42146
human	RNA_SEQ	EFO:0005698 total RNA-seq	+	145	total RNA-seq	hg38	encode		EFO:0005698	Daoy	cell_line			FALSE	FALSE	FALSE		EFO	PASS	paired	child	ENCSR254JJM	ENCFF196LHX,ENCFF003RPR		0.339673
human	RNA_SEQ	EFO:0005712 total RNA-seq	+	146	total RNA-seq	hg38	encode		EFO:0005712	RPMI7951	cell_line			FALSE	FALSE	FALSE		EFO	PASS	paired	adult	ENCSR320BRR	ENCFF629XGV,ENCFF819GMD		0.233296
human	RNA_SEQ	EFO:0005714 total RNA-seq	+	147	total RNA-seq	hg38	encode		EFO:0005714	LHCN-M2	cell_line			FALSE	FALSE	FALSE		EFO	PASS	paired	adult	ENCSR332DBS	ENCFF197PAV,ENCFF634DYK		0.183317
human	RNA_SEQ	EFO:0005719 total RNA-seq	+	148	total RNA-seq	hg38	encode		EFO:0005719	Karpas-422	cell_line			FALSE	FALSE	FALSE		EFO	WARNING	paired	adult	ENCSR314LXG	ENCFF505JCK,ENCFF486HVO		0.168227
human	RNA_SEQ	EFO:0005720 polyA plus RNA-seq	+	149	polyA plus RNA-seq	hg38	encode		EFO:0005720	SK-MEL-5	cell_line			FALSE	TRUE	FALSE		EFO	PASS	paired	adult	ENCSR201WVA,ENCSR291DJH	ENCFF117JSP,ENCFF960QLH,ENCFF705NXO,ENCFF767ZJK		0.225654
human	RNA_SEQ	EFO:0005720 total RNA-seq	+	150	total RNA-seq	hg38	encode		EFO:0005720	SK-MEL-5	cell_line			FALSE	FALSE	FALSE		EFO	PASS	paired	adult	ENCSR669KQU	ENCFF492KPL,ENCFF334FVR		0.188157
human	RNA_SEQ	EFO:0005721 polyA plus RNA-seq	+	151	polyA plus RNA-seq	hg38	encode		EFO:0005721	SK-N-DZ	cell_line			FALSE	TRUE	FALSE		EFO	PASS	paired	child	ENCSR255NYQ,ENCSR569JKX	ENCFF770TOE,ENCFF218MMR,ENCFF122IKA,ENCFF442QOS		0.23734
human	RNA_SEQ	EFO:0005722 total RNA-seq	+	152	total RNA-seq	hg38	encode		EFO:0005722	SJCRH30	cell_line			FALSE	FALSE	FALSE		EFO	PASS	paired	child	ENCSR568YRP	ENCFF637ANZ,ENCFF205ELZ		0.110203
human	RNA_SEQ	EFO:0005723 total RNA-seq	+	153	total RNA-seq	hg38	encode		EFO:0005723	GM23248	cell_line			FALSE	FALSE	FALSE		EFO	PASS	paired	adult	ENCSR797BPP	ENCFF321EHO,ENCFF537XPY		0.364475
human	RNA_SEQ	EFO:0005904 total RNA-seq	+	154	total RNA-seq	hg38	encode		EFO:0005904	H7	cell_line			FALSE	FALSE	FALSE		EFO	PASS	paired	embryonic	ENCSR490SQH	ENCFF181QTI,ENCFF333TRZ		0.192968
human	RNA_SEQ	EFO:0006270 polyA plus RNA-seq	+	155	polyA plus RNA-seq	hg38	encode		EFO:0006270	AG04450	cell_line			FALSE	FALSE	FALSE		EFO	PASS	paired	embryonic	ENCSR000COO	ENCFF735EPI,ENCFF375WAO		0.184604
human	RNA_SEQ	EFO:0006711 total RNA-seq	+	156	total RNA-seq	hg38	encode		EFO:0006711	OCI-LY7	cell_line			FALSE	FALSE	FALSE		EFO	PASS	paired	adult	ENCSR001HHK	ENCFF155OWV,ENCFF824TCL		0.148755
human	RNA_SEQ	EFO:0007089 polyA plus RNA-seq	+	157	polyA plus RNA-seq	hg38	encode		EFO:0007089	HUES64	cell_line			FALSE	FALSE	FALSE		EFO	PASS	paired	embryonic	ENCSR348EFG,ENCSR738PHQ	ENCFF022QBF,ENCFF629VCP		0.299772
human	RNA_SEQ	EFO:0007950 total RNA-seq	+	158	total RNA-seq	hg38	encode		EFO:0007950	GM23338	cell_line			FALSE	FALSE	FALSE		EFO	PASS	paired	adult	ENCSR938LSP	ENCFF850SIL,ENCFF990JYU		0.109169
human	RNA_SEQ	EFO:0009318 total RNA-seq	+	159	total RNA-seq	hg38	encode		EFO:0009318	HFFc6	cell_line			FALSE	FALSE	FALSE		EFO	PASS	single	newborn	ENCSR146ZSP,ENCSR381OTM,ENCSR420ZKB,ENCSR636LEU,ENCSR735JKB,ENCSR841QAC	ENCFF908IDY,ENCFF358XLV,ENCFF035NBN,ENCFF609BRW,ENCFF381OAF,ENCFF863HRX,ENCFF846ZXD,ENCFF275DKR,ENCFF540KUH,ENCFF780WXQ,ENCFF810RQU,ENCFF948GWD,ENCFF809EFQ,ENCFF481GCF,ENCFF263QOA,ENCFF967UDD,ENCFF194FVM,ENCFF227FSF,ENCFF022UDF,ENCFF258OMA,ENCFF884AOS,ENCFF114DWJ,ENCFF366OMS,ENCFF590IXG,ENCFF405VAB,ENCFF640OGT		0.1051
human	RNA_SEQ	EFO:0009747 total RNA-seq	+	160	total RNA-seq	hg38	encode		EFO:0009747	WTC11	cell_line			FALSE	FALSE	FALSE		EFO	PASS	single	adult	ENCSR450EXF	ENCFF634WOM,ENCFF762OOJ,ENCFF101HNE		0.113128
human	RNA_SEQ	EFO:0030018 polyA plus RNA-seq	+	161	polyA plus RNA-seq	hg38	encode		EFO:0030018	BLaER1	cell_line			FALSE	FALSE	FALSE		EFO	PASS	paired	unknown	ENCSR733YIU	ENCFF761LPC,ENCFF048RCK		0.158143
human	RNA_SEQ	NTR:0000427 polyA plus RNA-seq	+	162	polyA plus RNA-seq	hg38	encode		NTR:0000427	neurosphere	primary_cell			FALSE	FALSE	FALSE		NTR	PASS	paired	embryonic	ENCSR043KVA,ENCSR051GPK,ENCSR256YHI	ENCFF674RUW,ENCFF638TAY,ENCFF615IJV		0.0727449
human	RNA_SEQ	NTR:0000491 total RNA-seq	+	163	total RNA-seq	hg38	encode		NTR:0000491	Right ventricle myocardium inferior	tissue			FALSE	FALSE	FALSE		NTR	PASS	single	adult	ENCSR015PUN	ENCFF952CKD,		0.324277
human	RNA_SEQ	NTR:0000492 total RNA-seq	+	164	total RNA-seq	hg38	encode		NTR:0000492	Right ventricle myocardium superior	tissue			FALSE	FALSE	FALSE		NTR	PASS	single	adult	ENCSR132VGJ	ENCFF198IBF,		0.288472
human	RNA_SEQ	NTR:0000493 total RNA-seq	+	165	total RNA-seq	hg38	encode		NTR:0000493	left ventricle myocardium inferior	tissue			FALSE	FALSE	FALSE		NTR	PASS	single	adult	ENCSR516TTH	ENCFF709QRA,		0.304976
human	RNA_SEQ	NTR:0000494 total RNA-seq	+	166	total RNA-seq	hg38	encode		NTR:0000494	left ventricle myocardium superior	tissue			FALSE	FALSE	FALSE		NTR	PASS	single	adult	ENCSR876TAN	ENCFF571AFR,		0.313111
human	RNA_SEQ	NTR:0000856 polyA plus RNA-seq	+	167	polyA plus RNA-seq	hg38	encode		NTR:0000856	mesendoderm	in_vitro_differentiated_cells			FALSE	FALSE	FALSE		NTR	PASS	paired	embryonic	ENCSR700BEW,ENCSR976JGI	ENCFF101ASV,ENCFF373WQE		0.163086
human	RNA_SEQ	NTR:0003013 polyA plus RNA-seq	+	168	polyA plus RNA-seq	hg38	encode		NTR:0003013	placental basal plate	tissue			FALSE	FALSE	FALSE		NTR	PASS	paired	embryonic	ENCSR104ZDH,ENCSR706XCG,ENCSR793CEK,ENCSR999CPT	ENCFF056NWD,ENCFF777ZZR,ENCFF794ZUR,ENCFF487HBP		0.0708748
human	RNA_SEQ	UBERON:0000016 polyA plus RNA-seq	+	169	polyA plus RNA-seq	hg38	encode		UBERON:0000016	endocrine pancreas	tissue			FALSE	FALSE	FALSE		UBERON	PASS	paired	adult	ENCSR271DJJ,ENCSR518XRJ	ENCFF533JTF,ENCFF670XJQ		0.0839736
human	RNA_SEQ	UBERON:0000019 total RNA-seq	+	170	total RNA-seq	hg38	encode		UBERON:0000019	camera-type eye	tissue			FALSE	FALSE	FALSE		UBERON	PASS	paired	embryonic	ENCSR000AFO	ENCFF676EVQ,ENCFF994IOW		0.0823258
human	RNA_SEQ	UBERON:0000056 total RNA-seq	+	171	total RNA-seq	hg38	encode		UBERON:0000056	ureter	tissue			FALSE	FALSE	FALSE		UBERON	PASS	single	adult	ENCSR619DQO	ENCFF592NIB,		0.143397
human	RNA_SEQ	UBERON:0000081 total RNA-seq	+	172	total RNA-seq	hg38	encode		UBERON:0000081	metanephros	tissue			FALSE	FALSE	FALSE		UBERON	PASS	paired	embryonic	ENCSR000AFA	ENCFF367PUX,ENCFF236DSW		0.0695443
human	RNA_SEQ	UBERON:0000088 polyA plus RNA-seq	+	173	polyA plus RNA-seq	hg38	encode		UBERON:0000088	trophoblast	tissue			FALSE	FALSE	FALSE		UBERON	PASS	paired	embryonic	ENCSR176FKY,ENCSR701UNO,ENCSR779ZJW	ENCFF060EGL,ENCFF633OPC,ENCFF813JFQ		0.0689521
human	RNA_SEQ	UBERON:0000305 polyA plus RNA-seq	+	174	polyA plus RNA-seq	hg38	encode		UBERON:0000305	amnion	tissue			FALSE	FALSE	FALSE		UBERON	PASS	paired	embryonic	ENCSR534UXT,ENCSR557PFL,ENCSR784PDN	ENCFF636BRP,ENCFF866JMO,ENCFF734UPN		0.0581395
human	RNA_SEQ	UBERON:0000317 total RNA-seq	+	175	total RNA-seq	hg38	encode		UBERON:0000317	colonic mucosa	tissue			FALSE	FALSE	FALSE		UBERON	PASS	single	adult	ENCSR202OWR	ENCFF767NPP,		0.230285
human	RNA_SEQ	UBERON:0000473 polyA plus RNA-seq	+	176	polyA plus RNA-seq	hg38	encode		UBERON:0000473	testis	tissue			FALSE	FALSE	FALSE		UBERON	NOT_COMPLIANT	paired	adult	ENCSR693GGB	ENCFF134ALH,ENCFF725NOE		0.177075
human	RNA_SEQ	UBERON:0000473 total RNA-seq	+	177	total RNA-seq	hg38	encode		UBERON:0000473	testis	tissue			FALSE	FALSE	FALSE		UBERON	PASS	paired	adult	ENCSR029KNZ,ENCSR344MQK	ENCFF182JIC,ENCFF333KHL		0.0525128
human	RNA_SEQ	UBERON:0000945 polyA plus RNA-seq	+	178	polyA plus RNA-seq	hg38	encode		UBERON:0000945	stomach	tissue			FALSE	FALSE	FALSE		UBERON	PASS	paired	adult	ENCSR721HDG,ENCSR980UEY	ENCFF504JQU,ENCFF279XJK		0.468656
human	RNA_SEQ	UBERON:0000945 total RNA-seq	+	179	total RNA-seq	hg38	encode		UBERON:0000945	stomach	tissue			FALSE	FALSE	FALSE		UBERON	PASS	paired	adult	ENCSR296PMS,ENCSR471RUK,ENCSR752UNJ,ENCSR853WOM	ENCFF145OAS,ENCFF561TMR,ENCFF056FRZ,ENCFF818TKM		0.215965
human	RNA_SEQ	UBERON:0000947 polyA plus RNA-seq	+	180	polyA plus RNA-seq	hg38	encode		UBERON:0000947	aorta	tissue			FALSE	FALSE	FALSE		UBERON	PASS	paired	adult	ENCSR763NOO,ENCSR995BHD	ENCFF137BCU,ENCFF386YGS		0.355229
human	RNA_SEQ	UBERON:0000947 total RNA-seq	+	181	total RNA-seq	hg38	encode		UBERON:0000947	aorta	tissue			FALSE	FALSE	FALSE		UBERON	PASS	single	adult	ENCSR185TQB,ENCSR377FPC	ENCFF542TGZ,ENCFF197PEN		0.101992
human	RNA_SEQ	UBERON:0000948 polyA plus RNA-seq	+	182	polyA plus RNA-seq	hg38	encode		UBERON:0000948	heart	tissue			FALSE	FALSE	FALSE		UBERON	WARNING	paired	adult	ENCSR635GTY	ENCFF045ZHZ,ENCFF184BBU		0.34061
human	RNA_SEQ	UBERON:0000948 total RNA-seq	+	183	total RNA-seq	hg38	encode		UBERON:0000948	heart	tissue			FALSE	FALSE	FALSE		UBERON	PASS	paired	adult	ENCSR000AHH	ENCFF018EZY,		0.087664
human	RNA_SEQ	UBERON:0000955 polyA plus RNA-seq	+	184	polyA plus RNA-seq	hg38	encode		UBERON:0000955	brain	tissue			FALSE	FALSE	FALSE		UBERON	NOT_COMPLIANT	paired	adult	ENCSR274JRR	ENCFF083QJY,ENCFF637ZBG		0.618462
human	RNA_SEQ	UBERON:0000992 polyA plus RNA-seq	+	185	polyA plus RNA-seq	hg38	encode		UBERON:0000992	ovary	tissue			FALSE	FALSE	FALSE		UBERON	PASS	paired	adult	ENCSR046XHI,ENCSR725TPW	ENCFF096UCI,ENCFF751PQP		0.121229
human	RNA_SEQ	UBERON:0000992 total RNA-seq	+	186	total RNA-seq	hg38	encode		UBERON:0000992	ovary	tissue			FALSE	FALSE	FALSE		UBERON	PASS	paired	adult	ENCSR042GYH,ENCSR841ADZ	ENCFF411VWO,ENCFF368TTD		0.115454
human	RNA_SEQ	UBERON:0000995 total RNA-seq	+	187	total RNA-seq	hg38	encode		UBERON:0000995	uterus	tissue			FALSE	FALSE	FALSE		UBERON	PASS	paired	adult	ENCSR071ZLM,ENCSR113HQM	ENCFF432ENB,ENCFF823LKJ		0.361651
human	RNA_SEQ	UBERON:0000996 total RNA-seq	+	188	total RNA-seq	hg38	encode		UBERON:0000996	vagina	tissue			FALSE	FALSE	FALSE		UBERON	PASS	paired	adult	ENCSR146LBD	ENCFF477AQU,		0.239067
human	RNA_SEQ	UBERON:0001013 polyA plus RNA-seq	+	189	polyA plus RNA-seq	hg38	encode		UBERON:0001013	adipose tissue	tissue			FALSE	FALSE	FALSE		UBERON	PASS	paired	adult	ENCSR686JJB,ENCSR741QEH	ENCFF267DQT,ENCFF206OGU		0.165996
human	RNA_SEQ	UBERON:0001043 polyA plus RNA-seq	+	190	polyA plus RNA-seq	hg38	encode		UBERON:0001043	esophagus	tissue			FALSE	FALSE	FALSE		UBERON	PASS	paired	adult	ENCSR102TQN,ENCSR993QGR	ENCFF915WBG,ENCFF988EBT		0.0977549
human	RNA_SEQ	UBERON:0001072 total RNA-seq	+	191	total RNA-seq	hg38	encode		UBERON:0001072	posterior vena cava	tissue			FALSE	FALSE	FALSE		UBERON	PASS	single	adult	ENCSR130TZW,ENCSR149AHS	ENCFF568EVH,ENCFF509OMC		0.122465
human	RNA_SEQ	UBERON:0001114 total RNA-seq	+	192	total RNA-seq	hg38	encode		UBERON:0001114	right lobe of liver	tissue			FALSE	FALSE	FALSE		UBERON	PASS	paired	adult	ENCSR226KML,ENCSR504QMK	ENCFF103EZF,ENCFF672AXQ		0.152658
human	RNA_SEQ	UBERON:0001115 total RNA-seq	+	193	total RNA-seq	hg38	encode		UBERON:0001115	left lobe of liver	tissue			FALSE	FALSE	FALSE		UBERON	PASS	single	adult	ENCSR357BYU	ENCFF253SBE,		0.223854
human	RNA_SEQ	UBERON:0001134 total RNA-seq	+	194	total RNA-seq	hg38	encode		UBERON:0001134	skeletal muscle tissue	tissue			FALSE	FALSE	FALSE		UBERON	PASS	paired	embryonic	ENCSR000AFF	ENCFF285OHV,ENCFF679IIG		0.104017
human	RNA_SEQ	UBERON:0001150 total RNA-seq	+	195	total RNA-seq	hg38	encode		UBERON:0001150	body of pancreas	tissue			FALSE	FALSE	FALSE		UBERON	PASS	paired	adult	ENCSR586SYA,ENCSR671IYC	ENCFF731FYT,ENCFF784RHW		0.144673
human	RNA_SEQ	UBERON:0001157 total RNA-seq	+	196	total RNA-seq	hg38	encode		UBERON:0001157	transverse colon	tissue			FALSE	FALSE	FALSE		UBERON	PASS	paired	adult	ENCSR403SZN,ENCSR630VJN,ENCSR653ZJF,ENCSR800WIY	ENCFF807KQZ,ENCFF672VYQ,ENCFF844TIV,ENCFF542OVF		0.0972787
human	RNA_SEQ	UBERON:0001159 polyA plus RNA-seq	+	197	polyA plus RNA-seq	hg38	encode		UBERON:0001159	sigmoid colon	tissue			FALSE	FALSE	FALSE		UBERON	PASS	paired	adult	ENCSR825GWD,ENCSR999ZCI	ENCFF304GQR,ENCFF929RPC		0.3217
human	RNA_SEQ	UBERON:0001159 total RNA-seq	+	198	total RNA-seq	hg38	encode		UBERON:0001159	sigmoid colon	tissue			FALSE	FALSE	FALSE		UBERON	PASS	paired	adult	ENCSR094GVZ,ENCSR812AKX,ENCSR827IXS,ENCSR857WJK	ENCFF387UUZ,ENCFF372DGR,ENCFF118XUB,ENCFF593EJA		0.099388
human	RNA_SEQ	UBERON:0001211 total RNA-seq	+	199	total RNA-seq	hg38	encode		UBERON:0001211	Peyer's patch	tissue			FALSE	FALSE	FALSE		UBERON	PASS	paired	adult	ENCSR257NIR,ENCSR450BNZ,ENCSR544SAU,ENCSR802HPM	ENCFF666KUJ,ENCFF542BVY,ENCFF684FER,ENCFF980FZG		0.107442
human	RNA_SEQ	UBERON:0001255 polyA plus RNA-seq	+	200	polyA plus RNA-seq	hg38	encode		UBERON:0001255	urinary bladder	tissue			FALSE	FALSE	FALSE		UBERON	PASS	paired	child	ENCSR448DCX	ENCFF214DTC,		0.273257
human	RNA_SEQ	UBERON:0001255 total RNA-seq	+	201	total RNA-seq	hg38	encode		UBERON:0001255	urinary bladder	tissue			FALSE	FALSE	FALSE		UBERON	PASS	paired	embryonic	ENCSR000AEV	ENCFF775XPO,ENCFF413JRJ		0.0683271
human	RNA_SEQ	UBERON:0001264 polyA plus RNA-seq	+	202	polyA plus RNA-seq	hg38	encode		UBERON:0001264	pancreas	tissue			FALSE	FALSE	FALSE		UBERON	PASS	paired	adult	ENCSR571BML,ENCSR629VMZ	ENCFF898IHN,ENCFF091AGW		0.10472
human	RNA_SEQ	UBERON:0001264 total RNA-seq	+	203	total RNA-seq	hg38	encode		UBERON:0001264	pancreas	tissue			FALSE	FALSE	FALSE		UBERON	PASS	single	adult	ENCSR075ZTG,ENCSR165QTZ,ENCSR432EBE,ENCSR523RGW,ENCSR579BDN	ENCFF579HXI,ENCFF013IKJ,ENCFF210MJF,ENCFF901ATL,ENCFF788FRD		0.104864
human	RNA_SEQ	UBERON:0001322 total RNA-seq	+	204	total RNA-seq	hg38	encode		UBERON:0001322	sciatic nerve	tissue			FALSE	FALSE	FALSE		UBERON	PASS	single	adult	ENCSR631NUQ	ENCFF296HLN,		0.129672
human	RNA_SEQ	UBERON:0001323 total RNA-seq	+	205	total RNA-seq	hg38	encode		UBERON:0001323	tibial nerve	tissue			FALSE	FALSE	FALSE		UBERON	PASS	paired	adult	ENCSR272UNO,ENCSR648OSR,ENCSR796HLX,ENCSR858QEL	ENCFF281UGH,ENCFF304ZAM,ENCFF532KPO,ENCFF108RDF		0.104107
human	RNA_SEQ	UBERON:0001383 polyA plus RNA-seq	+	206	polyA plus RNA-seq	hg38	encode		UBERON:0001383	muscle of leg	tissue			FALSE	FALSE	FALSE		UBERON	PASS	paired	embryonic	ENCSR699YJR	ENCFF973GAD,		0.0942946
human	RNA_SEQ	UBERON:0001496 total RNA-seq	+	207	total RNA-seq	hg38	encode		UBERON:0001496	ascending aorta	tissue			FALSE	FALSE	FALSE		UBERON	PASS	paired	adult	ENCSR719PXC	ENCFF597SVD,		0.863309
human	RNA_SEQ	UBERON:0001515 total RNA-seq	+	208	total RNA-seq	hg38	encode		UBERON:0001515	thoracic aorta	tissue			FALSE	FALSE	FALSE		UBERON	PASS	paired	adult	ENCSR429EWK,ENCSR837ZLY	ENCFF589ZMT,ENCFF512AIP,ENCFF833YCY		0.101503
human	RNA_SEQ	UBERON:0001723 total RNA-seq	+	209	total RNA-seq	hg38	encode		UBERON:0001723	tongue	tissue			FALSE	FALSE	FALSE		UBERON	PASS	paired	embryonic	ENCSR000AFL	ENCFF175KXC,ENCFF967PCH		0.139786
human	RNA_SEQ	UBERON:0001870 total RNA-seq	+	210	total RNA-seq	hg38	encode		UBERON:0001870	frontal cortex	tissue			FALSE	FALSE	FALSE		UBERON	PASS	paired	embryonic	ENCSR000AEY	ENCFF217HQN,ENCFF645OND		0.0856145
human	RNA_SEQ	UBERON:0001871 total RNA-seq	+	211	total RNA-seq	hg38	encode		UBERON:0001871	temporal lobe	tissue			FALSE	FALSE	FALSE		UBERON	PASS	paired	embryonic	ENCSR000AFJ	ENCFF709SZT,ENCFF112ZFT		0.0979568
human	RNA_SEQ	UBERON:0001872 total RNA-seq	+	212	total RNA-seq	hg38	encode		UBERON:0001872	parietal lobe	tissue			FALSE	FALSE	FALSE		UBERON	PASS	paired	embryonic	ENCSR000AFE	ENCFF470OAY,ENCFF063VAO		0.0635922
human	RNA_SEQ	UBERON:0001894 total RNA-seq	+	213	total RNA-seq	hg38	encode		UBERON:0001894	diencephalon	tissue			FALSE	FALSE	FALSE		UBERON	PASS	paired	embryonic	ENCSR000AEX	ENCFF355IUO,ENCFF409QSM		0.0728181
human	RNA_SEQ	UBERON:0001987 polyA plus RNA-seq	+	214	polyA plus RNA-seq	hg38	encode		UBERON:0001987	placenta	tissue			FALSE	FALSE	FALSE		UBERON	PASS	paired	embryonic	ENCSR880XLM	ENCFF663KZI,		0.164822
human	RNA_SEQ	UBERON:0001987 total RNA-seq	+	215	total RNA-seq	hg38	encode		UBERON:0001987	placenta	tissue			FALSE	FALSE	FALSE		UBERON	PASS	single	embryonic	ENCSR010HIU,ENCSR244HHV,ENCSR288RRZ,ENCSR308XAR,ENCSR420YFF,ENCSR464VSR,ENCSR479MNN,ENCSR484WZL,ENCSR648YUM,ENCSR899OKE,ENCSR903XMI,ENCSR942YMN	ENCFF419TJX,ENCFF503NGO,ENCFF189MNY,ENCFF597XJZ,ENCFF581PRF,ENCFF992XOR,ENCFF400CHK,ENCFF697OAU,ENCFF196UHI,ENCFF297UUV,ENCFF430NYX,ENCFF413WXI		0.0722145
human	RNA_SEQ	UBERON:0002021 total RNA-seq	+	216	total RNA-seq	hg38	encode		UBERON:0002021	occipital lobe	tissue			FALSE	FALSE	FALSE		UBERON	PASS	paired	embryonic	ENCSR000AFD	ENCFF537TSF,ENCFF605ZUY		0.0793705
human	RNA_SEQ	UBERON:0002037 polyA plus RNA-seq	+	217	polyA plus RNA-seq	hg38	encode		UBERON:0002037	cerebellum	tissue			FALSE	FALSE	FALSE		UBERON	PASS	paired	embryonic	ENCSR470JHE	ENCFF163BTT,		0.0956198
human	RNA_SEQ	UBERON:0002037 total RNA-seq	+	218	total RNA-seq	hg38	encode		UBERON:0002037	cerebellum	tissue			FALSE	FALSE	FALSE		UBERON	PASS	paired	embryonic	ENCSR000AEW	ENCFF638TDD,ENCFF205FCQ		0.0463505
human	RNA_SEQ	UBERON:0002046 total RNA-seq	+	219	total RNA-seq	hg38	encode		UBERON:0002046	thyroid gland	tissue			FALSE	FALSE	FALSE		UBERON	PASS	paired	adult	ENCSR023ZXN,ENCSR238ZZD,ENCSR532LJV,ENCSR687HJY	ENCFF833MXC,ENCFF837FLM,ENCFF101SYV,ENCFF166WWA,ENCFF796PND,ENCFF744XXD		0.0762268
human	RNA_SEQ	UBERON:0002048 polyA plus RNA-seq	+	220	polyA plus RNA-seq	hg38	encode		UBERON:0002048	lung	tissue			FALSE	FALSE	FALSE		UBERON	PASS	paired	adult	ENCSR917YHC	ENCFF124RPC,		0.119172
human	RNA_SEQ	UBERON:0002048 total RNA-seq	+	221	total RNA-seq	hg38	encode		UBERON:0002048	lung	tissue			FALSE	FALSE	FALSE		UBERON	PASS	paired	embryonic	ENCSR000AFC	ENCFF892OBT,ENCFF340HZJ		0.0813446
human	RNA_SEQ	UBERON:0002078 polyA plus RNA-seq	+	222	polyA plus RNA-seq	hg38	encode		UBERON:0002078	right cardiac atrium	tissue			FALSE	FALSE	FALSE		UBERON	PASS	paired	adult	ENCSR675YAS	ENCFF643ZAD,		0.105767
human	RNA_SEQ	UBERON:0002078 total RNA-seq	+	223	total RNA-seq	hg38	encode		UBERON:0002078	right cardiac atrium	tissue			FALSE	FALSE	FALSE		UBERON	PASS	single	adult	ENCSR266PVZ,ENCSR622PIH,ENCSR853TXT,ENCSR867WQC	ENCFF474WFJ,ENCFF808SDN,ENCFF756IDW,ENCFF858QRQ		0.121841
human	RNA_SEQ	UBERON:0002079 total RNA-seq	+	224	total RNA-seq	hg38	encode		UBERON:0002079	left cardiac atrium	tissue			FALSE	FALSE	FALSE		UBERON	PASS	single	adult	ENCSR652PHZ,ENCSR993IPO	ENCFF185FBE,ENCFF573WTP		0.157895
human	RNA_SEQ	UBERON:0002080 polyA plus RNA-seq	+	225	polyA plus RNA-seq	hg38	encode		UBERON:0002080	heart right ventricle	tissue			FALSE	FALSE	FALSE		UBERON	PASS	paired	adult	ENCSR433XCV	ENCFF774PKK,		0.171295
human	RNA_SEQ	UBERON:0002080 total RNA-seq	+	226	total RNA-seq	hg38	encode		UBERON:0002080	heart right ventricle	tissue			FALSE	FALSE	FALSE		UBERON	PASS	single	adult	ENCSR197GCF,ENCSR252UHW,ENCSR278TQR,ENCSR441IDG,ENCSR727DPU,ENCSR828JSJ,ENCSR854VRX,ENCSR889IAP,ENCSR915EBZ,ENCSR997KDB	ENCFF859QIP,ENCFF645AYP,ENCFF698OWI,ENCFF418QHL,ENCFF292PFL,ENCFF697ZFD,ENCFF097IIL,ENCFF762IUC,ENCFF043VUO,ENCFF895JFS		0.105202
human	RNA_SEQ	UBERON:0002084 polyA plus RNA-seq	+	227	polyA plus RNA-seq	hg38	encode		UBERON:0002084	heart left ventricle	tissue			FALSE	FALSE	FALSE		UBERON	PASS	paired	adult	ENCSR769LNJ	ENCFF851XAJ,		0.13251
human	RNA_SEQ	UBERON:0002084 total RNA-seq	+	228	total RNA-seq	hg38	encode		UBERON:0002084	heart left ventricle	tissue			FALSE	FALSE	FALSE		UBERON	PASS	paired	adult	ENCSR391VGU,ENCSR436QDU	ENCFF248QVA,ENCFF671DKT		0.269913
human	RNA_SEQ	UBERON:0002097 total RNA-seq	+	229	total RNA-seq	hg38	encode		UBERON:0002097	skin of body	tissue			FALSE	FALSE	FALSE		UBERON	PASS	paired	embryonic	ENCSR000AFG	ENCFF198TLM,ENCFF198ZSA		0.0766886
human	RNA_SEQ	UBERON:0002099 total RNA-seq	+	230	total RNA-seq	hg38	encode		UBERON:0002099	cardiac septum	tissue			FALSE	FALSE	FALSE		UBERON	PASS	single	adult	ENCSR818DBU	ENCFF403PZE,		0.200953
human	RNA_SEQ	UBERON:0002106 polyA plus RNA-seq	+	231	polyA plus RNA-seq	hg38	encode		UBERON:0002106	spleen	tissue			FALSE	FALSE	FALSE		UBERON	PASS	paired	adult	ENCSR510PSL,ENCSR910QOX	ENCFF089SDX,ENCFF426XDX		0.126439
human	RNA_SEQ	UBERON:0002106 total RNA-seq	+	232	total RNA-seq	hg38	encode		UBERON:0002106	spleen	tissue			FALSE	FALSE	FALSE		UBERON	PASS	paired	adult	ENCSR194HVU,ENCSR330UMQ,ENCSR900SGE	ENCFF371QSS,ENCFF643UKE,ENCFF359MDK		0.0894307
human	RNA_SEQ	UBERON:0002107 polyA plus RNA-seq	+	233	polyA plus RNA-seq	hg38	encode		UBERON:0002107	liver	tissue			FALSE	FALSE	FALSE		UBERON	PASS	paired	child	ENCSR714KDG	ENCFF112IXW,		0.372019
human	RNA_SEQ	UBERON:0002107 total RNA-seq	+	234	total RNA-seq	hg38	encode		UBERON:0002107	liver	tissue			FALSE	FALSE	FALSE		UBERON	PASS	paired	embryonic	ENCSR000AFB	ENCFF630VID,ENCFF861FSP		0.100141
human	RNA_SEQ	UBERON:0002108 polyA plus RNA-seq	+	235	polyA plus RNA-seq	hg38	encode		UBERON:0002108	small intestine	tissue			FALSE	FALSE	FALSE		UBERON	PASS	paired	adult	ENCSR039ICU,ENCSR719HRO	ENCFF008CRB,ENCFF481AMD		0.50833
human	RNA_SEQ	UBERON:0002113 polyA plus RNA-seq	+	236	polyA plus RNA-seq	hg38	encode		UBERON:0002113	kidney	tissue			FALSE	FALSE	FALSE		UBERON	NOT_COMPLIANT	paired	adult	ENCSR071ZMO	ENCFF411PFL,ENCFF906FBF		0.596462
human	RNA_SEQ	UBERON:0002113 total RNA-seq	+	237	total RNA-seq	hg38	encode		UBERON:0002113	kidney	tissue			FALSE	FALSE	FALSE		UBERON	PASS	single	adult	ENCSR892LBU	ENCFF649RYB,		0.137565
human	RNA_SEQ	UBERON:0002168 total RNA-seq	+	238	total RNA-seq	hg38	encode		UBERON:0002168	left lung	tissue			FALSE	FALSE	FALSE		UBERON	PASS	single	adult	ENCSR816HLU	ENCFF573JBK,		0.150853
human	RNA_SEQ	UBERON:0002170 total RNA-seq	+	239	total RNA-seq	hg38	encode		UBERON:0002170	upper lobe of right lung	tissue			FALSE	FALSE	FALSE		UBERON	PASS	single	adult	ENCSR816IZA	ENCFF740HBZ,		0.182776
human	RNA_SEQ	UBERON:0002171 total RNA-seq	+	240	total RNA-seq	hg38	encode		UBERON:0002171	lower lobe of right lung	tissue			FALSE	FALSE	FALSE		UBERON	PASS	single	adult	ENCSR825UXP	ENCFF577ZXA,		0.167135
human	RNA_SEQ	UBERON:0002190 total RNA-seq	+	241	total RNA-seq	hg38	encode		UBERON:0002190	subcutaneous adipose tissue	tissue			FALSE	FALSE	FALSE		UBERON	PASS	paired	adult	ENCSR150QJY,ENCSR504NIU,ENCSR671WMH,ENCSR708VVE	ENCFF359ATD,ENCFF560FVE,ENCFF402SEK,ENCFF911IWQ		0.094309
human	RNA_SEQ	UBERON:0002240 polyA plus RNA-seq	+	242	polyA plus RNA-seq	hg38	encode		UBERON:0002240	spinal cord	tissue			FALSE	FALSE	FALSE		UBERON	PASS	paired	embryonic	ENCSR542OHE	ENCFF242JZE,		0.0833925
human	RNA_SEQ	UBERON:0002240 total RNA-seq	+	243	total RNA-seq	hg38	encode		UBERON:0002240	spinal cord	tissue			FALSE	FALSE	FALSE		UBERON	PASS	paired	embryonic	ENCSR000AFH	ENCFF768YRQ,ENCFF921RUL		0.0660352
human	RNA_SEQ	UBERON:0002331 total RNA-seq	+	244	total RNA-seq	hg38	encode		UBERON:0002331	umbilical cord	tissue			FALSE	FALSE	FALSE		UBERON	NOT_COMPLIANT	paired	embryonic	ENCSR000AFM	ENCFF604YPC,ENCFF298LRD		0.042997
human	RNA_SEQ	UBERON:0002367 total RNA-seq	+	245	total RNA-seq	hg38	encode		UBERON:0002367	prostate gland	tissue			FALSE	FALSE	FALSE		UBERON	PASS	paired	adult	ENCSR495HDM,ENCSR701TST	ENCFF535TIX,ENCFF854EBH		0.135857
human	RNA_SEQ	UBERON:0002369 polyA plus RNA-seq	+	246	polyA plus RNA-seq	hg38	encode		UBERON:0002369	adrenal gland	tissue			FALSE	FALSE	FALSE		UBERON	PASS	paired	adult	ENCSR146ZKR,ENCSR598KJX,ENCSR680AAZ	ENCFF561SVV,ENCFF064KKA,ENCFF297NQG,ENCFF659KDO		0.10644
human	RNA_SEQ	UBERON:0002369 total RNA-seq	+	247	total RNA-seq	hg38	encode		UBERON:0002369	adrenal gland	tissue			FALSE	FALSE	FALSE		UBERON	PASS	paired	adult	ENCSR276MMH,ENCSR754WLW,ENCSR801MKV,ENCSR954PZB	ENCFF037OMX,ENCFF349IKE,ENCFF718DUW,ENCFF716MNL,ENCFF148CBJ,ENCFF496YJK		0.0995241
human	RNA_SEQ	UBERON:0002370 polyA plus RNA-seq	+	248	polyA plus RNA-seq	hg38	encode		UBERON:0002370	thymus	tissue			FALSE	FALSE	FALSE		UBERON	PASS	paired	embryonic	ENCSR229JRA	ENCFF683GLB,		0.131226
human	RNA_SEQ	UBERON:0002469 total RNA-seq	+	249	total RNA-seq	hg38	encode		UBERON:0002469	esophagus mucosa	tissue			FALSE	FALSE	FALSE		UBERON	PASS	single	adult	ENCSR636QDK	ENCFF556SUJ,		0.23225
human	RNA_SEQ	UBERON:0003124 polyA plus RNA-seq	+	250	polyA plus RNA-seq	hg38	encode		UBERON:0003124	chorion	tissue			FALSE	FALSE	FALSE		UBERON	PASS	paired	embryonic	ENCSR249CKG,ENCSR338FSZ,ENCSR466XAR,ENCSR741MLF	ENCFF381OQK,ENCFF702CEO,ENCFF064BKZ,ENCFF056UVT		0.0891225
human	RNA_SEQ	UBERON:0004264 total RNA-seq	+	251	total RNA-seq	hg38	encode		UBERON:0004264	lower leg skin	tissue			FALSE	FALSE	FALSE		UBERON	PASS	paired	adult	ENCSR321PGV,ENCSR460YCS,ENCSR551NII,ENCSR991HIR	ENCFF596HNR,ENCFF318EJE,ENCFF410QZX,ENCFF057TXE		0.126194
human	RNA_SEQ	UBERON:0004550 total RNA-seq	+	252	total RNA-seq	hg38	encode		UBERON:0004550	gastroesophageal sphincter	tissue			FALSE	FALSE	FALSE		UBERON	PASS	paired	adult	ENCSR035SKV,ENCSR485WBR,ENCSR528ZKN,ENCSR740YMS	ENCFF487XUM,ENCFF263ZRO,ENCFF069OIK,ENCFF553LFH		0.0952175
human	RNA_SEQ	UBERON:0004648 total RNA-seq	+	253	total RNA-seq	hg38	encode		UBERON:0004648	esophagus muscularis mucosa	tissue			FALSE	FALSE	FALSE		UBERON	PASS	paired	adult	ENCSR098BUF,ENCSR182CBU,ENCSR620LQN,ENCSR750ETS	ENCFF071TXL,ENCFF741HPN,ENCFF973BSN,ENCFF008POE		0.106803
human	RNA_SEQ	UBERON:0004992 total RNA-seq	+	254	total RNA-seq	hg38	encode		UBERON:0004992	mucosa of descending colon	tissue			FALSE	FALSE	FALSE		UBERON	PASS	single	adult	ENCSR184LTL,ENCSR674KHG,ENCSR681ARR	ENCFF837ZJA,ENCFF985BPB,ENCFF401WKO		0.104114
human	RNA_SEQ	UBERON:0005033 total RNA-seq	+	255	total RNA-seq	hg38	encode		UBERON:0005033	mucosa of gallbladder	tissue			FALSE	FALSE	FALSE		UBERON	PASS	single	child	ENCSR343XXH	ENCFF905ARA,		0.160687
human	RNA_SEQ	UBERON:0006631 total RNA-seq	+	256	total RNA-seq	hg38	encode		UBERON:0006631	right atrium auricular region	tissue			FALSE	FALSE	FALSE		UBERON	PASS	paired	adult	ENCSR457ENP,ENCSR571RXE	ENCFF263KEJ,ENCFF025THJ		0.196689
human	RNA_SEQ	UBERON:0006920 total RNA-seq	+	257	total RNA-seq	hg38	encode		UBERON:0006920	esophagus squamous epithelium	tissue			FALSE	FALSE	FALSE		UBERON	PASS	paired	adult	ENCSR351OTL,ENCSR354QPN,ENCSR474TRG,ENCSR510MIA	ENCFF766JPS,ENCFF187QYU,ENCFF213LRI,ENCFF833QMT		0.0992012
human	RNA_SEQ	UBERON:0007106 polyA plus RNA-seq	+	258	polyA plus RNA-seq	hg38	encode		UBERON:0007106	chorionic villus	tissue			FALSE	FALSE	FALSE		UBERON	PASS	paired	embryonic	ENCSR051QXW,ENCSR560IFD,ENCSR967BBU	ENCFF804UGI,ENCFF744BTD,ENCFF314QAJ		0.0696599
human	RNA_SEQ	UBERON:0008367 total RNA-seq	+	259	total RNA-seq	hg38	encode		UBERON:0008367	breast epithelium	tissue			FALSE	FALSE	FALSE		UBERON	PASS	paired	adult	ENCSR094VRQ,ENCSR434TEU,ENCSR438YPF	ENCFF863UAA,ENCFF169FHE,ENCFF603PIL		0.0785207
human	RNA_SEQ	UBERON:0008450 polyA plus RNA-seq	+	260	polyA plus RNA-seq	hg38	encode		UBERON:0008450	psoas muscle	tissue			FALSE	FALSE	FALSE		UBERON	PASS	paired	adult	ENCSR502OTI,ENCSR843HXR	ENCFF754ZRA,ENCFF999ARF		0.141936
human	RNA_SEQ	UBERON:0008450 total RNA-seq	+	261	total RNA-seq	hg38	encode		UBERON:0008450	psoas muscle	tissue			FALSE	FALSE	FALSE		UBERON	PASS	single	adult	ENCSR563VMC,ENCSR574PFY,ENCSR629HFE	ENCFF233HOM,ENCFF462KBX,ENCFF850AAB		0.198598
human	RNA_SEQ	UBERON:0008952 total RNA-seq	+	262	total RNA-seq	hg38	encode		UBERON:0008952	upper lobe of left lung	tissue			FALSE	FALSE	FALSE		UBERON	PASS	paired	adult	ENCSR313COD,ENCSR406SAW,ENCSR425RGZ,ENCSR839ZDH	ENCFF138GLV,ENCFF493OET,ENCFF520NHF,ENCFF237XXC		0.0914292
human	RNA_SEQ	UBERON:0008953 total RNA-seq	+	263	total RNA-seq	hg38	encode		UBERON:0008953	lower lobe of left lung	tissue			FALSE	FALSE	FALSE		UBERON	PASS	single	adult	ENCSR448BTT,ENCSR568UGZ,ENCSR718RTN	ENCFF327YQU,ENCFF139SIC,ENCFF350OVE		0.1087
human	RNA_SEQ	UBERON:0008971 total RNA-seq	+	264	total RNA-seq	hg38	encode		UBERON:0008971	left colon	tissue			FALSE	FALSE	FALSE		UBERON	PASS	single	adult	ENCSR759TPN,ENCSR773COB	ENCFF541ZMB,ENCFF270YAA		0.131103
human	RNA_SEQ	UBERON:0009834 total RNA-seq	+	265	total RNA-seq	hg38	encode		UBERON:0009834	dorsolateral prefrontal cortex	tissue			FALSE	FALSE	FALSE		UBERON	PASS	single	adult	ENCSR001QSI,ENCSR007SVQ,ENCSR012UFU,ENCSR013HWB,ENCSR015SAL,ENCSR019ICB,ENCSR025BZY,ENCSR036SUN,ENCSR052LON,ENCSR061HMO,ENCSR061RDC,ENCSR067GOC,ENCSR078WNY,ENCSR080VMJ,ENCSR082XSF,ENCSR090RYJ,ENCSR096YLM,ENCSR102NWB,ENCSR133PLR,ENCSR138MMB,ENCSR154PNU,ENCSR158IHB,ENCSR158VWD,ENCSR162SPJ,ENCSR171CLQ,ENCSR171ZNI,ENCSR198QAJ,ENCSR209TIR,ENCSR216RNR,ENCSR233IVG,ENCSR252IPQ,ENCSR275JSL,ENCSR277QAN,ENC…	ENCFF819DZM,ENCFF333RMV,ENCFF738NMC,ENCFF765OZR,ENCFF520VBQ,ENCFF233HJC,ENCFF177UMP,ENCFF475JUK,ENCFF196HWN,ENCFF035GJD,ENCFF381TII,ENCFF349JMQ,ENCFF402API,ENCFF957UTK,ENCFF162VJY,ENCFF369OGU,ENCFF086PNQ,ENCFF007YKS,ENCFF160SEG,ENCFF534EDO,ENCFF957WVH,ENCFF037HVL,ENCFF766TPR,ENCFF861QIF,ENCFF574EJQ,ENCFF295ITZ,ENCFF424DIT,ENCFF651UKQ,ENCFF654UYF,ENCFF640YYQ,ENCFF438KRA,ENCFF587USA,ENCFF570WHH,ENC…		0.0344051
human	RNA_SEQ	UBERON:0010414 total RNA-seq	+	266	total RNA-seq	hg38	encode		UBERON:0010414	omental fat pad	tissue			FALSE	FALSE	FALSE		UBERON	PASS	paired	adult	ENCSR080HPT,ENCSR158KFO,ENCSR645TCG,ENCSR729CAZ	ENCFF847OUD,ENCFF669TRH,ENCFF889JRS,ENCFF900XSJ		0.0824724
human	RNA_SEQ	UBERON:0011907 total RNA-seq	+	267	total RNA-seq	hg38	encode		UBERON:0011907	gastrocnemius medialis	tissue			FALSE	FALSE	FALSE		UBERON	PASS	paired	adult	ENCSR609NZM,ENCSR678TMV,ENCSR853BNH,ENCSR967JPI	ENCFF007ZBY,ENCFF340TAG,ENCFF563AJC,ENCFF497QCQ,ENCFF720AKI		0.142638
human	RNA_SEQ	UBERON:0015143 total RNA-seq	+	268	total RNA-seq	hg38	encode		UBERON:0015143	mesenteric fat pad	tissue			FALSE	FALSE	FALSE		UBERON	PASS	single	adult	ENCSR838XNO	ENCFF668DGV,		0.176463
human	RNA_SEQ	UBERON:0036149 total RNA-seq	+	269	total RNA-seq	hg38	encode		UBERON:0036149	suprapubic skin	tissue			FALSE	FALSE	FALSE		UBERON	PASS	paired	adult	ENCSR108MAU,ENCSR450ENK,ENCSR480SLD,ENCSR862RGX	ENCFF136YVC,ENCFF498TQF,ENCFF685FCX,ENCFF726WTR		0.100898
human	RNA_SEQ	UBERON:1000010 polyA plus RNA-seq	+	270	polyA plus RNA-seq	hg38	encode		UBERON:1000010	mole	tissue			FALSE	FALSE	FALSE		UBERON	PASS	paired	unknown	ENCSR714QAF	ENCFF155PWD,		0.143768
human	RNA_SEQ	CL:0000047 polyA plus RNA-seq	-	271	polyA plus RNA-seq	hg38	encode		CL:0000047	neuronal stem cell	in_vitro_differentiated_cells			FALSE	FALSE	FALSE		CL	PASS	paired	embryonic	ENCSR572EET,ENCSR977XUX	ENCFF185PMT,ENCFF500YKF		0.143617
human	RNA_SEQ	CL:0000062 total RNA-seq	-	272	total RNA-seq	hg38	encode		CL:0000062	osteoblast	primary_cell			FALSE	FALSE	FALSE		CL	PASS	paired	adult	ENCSR000CUF	ENCFF260NVI,ENCFF724AER		0.0941437
human	RNA_SEQ	CL:0000084 polyA plus RNA-seq	-	273	polyA plus RNA-seq	hg38	encode		CL:0000084	T-cell	primary_cell			FALSE	FALSE	FALSE		CL	PASS	paired	adult	ENCSR763CQW	ENCFF980YYZ,		0.124296
human	RNA_SEQ	CL:0000084 total RNA-seq	-	274	total RNA-seq	hg38	encode		CL:0000084	T-cell	primary_cell			FALSE	FALSE	FALSE		CL	PASS	single	adult	ENCSR196KBV,ENCSR306IAW,ENCSR336VTK,ENCSR631FXT,ENCSR798USR	ENCFF127VSW,ENCFF963AHV,ENCFF636TVW,ENCFF264NPB,ENCFF775TJN,ENCFF179ZBQ,ENCFF762DKI,ENCFF693CQZ,ENCFF529CZT		0.100934
human	RNA_SEQ	CL:0000115 total RNA-seq	-	275	total RNA-seq	hg38	encode		CL:0000115	endothelial cell	in_vitro_differentiated_cells			FALSE	FALSE	FALSE		CL	NOT_COMPLIANT	single	adult	ENCSR429EGC	ENCFF405TUF,ENCFF367WHE		0.135553
human	RNA_SEQ	CL:0000127 total RNA-seq	-	276	total RNA-seq	hg38	encode		CL:0000127	astrocyte	primary_cell			FALSE	FALSE	FALSE		CL	WARNING	paired	unknown	ENCSR233IJT	ENCFF806ODK,ENCFF608UAE		0.859104
human	RNA_SEQ	CL:0000134 polyA plus RNA-seq	-	277	polyA plus RNA-seq	hg38	encode		CL:0000134	mesenchymal stem cell	in_vitro_differentiated_cells			FALSE	FALSE	FALSE		CL	PASS	paired	embryonic	ENCSR275ZLF,ENCSR663WGC	ENCFF354NQG,ENCFF109CBJ		0.241959
human	RNA_SEQ	CL:0000137 total RNA-seq	-	278	total RNA-seq	hg38	encode		CL:0000137	osteocyte	in_vitro_differentiated_cells			FALSE	FALSE	FALSE		CL	PASS	single	embryonic	ENCSR413QAL	ENCFF541YUN,ENCFF847KND		0.150893
human	RNA_SEQ	CL:0000138 total RNA-seq	-	279	total RNA-seq	hg38	encode		CL:0000138	chondrocyte	in_vitro_differentiated_cells			FALSE	FALSE	FALSE		CL	PASS	single	embryonic	ENCSR774MGO	ENCFF761KSV,ENCFF059BLY,ENCFF968GOO		0.143112
human	RNA_SEQ	CL:0000169 total RNA-seq	-	280	total RNA-seq	hg38	encode		CL:0000169	type B pancreatic cell	in_vitro_differentiated_cells			FALSE	FALSE	FALSE		CL	WARNING	single	embryonic	ENCSR352JCY	ENCFF176FYG,ENCFF641WIY		0.128849
human	RNA_SEQ	CL:0000182 total RNA-seq	-	281	total RNA-seq	hg38	encode		CL:0000182	hepatocyte	in_vitro_differentiated_cells			FALSE	FALSE	FALSE		CL	PASS	paired	embryonic	ENCSR908ZAS	ENCFF971VZP,ENCFF807SPN		0.117008
human	RNA_SEQ	CL:0000187 total RNA-seq	-	282	total RNA-seq	hg38	encode		CL:0000187	myocyte	in_vitro_differentiated_cells			FALSE	FALSE	FALSE		CL	PASS	paired	adult	ENCSR894WMQ	ENCFF254BHQ,ENCFF881PVU		0.168019
human	RNA_SEQ	CL:0000192 total RNA-seq	-	283	total RNA-seq	hg38	encode		CL:0000192	smooth muscle cell	in_vitro_differentiated_cells			FALSE	FALSE	FALSE		CL	PASS	paired	embryonic	ENCSR052FJA	ENCFF283ANB,ENCFF243GVQ		0.176512
human	RNA_SEQ	CL:0000221 polyA plus RNA-seq	-	284	polyA plus RNA-seq	hg38	encode		CL:0000221	ectodermal cell	in_vitro_differentiated_cells			FALSE	FALSE	FALSE		CL	PASS	paired	embryonic	ENCSR382XJF,ENCSR593AMV,ENCSR851BRK,ENCSR872LTT	ENCFF281LJW,ENCFF969EPK,ENCFF270SVI,ENCFF973GXN,ENCFF011AZA,ENCFF247PDX		0.12824
human	RNA_SEQ	CL:0000222 polyA plus RNA-seq	-	285	polyA plus RNA-seq	hg38	encode		CL:0000222	mesodermal cell	in_vitro_differentiated_cells			FALSE	FALSE	FALSE		CL	PASS	paired	embryonic	ENCSR433GXV,ENCSR500UOD	ENCFF094FUR,ENCFF553BUT		0.25401
human	RNA_SEQ	CL:0000223 polyA plus RNA-seq	-	286	polyA plus RNA-seq	hg38	encode		CL:0000223	endodermal cell	in_vitro_differentiated_cells			FALSE	FALSE	FALSE		CL	PASS	paired	embryonic	ENCSR002CTR,ENCSR472PBS	ENCFF462HCZ,ENCFF989WPH		0.183417
human	RNA_SEQ	CL:0000223 total RNA-seq	-	287	total RNA-seq	hg38	encode		CL:0000223	endodermal cell	in_vitro_differentiated_cells			FALSE	FALSE	FALSE		CL	PASS	single	embryonic	ENCSR291TRJ,ENCSR559HWG	ENCFF929SPV,ENCFF190DSX,ENCFF981JCH,ENCFF180OLA,ENCFF564ASF		0.0849326
human	RNA_SEQ	CL:0000236 polyA plus RNA-seq	-	288	polyA plus RNA-seq	hg38	encode		CL:0000236	B cell	primary_cell			FALSE	FALSE	FALSE		CL	PASS	paired	adult	ENCSR000CTV,ENCSR449GLL	ENCFF717AQZ,ENCFF226TGK,ENCFF232IMY		0.100019
human	RNA_SEQ	CL:0000236 total RNA-seq	-	289	total RNA-seq	hg38	encode		CL:0000236	B cell	primary_cell			FALSE	FALSE	FALSE		CL	PASS	single	adult	ENCSR896YYL	ENCFF984RFS,ENCFF825NYP		0.128737
human	RNA_SEQ	CL:0000307 total RNA-seq	-	290	total RNA-seq	hg38	encode		CL:0000307	tracheal epithelial cell	primary_cell			FALSE	FALSE	FALSE		CL	PASS	paired	adult	ENCSR000AAR	ENCFF572JTO,ENCFF132WII		0.243777
human	RNA_SEQ	CL:0000312 polyA plus RNA-seq	-	291	polyA plus RNA-seq	hg38	encode		CL:0000312	keratinocyte	primary_cell			FALSE	FALSE	FALSE		CL	PASS	paired	unknown	ENCSR000CPL	ENCFF740OAQ,ENCFF040KUJ,ENCFF971XSI		0.158347
human	RNA_SEQ	CL:0000346 total RNA-seq	-	292	total RNA-seq	hg38	encode		CL:0000346	hair follicle dermal papilla cell	primary_cell			FALSE	FALSE	FALSE		CL	PASS	paired	adult	ENCSR000CUB	ENCFF435FZB,ENCFF811JWE		0.10018
human	RNA_SEQ	CL:0000351 polyA plus RNA-seq	-	293	polyA plus RNA-seq	hg38	encode		CL:0000351	trophoblast cell	in_vitro_differentiated_cells			FALSE	FALSE	FALSE		CL	PASS	paired	embryonic	ENCSR762CJN	ENCFF065OYJ,ENCFF525FHT		0.156249
human	RNA_SEQ	CL:0000515 polyA plus RNA-seq	-	294	polyA plus RNA-seq	hg38	encode		CL:0000515	skeletal muscle myoblast	primary_cell			FALSE	FALSE	FALSE		CL	WARNING	paired	unknown	ENCSR000COY	ENCFF553YEL,ENCFF706AJH		0.236331
human	RNA_SEQ	CL:0000515 total RNA-seq	-	295	total RNA-seq	hg38	encode		CL:0000515	skeletal muscle myoblast	primary_cell			FALSE	FALSE	FALSE		CL	PASS	paired	unknown	ENCSR444WHQ	ENCFF701QPQ,ENCFF479BRY		0.214407
human	RNA_SEQ	CL:0000594 total RNA-seq	-	296	total RNA-seq	hg38	encode		CL:0000594	skeletal muscle satellite cell	primary_cell			FALSE	FALSE	FALSE		CL	PASS	paired	adult	ENCSR000CUI	ENCFF147AID,ENCFF628RGQ		0.151521
human	RNA_SEQ	CL:0000623 polyA plus RNA-seq	-	297	polyA plus RNA-seq	hg38	encode		CL:0000623	natural killer cell	primary_cell			FALSE	FALSE	FALSE		CL	PASS	paired	adult	ENCSR357XTU	ENCFF588FQI,		0.0981005
human	RNA_SEQ	CL:0000623 total RNA-seq	-	298	total RNA-seq	hg38	encode		CL:0000623	natural killer cell	primary_cell			FALSE	FALSE	FALSE		CL	PASS	single	adult	ENCSR388NNP,ENCSR584CVV,ENCSR927KSI	ENCFF744YDW,ENCFF078YCU,ENCFF835KTE,ENCFF499NAP,ENCFF095JIK,ENCFF325PFT,ENCFF407LTZ,ENCFF562TZY,ENCFF921ATQ,ENCFF265IHW,ENCFF125OVL,ENCFF041FIG,ENCFF320WQG		0.0964323
human	RNA_SEQ	CL:0000624 total RNA-seq	-	299	total RNA-seq	hg38	encode		CL:0000624	CD4-positive, alpha-beta T cell	primary_cell			FALSE	FALSE	FALSE		CL	PASS	single	adult	ENCSR033XWU,ENCSR411MUF	ENCFF500JUA,ENCFF232RTU		0.169617
human	RNA_SEQ	CL:0000625 total RNA-seq	-	300	total RNA-seq	hg38	encode		CL:0000625	CD8-positive, alpha-beta T cell	primary_cell			FALSE	FALSE	FALSE		CL	PASS	single	adult	ENCSR151FXS,ENCSR501DTN	ENCFF071JET,ENCFF381LRT		0.187225
human	RNA_SEQ	CL:0000650 total RNA-seq	-	301	total RNA-seq	hg38	encode		CL:0000650	mesangial cell	primary_cell			FALSE	FALSE	FALSE		CL	PASS	paired	unknown,embryonic	ENCSR198TKA	ENCFF597QUZ,ENCFF497JYE		0.227994
human	RNA_SEQ	CL:0000679 total RNA-seq	-	302	total RNA-seq	hg38	encode		CL:0000679	glutamatergic neuron	in_vitro_differentiated_cells			FALSE	FALSE	FALSE		CL	NOT_COMPLIANT	single	adult	ENCSR877FRY	ENCFF262KWH,ENCFF207NBB		0.120833
human	RNA_SEQ	CL:0000746 total RNA-seq	-	303	total RNA-seq	hg38	encode		CL:0000746	cardiac muscle cell	in_vitro_differentiated_cells			FALSE	FALSE	FALSE		CL	PASS	paired	embryonic	ENCSR379YAE	ENCFF229SQR,ENCFF246FQY		0.120436
human	RNA_SEQ	CL:0000792 total RNA-seq	-	304	total RNA-seq	hg38	encode		CL:0000792	CD4-positive, CD25-positive, alpha-beta regulatory T cell	primary_cell			FALSE	FALSE	FALSE		CL	PASS	single	adult	ENCSR077EAM	ENCFF189YZU,		0.216627
human	RNA_SEQ	CL:0000837 total RNA-seq	-	305	total RNA-seq	hg38	encode		CL:0000837	hematopoietic multipotent progenitor cell	in_vitro_differentiated_cells			FALSE	FALSE	FALSE		CL	PASS	paired	unknown	ENCSR000CUA	ENCFF218NUH,		0.0874645
human	RNA_SEQ	CL:0000842 total RNA-seq	-	306	total RNA-seq	hg38	encode		CL:0000842	mononuclear cell	primary_cell			FALSE	FALSE	FALSE		CL	PASS	paired	adult	ENCSR000CUT	ENCFF470QTQ,		0.115189
human	RNA_SEQ	CL:0000895 total RNA-seq	-	307	total RNA-seq	hg38	encode		CL:0000895	naive thymus-derived CD4-positive, alpha-beta T cell	primary_cell			FALSE	FALSE	FALSE		CL	PASS	single	adult	ENCSR011VQI,ENCSR235PLU,ENCSR317HKT,ENCSR911XSA,ENCSR956ZVR	ENCFF924CHJ,ENCFF388ZLS,ENCFF076PPB,ENCFF938XDX,ENCFF873GBQ,ENCFF981OYU,ENCFF586HFN		0.10209
human	RNA_SEQ	CL:0000897 total RNA-seq	-	308	total RNA-seq	hg38	encode		CL:0000897	CD4-positive, alpha-beta memory T cell	primary_cell			FALSE	FALSE	FALSE		CL	PASS	single	adult	ENCSR177XCG,ENCSR297AZN	ENCFF218TXJ,ENCFF105KNT		0.147806
human	RNA_SEQ	CL:0000899 total RNA-seq	-	309	total RNA-seq	hg38	encode		CL:0000899	T-helper 17 cell	primary_cell			FALSE	FALSE	FALSE		CL	PASS	single	adult	ENCSR276QGJ,ENCSR831GLL	ENCFF928RQD,ENCFF915OXI		0.159649
human	RNA_SEQ	CL:0000900 total RNA-seq	-	310	total RNA-seq	hg38	encode		CL:0000900	naive thymus-derived CD8-positive, alpha-beta T cell	primary_cell			FALSE	FALSE	FALSE		CL	PASS	single	adult	ENCSR473XAP,ENCSR692DIM	ENCFF255PXJ,ENCFF265DJC		0.152249
human	RNA_SEQ	CL:0000909 total RNA-seq	-	311	total RNA-seq	hg38	encode		CL:0000909	CD8-positive, alpha-beta memory T cell	primary_cell			FALSE	FALSE	FALSE		CL	PASS	single	adult	ENCSR446LDS,ENCSR989IFF	ENCFF822RUA,ENCFF690PCV		0.191406
human	RNA_SEQ	CL:0001054 polyA plus RNA-seq	-	312	polyA plus RNA-seq	hg38	encode		CL:0001054	CD14-positive monocyte	primary_cell			FALSE	FALSE	FALSE		CL	PASS	paired	adult	ENCSR905LVO	ENCFF533DHJ,		0.136089
human	RNA_SEQ	CL:0002098 total RNA-seq	-	313	total RNA-seq	hg38	encode		CL:0002098	regular cardiac myocyte	primary_cell			FALSE	FALSE	FALSE		CL	PASS	paired	adult	ENCSR000AAH	ENCFF933WED,ENCFF677AAJ		0.123693
human	RNA_SEQ	CL:0002188 total RNA-seq	-	314	total RNA-seq	hg38	encode		CL:0002188	glomerular endothelial cell	primary_cell			FALSE	FALSE	FALSE		CL	PASS	paired	embryonic	ENCSR878EUT	ENCFF692TSB,ENCFF669VKT		0.159315
human	RNA_SEQ	CL:0002306 total RNA-seq	-	315	total RNA-seq	hg38	encode		CL:0002306	epithelial cell of proximal tubule	primary_cell			FALSE	FALSE	FALSE		CL	PASS	paired	unknown	ENCSR118TVR	ENCFF991ZXA,ENCFF210PUP		0.305368
human	RNA_SEQ	CL:0002319 polyA plus RNA-seq	-	316	polyA plus RNA-seq	hg38	encode		CL:0002319	neural cell	in_vitro_differentiated_cells			FALSE	FALSE	FALSE		CL	PASS	paired	embryonic	ENCSR292TAP	ENCFF550DTN,ENCFF195WSH		0.337058
human	RNA_SEQ	CL:0002324 polyA plus RNA-seq	-	317	polyA plus RNA-seq	hg38	encode		CL:0002324	myoepithelial cell of mammary gland	primary_cell			FALSE	FALSE	FALSE		CL	PASS	paired	adult	ENCSR224HFZ	ENCFF281VYW,		0.116179
human	RNA_SEQ	CL:0002326 polyA plus RNA-seq	-	318	polyA plus RNA-seq	hg38	encode		CL:0002326	luminal epithelial cell of mammary gland	primary_cell			FALSE	FALSE	FALSE		CL	PASS	paired	adult	ENCSR148SUU	ENCFF591UXG,		0.104544
human	RNA_SEQ	CL:0002327 polyA plus RNA-seq	-	319	polyA plus RNA-seq	hg38	encode		CL:0002327	mammary epithelial cell	primary_cell			FALSE	FALSE	FALSE		CL	PASS	paired	adult	ENCSR860HAA	ENCFF854LAK,		0.152453
human	RNA_SEQ	CL:0002327 total RNA-seq	-	320	total RNA-seq	hg38	encode		CL:0002327	mammary epithelial cell	primary_cell			FALSE	FALSE	FALSE		CL	PASS	paired	adult	ENCSR000CUN	ENCFF592NBF,		0.122348
human	RNA_SEQ	CL:0002328 total RNA-seq	-	321	total RNA-seq	hg38	encode		CL:0002328	bronchial epithelial cell	primary_cell			FALSE	FALSE	FALSE		CL	PASS	paired	adult	ENCSR000AAD	ENCFF891TIX,ENCFF942OBA		0.113304
human	RNA_SEQ	CL:0002351 total RNA-seq	-	322	total RNA-seq	hg38	encode		CL:0002351	progenitor cell of endocrine pancreas	in_vitro_differentiated_cells			FALSE	FALSE	FALSE		CL	PASS	single	embryonic	ENCSR733JBX	ENCFF913EPA,ENCFF779GGQ		0.111367
human	RNA_SEQ	CL:0002366 total RNA-seq	-	323	total RNA-seq	hg38	encode		CL:0002366	myometrial cell	primary_cell			FALSE	FALSE	FALSE		CL	PASS	paired	adult	ENCSR371VGV	ENCFF428RWH,ENCFF571BLD		0.616658
human	RNA_SEQ	CL:0002368 total RNA-seq	-	324	total RNA-seq	hg38	encode		CL:0002368	airway epithelial cell	primary_cell			FALSE	FALSE	FALSE		CL	PASS	paired	unknown	ENCSR822SUG	ENCFF699KNT,ENCFF629LJJ		0.26418
human	RNA_SEQ	CL:0002372 total RNA-seq	-	325	total RNA-seq	hg38	encode		CL:0002372	myotube	in_vitro_differentiated_cells			FALSE	FALSE	FALSE		CL	NOT_COMPLIANT	paired	unknown	ENCSR828TEI	ENCFF360XLX,ENCFF399CED		0.279309
human	RNA_SEQ	CL:0002451 polyA plus RNA-seq	-	326	polyA plus RNA-seq	hg38	encode		CL:0002451	mammary stem cell	primary_cell			FALSE	FALSE	FALSE		CL	PASS	paired	adult	ENCSR433YBD	ENCFF820BZD,		0.104503
human	RNA_SEQ	CL:0002518 total RNA-seq	-	327	total RNA-seq	hg38	encode		CL:0002518	kidney epithelial cell	primary_cell			FALSE	FALSE	FALSE		CL	PASS	paired	embryonic,newborn	ENCSR373BDG	ENCFF118WOE,ENCFF925PLU		0.219913
human	RNA_SEQ	CL:0002539 total RNA-seq	-	328	total RNA-seq	hg38	encode		CL:0002539	aortic smooth muscle cell	primary_cell			FALSE	FALSE	FALSE		CL	PASS	paired	adult	ENCSR000AAA	ENCFF948NTI,ENCFF319LTM		0.0952011
human	RNA_SEQ	CL:0002540 total RNA-seq	-	329	total RNA-seq	hg38	encode		CL:0002540	mesenchymal stem cell of the bone marrow	primary_cell			FALSE	FALSE	FALSE		CL	PASS	paired	adult	ENCSR000CUD	ENCFF704SYP,ENCFF540AEC		0.088738
human	RNA_SEQ	CL:0002543 total RNA-seq	-	330	total RNA-seq	hg38	encode		CL:0002543	vein endothelial cell	primary_cell			FALSE	FALSE	FALSE		CL	PASS	paired	adult	ENCSR000CUG	ENCFF582AXO,ENCFF958ISC		0.108267
human	RNA_SEQ	CL:0002545 total RNA-seq	-	331	total RNA-seq	hg38	encode		CL:0002545	thoracic aorta endothelial cell	primary_cell			FALSE	FALSE	FALSE		CL	PASS	paired	adult	ENCSR000CUK	ENCFF972PUG,ENCFF828ZQX		0.0941753
human	RNA_SEQ	CL:0002547 total RNA-seq	-	332	total RNA-seq	hg38	encode		CL:0002547	fibroblast of the aortic adventitia	primary_cell			FALSE	FALSE	FALSE		CL	WARNING	paired	adult	ENCSR000CUJ	ENCFF126WMW,ENCFF085DYB		0.0953647
human	RNA_SEQ	CL:0002551 total RNA-seq	-	333	total RNA-seq	hg38	encode		CL:0002551	fibroblast of dermis	primary_cell			FALSE	FALSE	FALSE		CL	PASS	paired	adult	ENCSR000CUH	ENCFF936MHT,ENCFF143UNM		0.0861762
human	RNA_SEQ	CL:0002553 polyA plus RNA-seq	-	334	polyA plus RNA-seq	hg38	encode		CL:0002553	fibroblast of lung	primary_cell			FALSE	FALSE	FALSE		CL	PASS	paired	adult	ENCSR000CPM	ENCFF711PVV,ENCFF209PVO		0.243274
human	RNA_SEQ	CL:0002553 total RNA-seq	-	335	total RNA-seq	hg38	encode		CL:0002553	fibroblast of lung	primary_cell			FALSE	FALSE	FALSE		CL	PASS	paired	adult	ENCSR000AAO	ENCFF494TMU,ENCFF400FIM		0.097213
human	RNA_SEQ	CL:0002558 total RNA-seq	-	336	total RNA-seq	hg38	encode		CL:0002558	fibroblast of villous mesenchyme	primary_cell			FALSE	FALSE	FALSE		CL	PASS	paired	newborn	ENCSR000CUL	ENCFF464NDX,ENCFF587WOD		0.0951814
human	RNA_SEQ	CL:0002568 total RNA-seq	-	337	total RNA-seq	hg38	encode		CL:0002568	mesenchymal stem cell of Wharton's jelly	primary_cell			FALSE	FALSE	FALSE		CL	PASS	paired	newborn	ENCSR000CUO	ENCFF283PSU,ENCFF601LPF		0.096165
human	RNA_SEQ	CL:0002570 total RNA-seq	-	338	total RNA-seq	hg38	encode		CL:0002570	mesenchymal stem cell of adipose	primary_cell			FALSE	FALSE	FALSE		CL	PASS	paired	adult	ENCSR000CTZ	ENCFF691LDM,ENCFF235VYG		0.09018
human	RNA_SEQ	CL:0002577 total RNA-seq	-	339	total RNA-seq	hg38	encode		CL:0002577	placental epithelial cell	primary_cell			FALSE	FALSE	FALSE		CL	PASS	paired	newborn	ENCSR000CUP	ENCFF875EFA,ENCFF109CHD		0.113967
human	RNA_SEQ	CL:0002583 total RNA-seq	-	340	total RNA-seq	hg38	encode		CL:0002583	subcutaneous preadipocyte	primary_cell			FALSE	FALSE	FALSE		CL	PASS	paired	adult	ENCSR000CUM	ENCFF562YUK,ENCFF829TJE		0.102579
human	RNA_SEQ	CL:0002584 total RNA-seq	-	341	total RNA-seq	hg38	encode		CL:0002584	renal cortical epithelial cell	primary_cell			FALSE	FALSE	FALSE		CL	PASS	paired	adult	ENCSR000AAQ	ENCFF732FPG,ENCFF332NXM		0.100814
human	RNA_SEQ	CL:0002591 total RNA-seq	-	342	total RNA-seq	hg38	encode		CL:0002591	smooth muscle cell of the pulmonary artery	primary_cell			FALSE	FALSE	FALSE		CL	PASS	paired	adult	ENCSR000AAN	ENCFF686LYR,ENCFF492BDO		0.0909209
human	RNA_SEQ	CL:0002592 total RNA-seq	-	343	total RNA-seq	hg38	encode		CL:0002592	smooth muscle cell of the coronary artery	primary_cell			FALSE	FALSE	FALSE		CL	WARNING	paired	adult	ENCSR000AAG	ENCFF895XTK,ENCFF086AHW		0.127111
human	RNA_SEQ	CL:0002594 total RNA-seq	-	344	total RNA-seq	hg38	encode		CL:0002594	smooth muscle cell of the umbilical artery	primary_cell			FALSE	FALSE	FALSE		CL	PASS	paired	newborn	ENCSR000AAU	ENCFF924FEY,ENCFF010WFY		0.10356
human	RNA_SEQ	CL:0002597 total RNA-seq	-	345	total RNA-seq	hg38	encode		CL:0002597	smooth muscle cell of bladder	primary_cell			FALSE	FALSE	FALSE		CL	PASS	paired	adult	ENCSR000AAC	ENCFF972JBP,ENCFF896SBT		0.0934366
human	RNA_SEQ	CL:0002598 total RNA-seq	-	346	total RNA-seq	hg38	encode		CL:0002598	bronchial smooth muscle cell	primary_cell			FALSE	FALSE	FALSE		CL	PASS	paired	adult	ENCSR000AAE	ENCFF117GUY,ENCFF368QGM		0.107103
human	RNA_SEQ	CL:0002600 total RNA-seq	-	347	total RNA-seq	hg38	encode		CL:0002600	smooth muscle cell of trachea	primary_cell			FALSE	FALSE	FALSE		CL	PASS	paired	adult	ENCSR000AAS	ENCFF418OBE,ENCFF228UEL		0.112347
human	RNA_SEQ	CL:0002601 total RNA-seq	-	348	total RNA-seq	hg38	encode		CL:0002601	uterine smooth muscle cell	primary_cell			FALSE	FALSE	FALSE		CL	PASS	paired	adult	ENCSR000AAV	ENCFF849AQW,ENCFF762IFO		0.0960271
human	RNA_SEQ	CL:0002618 polyA plus RNA-seq	-	349	polyA plus RNA-seq	hg38	encode		CL:0002618	endothelial cell of umbilical vein	primary_cell			FALSE	FALSE	FALSE		CL	PASS	paired	newborn	ENCSR000COZ	ENCFF509ITY,ENCFF618WNM		0.189998
human	RNA_SEQ	CL:0002618 total RNA-seq	-	350	total RNA-seq	hg38	encode		CL:0002618	endothelial cell of umbilical vein	primary_cell			FALSE	FALSE	FALSE		CL	PASS	single	newborn	ENCSR993JMV	ENCFF250SDR,ENCFF106GPU		0.150635
human	RNA_SEQ	CL:0010002 total RNA-seq	-	351	total RNA-seq	hg38	encode		CL:0010002	epithelial cell of umbilical artery	primary_cell			FALSE	FALSE	FALSE		CL	PASS	paired	newborn	ENCSR000AAT	ENCFF296OUP,ENCFF388HWA		0.157036
human	RNA_SEQ	CL:0010003 total RNA-seq	-	352	total RNA-seq	hg38	encode		CL:0010003	epithelial cell of alveolus of lung	primary_cell			FALSE	FALSE	FALSE		CL	PASS	paired	unknown,embryonic	ENCSR897KTO	ENCFF403HQT,ENCFF871VQW		0.246467
human	RNA_SEQ	CL:0011012 total RNA-seq	-	353	total RNA-seq	hg38	encode		CL:0011012	neural crest cell	in_vitro_differentiated_cells			FALSE	FALSE	FALSE		CL	PASS	single	embryonic	ENCSR761SHI	ENCFF573VXW,ENCFF814BZJ		0.133975
human	RNA_SEQ	CL:0011019 total RNA-seq	-	354	total RNA-seq	hg38	encode		CL:0011019	mesothelial cell of epicardium	in_vitro_differentiated_cells			FALSE	FALSE	FALSE		CL	PASS	single	embryonic	ENCSR168PXI	ENCFF132CFQ,ENCFF509LFJ,ENCFF664WGE		0.0820572
human	RNA_SEQ	CL:0011020 total RNA-seq	-	355	total RNA-seq	hg38	encode		CL:0011020	neural progenitor cell	in_vitro_differentiated_cells			FALSE	FALSE	FALSE		CL	WARNING	paired	embryonic	ENCSR244ISQ	ENCFF243SNK,ENCFF940INU		0.116654
human	RNA_SEQ	CL:1000458 total RNA-seq	-	356	total RNA-seq	hg38	encode		CL:1000458	melanocyte of skin	primary_cell			FALSE	FALSE	FALSE		CL	PASS	paired	adult	ENCSR000CUR	ENCFF084QWJ,ENCFF012BSY		0.11369
human	RNA_SEQ	CL:1001568 total RNA-seq	-	357	total RNA-seq	hg38	encode		CL:1001568	pulmonary artery endothelial cell	primary_cell			FALSE	FALSE	FALSE		CL	PASS	paired	adult	ENCSR000AAM	ENCFF834QIN,ENCFF067VBH		0.113971
human	RNA_SEQ	CL:1001606 polyA plus RNA-seq	-	358	polyA plus RNA-seq	hg38	encode		CL:1001606	foreskin keratinocyte	primary_cell			FALSE	FALSE	FALSE		CL	PASS	paired	newborn	ENCSR367AIV,ENCSR452VLO,ENCSR672JUF	ENCFF799GIK,ENCFF804BRH,ENCFF942WPE,ENCFF699EVT		0.125516
human	RNA_SEQ	CL:1001606 total RNA-seq	-	359	total RNA-seq	hg38	encode		CL:1001606	foreskin keratinocyte	primary_cell			FALSE	FALSE	FALSE		CL	PASS	paired	newborn	ENCSR034RPU	ENCFF860RAW,ENCFF761FUZ		0.146366
human	RNA_SEQ	CL:1001608 polyA plus RNA-seq	-	360	polyA plus RNA-seq	hg38	encode		CL:1001608	foreskin fibroblast	primary_cell			FALSE	FALSE	FALSE		CL	PASS	paired	newborn	ENCSR261ISO,ENCSR851GNB	ENCFF803WEH,ENCFF648OCI		0.131968
human	RNA_SEQ	CL:2000001 polyA plus RNA-seq	-	361	polyA plus RNA-seq	hg38	encode		CL:2000001	peripheral blood mononuclear cell	primary_cell			FALSE	FALSE	FALSE		CL	PASS	paired	adult	ENCSR313TJR	ENCFF203PMY,		0.17452
human	RNA_SEQ	CL:2000007 total RNA-seq	-	362	total RNA-seq	hg38	encode		CL:2000007	articular chondrocyte of knee joint	primary_cell			FALSE	FALSE	FALSE		CL	PASS	paired	adult	ENCSR000CUE	ENCFF274LDQ,ENCFF893MRK		0.0801494
human	RNA_SEQ	CL:2000010 total RNA-seq	-	363	total RNA-seq	hg38	encode		CL:2000010	dermis blood vessel endothelial cell	primary_cell			FALSE	FALSE	FALSE		CL	PASS	paired	child	ENCSR000AAI	ENCFF744GOO,ENCFF290TZQ		0.133203
human	RNA_SEQ	CL:2000011 total RNA-seq	-	364	total RNA-seq	hg38	encode		CL:2000011	dermis lymphatic vessel endothelial cell	primary_cell			FALSE	FALSE	FALSE		CL	PASS	paired	child,adult	ENCSR000AAJ	ENCFF477UNR,ENCFF765UYO		0.113459
human	RNA_SEQ	CL:2000016 total RNA-seq	-	365	total RNA-seq	hg38	encode		CL:2000016	lung microvascular endothelial cell	primary_cell			FALSE	FALSE	FALSE		CL	PASS	paired	adult	ENCSR000AAP	ENCFF912QIW,ENCFF067SAP		0.126098
human	RNA_SEQ	CL:2000018 total RNA-seq	-	366	total RNA-seq	hg38	encode		CL:2000018	endothelial cell of coronary artery	primary_cell			FALSE	FALSE	FALSE		CL	PASS	paired	adult	ENCSR000AAF	ENCFF099COR,ENCFF273WQL		0.103753
human	RNA_SEQ	CL:2000040 total RNA-seq	-	367	total RNA-seq	hg38	encode		CL:2000040	bladder microvascular endothelial cell	primary_cell			FALSE	FALSE	FALSE		CL	PASS	paired	adult	ENCSR000AAB	ENCFF474UIV,ENCFF484JGL		0.108766
human	RNA_SEQ	CL:2000041 total RNA-seq	-	368	total RNA-seq	hg38	encode		CL:2000041	dermis microvascular lymphatic vessel endothelial cell	primary_cell			FALSE	FALSE	FALSE		CL	PASS	paired	adult	ENCSR000AAK	ENCFF149SKB,ENCFF069USD		0.117388
human	RNA_SEQ	CL:2000045 polyA plus RNA-seq	-	369	polyA plus RNA-seq	hg38	encode		CL:2000045	foreskin melanocyte	primary_cell			FALSE	FALSE	FALSE		CL	PASS	paired	newborn	ENCSR634LOX,ENCSR697EYE	ENCFF021AEL,ENCFF447GMG		0.101354
human	RNA_SEQ	CL:2000066 total RNA-seq	-	370	total RNA-seq	hg38	encode		CL:2000066	cardiac ventricle fibroblast	primary_cell			FALSE	FALSE	FALSE		CL	PASS	paired	adult,unknown	ENCSR369RVN	ENCFF907CHI,ENCFF615FMR		0.233135
human	RNA_SEQ	CL:2000067 total RNA-seq	-	371	total RNA-seq	hg38	encode		CL:2000067	cardiac atrium fibroblast	primary_cell			FALSE	FALSE	FALSE		CL	PASS	paired	child	ENCSR110BDY	ENCFF358CZX,ENCFF020YUS		0.455009
human	RNA_SEQ	CL:2000068 total RNA-seq	-	372	total RNA-seq	hg38	encode		CL:2000068	pericardium fibroblast	primary_cell			FALSE	FALSE	FALSE		CL	PASS	paired	embryonic,unknown	ENCSR362HMX	ENCFF598UYU,ENCFF157HRJ		0.44143
human	RNA_SEQ	CL:2000071 total RNA-seq	-	373	total RNA-seq	hg38	encode		CL:2000071	mammary microvascular endothelial cell	primary_cell			FALSE	FALSE	FALSE		CL	PASS	paired	adult	ENCSR815UVL	ENCFF340AQN,ENCFF602PTU		0.312111
human	RNA_SEQ	CL:2000078 total RNA-seq	-	374	total RNA-seq	hg38	encode		CL:2000078	placental pericyte	primary_cell			FALSE	FALSE	FALSE		CL	PASS	paired	newborn	ENCSR000CTX	ENCFF772PJE,ENCFF543YIW		0.103215
human	RNA_SEQ	CL:2000092 total RNA-seq	-	375	total RNA-seq	hg38	encode		CL:2000092	hair follicular keratinocyte	primary_cell			FALSE	FALSE	FALSE		CL	PASS	paired	adult	ENCSR680USE	ENCFF343OYN,ENCFF283CNR		0.346712
human	RNA_SEQ	CL:2000093 total RNA-seq	-	376	total RNA-seq	hg38	encode		CL:2000093	bronchus fibroblast of lung	primary_cell			FALSE	FALSE	FALSE		CL	PASS	paired	unknown	ENCSR620NSN	ENCFF161BLZ,ENCFF586JHA		0.34249
human	RNA_SEQ	CL:2000094 total RNA-seq	-	377	total RNA-seq	hg38	encode		CL:2000094	nasal cavity respiratory epithelium epithelial cell of viscerocranial mucosa	primary_cell			FALSE	FALSE	FALSE		CL	PASS	paired	adult	ENCSR000AAL	ENCFF945NGT,ENCFF331EJO		0.0965544
human	RNA_SEQ	EFO:0001086 polyA plus RNA-seq	-	378	polyA plus RNA-seq	hg38	encode		EFO:0001086	A549	cell_line			FALSE	FALSE	FALSE		EFO	PASS	paired	adult	ENCSR000CON,ENCSR937WIG	ENCFF835DWU,ENCFF152VXI,ENCFF300XLL,ENCFF581XWW,ENCFF452RDV		0.129406
human	RNA_SEQ	EFO:0001099 total RNA-seq	-	379	total RNA-seq	hg38	encode		EFO:0001099	Caco-2	cell_line			FALSE	FALSE	FALSE		EFO	PASS	single	adult	ENCSR469WPG	ENCFF147TAN,ENCFF834VQS		0.142845
human	RNA_SEQ	EFO:0001187 polyA plus RNA-seq	-	380	polyA plus RNA-seq	hg38	encode		EFO:0001187	HepG2	cell_line			FALSE	FALSE	FALSE		EFO	PASS	paired	child	ENCSR000CPE	ENCFF098REH,ENCFF830NYV		0.17039
human	RNA_SEQ	EFO:0001187 total RNA-seq	-	381	total RNA-seq	hg38	encode		EFO:0001187	HepG2	cell_line			FALSE	FALSE	FALSE		EFO	PASS	paired	child	ENCSR181ZGR	ENCFF143QGY,ENCFF861HZL		0.182945
human	RNA_SEQ	EFO:0001193 total RNA-seq	-	382	total RNA-seq	hg38	encode		EFO:0001193	HT-29	cell_line			FALSE	FALSE	FALSE		EFO	PASS	paired	adult	ENCSR971GPJ	ENCFF271CAK,ENCFF407KMF		0.215505
human	RNA_SEQ	EFO:0001196 polyA plus RNA-seq	-	383	polyA plus RNA-seq	hg38	encode		EFO:0001196	IMR-90	cell_line			FALSE	FALSE	FALSE		EFO	PASS	paired	embryonic	ENCSR000CTQ	ENCFF826UMR,ENCFF655YKW		0.208791
human	RNA_SEQ	EFO:0001196 total RNA-seq	-	384	total RNA-seq	hg38	encode		EFO:0001196	IMR-90	cell_line			FALSE	FALSE	FALSE		EFO	PASS	paired	embryonic	ENCSR000CTK	ENCFF732WRW,ENCFF015LOV		0.113086
human	RNA_SEQ	EFO:0001200 total RNA-seq	-	385	total RNA-seq	hg38	encode		EFO:0001200	MCF 10A	cell_line			FALSE	FALSE	FALSE		EFO	PASS	single	adult	ENCSR815NTL	ENCFF068GQL,ENCFF284WTH		0.160679
human	RNA_SEQ	EFO:0001203 polyA plus RNA-seq	-	386	polyA plus RNA-seq	hg38	encode		EFO:0001203	MCF-7	cell_line			FALSE	FALSE	FALSE		EFO	PASS	paired	adult	ENCSR000CPT	ENCFF984WFO,ENCFF748LUQ		0.121405
human	RNA_SEQ	EFO:0001203 total RNA-seq	-	387	total RNA-seq	hg38	encode		EFO:0001203	MCF-7	cell_line			FALSE	FALSE	FALSE		EFO	NOT_COMPLIANT	single	adult	ENCSR355JZC	ENCFF162JXM,		0.193715
human	RNA_SEQ	EFO:0002059 polyA plus RNA-seq	-	388	polyA plus RNA-seq	hg38	encode		EFO:0002059	HT1080	cell_line			FALSE	TRUE	FALSE		EFO	PASS	paired	adult	ENCSR067UNX,ENCSR166QLP	ENCFF784DCP,ENCFF641QVO,ENCFF880BRT,ENCFF448WII		0.175361
human	RNA_SEQ	EFO:0002059 total RNA-seq	-	389	total RNA-seq	hg38	encode		EFO:0002059	HT1080	cell_line			FALSE	FALSE	FALSE		EFO	PASS	paired	adult	ENCSR535VTR	ENCFF568DZH,ENCFF278CTO		0.266042
human	RNA_SEQ	EFO:0002067 polyA plus RNA-seq	-	390	polyA plus RNA-seq	hg38	encode		EFO:0002067	K562	cell_line			FALSE	FALSE	FALSE		EFO	PASS	paired	adult	ENCSR000AEM,ENCSR000AEO,ENCSR000CPH	ENCFF936DWS,ENCFF614IDA,ENCFF617YPQ,ENCFF846MAT,ENCFF839ZOT,ENCFF749HQL		0.129111
human	RNA_SEQ	EFO:0002067 total RNA-seq	-	391	total RNA-seq	hg38	encode		EFO:0002067	K562	cell_line			FALSE	FALSE	FALSE		EFO	PASS	paired	adult	ENCSR000AEL,ENCSR000AEN,ENCSR109IQO	ENCFF533LJF,ENCFF322XKJ,ENCFF013KWA,ENCFF257NOL,ENCFF516IKJ,ENCFF884WOK		0.098649
human	RNA_SEQ	EFO:0002074 total RNA-seq	-	392	total RNA-seq	hg38	encode		EFO:0002074	PC-3	cell_line			FALSE	FALSE	FALSE		EFO	PASS	paired	adult	ENCSR420NLC	ENCFF784DWR,ENCFF467LTN		0.195479
human	RNA_SEQ	EFO:0002101 total RNA-seq	-	393	total RNA-seq	hg38	encode		EFO:0002101	A172	cell_line			FALSE	FALSE	FALSE		EFO	PASS	paired	adult	ENCSR580GSX	ENCFF218ROS,ENCFF737CMC		0.280523
human	RNA_SEQ	EFO:0002103 total RNA-seq	-	394	total RNA-seq	hg38	encode		EFO:0002103	A375	cell_line			FALSE	FALSE	FALSE		EFO	PASS	paired	adult	ENCSR504VXC	ENCFF668XTN,ENCFF568UMA		0.151758
human	RNA_SEQ	EFO:0002106 total RNA-seq	-	395	total RNA-seq	hg38	encode		EFO:0002106	A673	cell_line			FALSE	FALSE	FALSE		EFO	PASS	single	child	ENCSR558SEE	ENCFF966ZPC,ENCFF601ZTH		0.139629
human	RNA_SEQ	EFO:0002150 total RNA-seq	-	396	total RNA-seq	hg38	encode		EFO:0002150	Caki2	cell_line			FALSE	FALSE	FALSE		EFO	WARNING	paired	adult	ENCSR584JXD	ENCFF132IVA,ENCFF715QEV		0.999043
human	RNA_SEQ	EFO:0002179 total RNA-seq	-	397	total RNA-seq	hg38	encode		EFO:0002179	G401	cell_line			FALSE	FALSE	FALSE		EFO	PASS	paired	child	ENCSR653DFZ	ENCFF478MYI,ENCFF165QWB		0.595705
human	RNA_SEQ	EFO:0002184 total RNA-seq	-	398	total RNA-seq	hg38	encode		EFO:0002184	H4	cell_line			FALSE	FALSE	FALSE		EFO	PASS	paired	adult	ENCSR919QJT	ENCFF156OPC,ENCFF915MPM		0.508664
human	RNA_SEQ	EFO:0002234 total RNA-seq	-	399	total RNA-seq	hg38	encode		EFO:0002234	MG63	cell_line			FALSE	FALSE	FALSE		EFO	WARNING	paired	child	ENCSR971KNW	ENCFF541EPJ,ENCFF359LGA		0.76912
human	RNA_SEQ	EFO:0002330 total RNA-seq	-	400	total RNA-seq	hg38	encode		EFO:0002330	SJSA1	cell_line			FALSE	FALSE	FALSE		EFO	PASS	paired	adult	ENCSR880EGO	ENCFF564LNR,ENCFF465IUL		0.219048
human	RNA_SEQ	EFO:0002713 total RNA-seq	-	401	total RNA-seq	hg38	encode		EFO:0002713	Panc1	cell_line			FALSE	FALSE	FALSE		EFO	NOT_COMPLIANT	single	adult	ENCSR128CYL	ENCFF427HZZ,		0.238808
human	RNA_SEQ	EFO:0002779 polyA plus RNA-seq	-	402	polyA plus RNA-seq	hg38	encode		EFO:0002779	BJ	cell_line			FALSE	FALSE	FALSE		EFO	PASS	paired	newborn	ENCSR000COP	ENCFF428OOD,ENCFF858AOD		0.215854
human	RNA_SEQ	EFO:0002784 polyA plus RNA-seq	-	403	polyA plus RNA-seq	hg38	encode		EFO:0002784	GM12878	cell_line			FALSE	FALSE	FALSE		EFO	PASS	paired	adult	ENCSR000AED,ENCSR000AEF,ENCSR000COQ	ENCFF216ZVT,ENCFF786IQR,ENCFF413LOR,ENCFF170QXJ,ENCFF763UJG,ENCFF626CNH		0.105302
human	RNA_SEQ	EFO:0002784 total RNA-seq	-	404	total RNA-seq	hg38	encode		EFO:0002784	GM12878	cell_line			FALSE	FALSE	FALSE		EFO	PASS	paired	adult	ENCSR000AEC,ENCSR000AEE	ENCFF830QII,ENCFF869TMT,ENCFF652SQC,ENCFF936ZZD		0.101373
human	RNA_SEQ	EFO:0002791 polyA plus RNA-seq	-	405	polyA plus RNA-seq	hg38	encode		EFO:0002791	HeLa-S3	cell_line			FALSE	FALSE	FALSE		EFO	PASS	paired	adult	ENCSR000CPR	ENCFF309IZE,ENCFF807CKR		0.159168
human	RNA_SEQ	EFO:0002819 total RNA-seq	-	406	total RNA-seq	hg38	encode		EFO:0002819	Calu3	cell_line			FALSE	FALSE	FALSE		EFO	PASS	single	adult	ENCSR897JEH	ENCFF339JFL,ENCFF803HGM		0.136725
human	RNA_SEQ	EFO:0002824 total RNA-seq	-	407	total RNA-seq	hg38	encode		EFO:0002824	HCT116	cell_line			FALSE	FALSE	FALSE		EFO	NOT_COMPLIANT	single	adult	ENCSR698RPL	ENCFF870WXZ,		0.234185
human	RNA_SEQ	EFO:0002847 total RNA-seq	-	408	total RNA-seq	hg38	encode		EFO:0002847	PC-9	cell_line			FALSE	FALSE	FALSE		EFO	PASS	single	unknown	ENCSR743GKS	ENCFF617YFI,ENCFF905RMO		0.138231
human	RNA_SEQ	EFO:0003042 polyA plus RNA-seq	-	409	polyA plus RNA-seq	hg38	encode		EFO:0003042	H1	cell_line			FALSE	FALSE	FALSE		EFO	PASS	paired	embryonic	ENCSR000COU,ENCSR043RSE,ENCSR670WQY	ENCFF563OKS,ENCFF693NBG,ENCFF105OCH,ENCFF407PJY		0.102938
human	RNA_SEQ	EFO:0003042 total RNA-seq	-	410	total RNA-seq	hg38	encode		EFO:0003042	H1	cell_line			FALSE	FALSE	FALSE		EFO	PASS	single	embryonic	ENCSR895ZTB	ENCFF975IMO,ENCFF605VHG		0.172712
human	RNA_SEQ	EFO:0003044 polyA plus RNA-seq	-	411	polyA plus RNA-seq	hg38	encode		EFO:0003044	NCI-H460	cell_line			FALSE	TRUE	FALSE		EFO	PASS	paired	unknown	ENCSR625QJI	ENCFF531ZTA,ENCFF499NWI		0.376862
human	RNA_SEQ	EFO:0003044 total RNA-seq	-	412	total RNA-seq	hg38	encode		EFO:0003044	NCI-H460	cell_line			FALSE	FALSE	FALSE		EFO	PASS	paired	unknown	ENCSR164OCT	ENCFF869SPW,ENCFF289QYR		0.143614
human	RNA_SEQ	EFO:0003045 total RNA-seq	-	413	total RNA-seq	hg38	encode		EFO:0003045	H9	cell_line			FALSE	FALSE	FALSE		EFO	PASS	single	embryonic	ENCSR712BRU	ENCFF660YHP,ENCFF774QSB		0.148028
human	RNA_SEQ	EFO:0003072 polyA plus RNA-seq	-	414	polyA plus RNA-seq	hg38	encode		EFO:0003072	SK-N-SH	cell_line			FALSE	FALSE	FALSE		EFO	PASS	paired	child	ENCSR000CTT	ENCFF332PCF,ENCFF729BYZ		0.193977
human	RNA_SEQ	EFO:0005697 total RNA-seq	-	415	total RNA-seq	hg38	encode		EFO:0005697	M059J	cell_line			FALSE	FALSE	FALSE		EFO	PASS	paired	adult	ENCSR696SMK	ENCFF146JQI,ENCFF170EAF		0.42146
human	RNA_SEQ	EFO:0005698 total RNA-seq	-	416	total RNA-seq	hg38	encode		EFO:0005698	Daoy	cell_line			FALSE	FALSE	FALSE		EFO	PASS	paired	child	ENCSR254JJM	ENCFF162VSV,ENCFF603NZP		0.339673
human	RNA_SEQ	EFO:0005712 total RNA-seq	-	417	total RNA-seq	hg38	encode		EFO:0005712	RPMI7951	cell_line			FALSE	FALSE	FALSE		EFO	PASS	paired	adult	ENCSR320BRR	ENCFF141IRH,ENCFF727RDW		0.233296
human	RNA_SEQ	EFO:0005714 total RNA-seq	-	418	total RNA-seq	hg38	encode		EFO:0005714	LHCN-M2	cell_line			FALSE	FALSE	FALSE		EFO	PASS	paired	adult	ENCSR332DBS	ENCFF490GRD,ENCFF461XZA		0.183317
human	RNA_SEQ	EFO:0005719 total RNA-seq	-	419	total RNA-seq	hg38	encode		EFO:0005719	Karpas-422	cell_line			FALSE	FALSE	FALSE		EFO	WARNING	paired	adult	ENCSR314LXG	ENCFF487CZA,ENCFF617KSY		0.168227
human	RNA_SEQ	EFO:0005720 polyA plus RNA-seq	-	420	polyA plus RNA-seq	hg38	encode		EFO:0005720	SK-MEL-5	cell_line			FALSE	TRUE	FALSE		EFO	PASS	paired	adult	ENCSR201WVA,ENCSR291DJH	ENCFF038GFU,ENCFF606BLR,ENCFF489ZSO,ENCFF607BYH		0.225654
human	RNA_SEQ	EFO:0005720 total RNA-seq	-	421	total RNA-seq	hg38	encode		EFO:0005720	SK-MEL-5	cell_line			FALSE	FALSE	FALSE		EFO	PASS	paired	adult	ENCSR669KQU	ENCFF191GEB,ENCFF228PZS		0.188157
human	RNA_SEQ	EFO:0005721 polyA plus RNA-seq	-	422	polyA plus RNA-seq	hg38	encode		EFO:0005721	SK-N-DZ	cell_line			FALSE	TRUE	FALSE		EFO	PASS	paired	child	ENCSR255NYQ,ENCSR569JKX	ENCFF101HMU,ENCFF524IGY,ENCFF147KAF,ENCFF654PCS		0.23734
human	RNA_SEQ	EFO:0005722 total RNA-seq	-	423	total RNA-seq	hg38	encode		EFO:0005722	SJCRH30	cell_line			FALSE	FALSE	FALSE		EFO	PASS	paired	child	ENCSR568YRP	ENCFF772UAT,ENCFF845HPD		0.110203
human	RNA_SEQ	EFO:0005723 total RNA-seq	-	424	total RNA-seq	hg38	encode		EFO:0005723	GM23248	cell_line			FALSE	FALSE	FALSE		EFO	PASS	paired	adult	ENCSR797BPP	ENCFF148FNV,ENCFF924QJU		0.364475
human	RNA_SEQ	EFO:0005904 total RNA-seq	-	425	total RNA-seq	hg38	encode		EFO:0005904	H7	cell_line			FALSE	FALSE	FALSE		EFO	PASS	paired	embryonic	ENCSR490SQH	ENCFF025EIE,ENCFF061BHN		0.192968
human	RNA_SEQ	EFO:0006270 polyA plus RNA-seq	-	426	polyA plus RNA-seq	hg38	encode		EFO:0006270	AG04450	cell_line			FALSE	FALSE	FALSE		EFO	PASS	paired	embryonic	ENCSR000COO	ENCFF363LOB,ENCFF839QAB		0.184604
human	RNA_SEQ	EFO:0006711 total RNA-seq	-	427	total RNA-seq	hg38	encode		EFO:0006711	OCI-LY7	cell_line			FALSE	FALSE	FALSE		EFO	PASS	paired	adult	ENCSR001HHK	ENCFF027KGY,ENCFF932CMH		0.148755
human	RNA_SEQ	EFO:0007089 polyA plus RNA-seq	-	428	polyA plus RNA-seq	hg38	encode		EFO:0007089	HUES64	cell_line			FALSE	FALSE	FALSE		EFO	PASS	paired	embryonic	ENCSR348EFG,ENCSR738PHQ	ENCFF381GKG,ENCFF566UUL		0.299772
human	RNA_SEQ	EFO:0007950 total RNA-seq	-	429	total RNA-seq	hg38	encode		EFO:0007950	GM23338	cell_line			FALSE	FALSE	FALSE		EFO	PASS	paired	adult	ENCSR938LSP	ENCFF278MMI,ENCFF693TAG		0.109169
human	RNA_SEQ	EFO:0009318 total RNA-seq	-	430	total RNA-seq	hg38	encode		EFO:0009318	HFFc6	cell_line			FALSE	FALSE	FALSE		EFO	PASS	single	newborn	ENCSR146ZSP,ENCSR381OTM,ENCSR420ZKB,ENCSR636LEU,ENCSR735JKB,ENCSR841QAC	ENCFF920SOI,ENCFF010FBD,ENCFF175ZVR,ENCFF603DLR,ENCFF262XNE,ENCFF071FIS,ENCFF021IJR,ENCFF833QJS,ENCFF126QIO,ENCFF369GXU,ENCFF791XIF,ENCFF098CDA,ENCFF391GZB,ENCFF220YBB,ENCFF917WVE,ENCFF656ALD,ENCFF457VPE,ENCFF085ASU,ENCFF674KDX,ENCFF316CJQ,ENCFF755BMD,ENCFF894GCH,ENCFF731QEP,ENCFF779LOQ,ENCFF212WVX,ENCFF781XMV		0.1051
human	RNA_SEQ	EFO:0009747 total RNA-seq	-	431	total RNA-seq	hg38	encode		EFO:0009747	WTC11	cell_line			FALSE	FALSE	FALSE		EFO	PASS	single	adult	ENCSR450EXF	ENCFF475GBL,ENCFF031FJR,ENCFF317YUR		0.113128
human	RNA_SEQ	EFO:0030018 polyA plus RNA-seq	-	432	polyA plus RNA-seq	hg38	encode		EFO:0030018	BLaER1	cell_line			FALSE	FALSE	FALSE		EFO	PASS	paired	unknown	ENCSR733YIU	ENCFF254UQJ,ENCFF539GSB		0.158143
human	RNA_SEQ	NTR:0000427 polyA plus RNA-seq	-	433	polyA plus RNA-seq	hg38	encode		NTR:0000427	neurosphere	primary_cell			FALSE	FALSE	FALSE		NTR	PASS	paired	embryonic	ENCSR043KVA,ENCSR051GPK,ENCSR256YHI	ENCFF707UZR,ENCFF313HGM,ENCFF613NUV		0.0727449
human	RNA_SEQ	NTR:0000491 total RNA-seq	-	434	total RNA-seq	hg38	encode		NTR:0000491	Right ventricle myocardium inferior	tissue			FALSE	FALSE	FALSE		NTR	PASS	single	adult	ENCSR015PUN	ENCFF811NYJ,		0.324277
human	RNA_SEQ	NTR:0000492 total RNA-seq	-	435	total RNA-seq	hg38	encode		NTR:0000492	Right ventricle myocardium superior	tissue			FALSE	FALSE	FALSE		NTR	PASS	single	adult	ENCSR132VGJ	ENCFF344SXR,		0.288472
human	RNA_SEQ	NTR:0000493 total RNA-seq	-	436	total RNA-seq	hg38	encode		NTR:0000493	left ventricle myocardium inferior	tissue			FALSE	FALSE	FALSE		NTR	PASS	single	adult	ENCSR516TTH	ENCFF009NID,		0.304976
human	RNA_SEQ	NTR:0000494 total RNA-seq	-	437	total RNA-seq	hg38	encode		NTR:0000494	left ventricle myocardium superior	tissue			FALSE	FALSE	FALSE		NTR	PASS	single	adult	ENCSR876TAN	ENCFF282UYT,		0.313111
human	RNA_SEQ	NTR:0000856 polyA plus RNA-seq	-	438	polyA plus RNA-seq	hg38	encode		NTR:0000856	mesendoderm	in_vitro_differentiated_cells			FALSE	FALSE	FALSE		NTR	PASS	paired	embryonic	ENCSR700BEW,ENCSR976JGI	ENCFF132ZXA,ENCFF814CBR		0.163086
human	RNA_SEQ	NTR:0003013 polyA plus RNA-seq	-	439	polyA plus RNA-seq	hg38	encode		NTR:0003013	placental basal plate	tissue			FALSE	FALSE	FALSE		NTR	PASS	paired	embryonic	ENCSR104ZDH,ENCSR706XCG,ENCSR793CEK,ENCSR999CPT	ENCFF496TUX,ENCFF816HTT,ENCFF402VOT,ENCFF591RRX		0.0708748
human	RNA_SEQ	UBERON:0000016 polyA plus RNA-seq	-	440	polyA plus RNA-seq	hg38	encode		UBERON:0000016	endocrine pancreas	tissue			FALSE	FALSE	FALSE		UBERON	PASS	paired	adult	ENCSR271DJJ,ENCSR518XRJ	ENCFF056APA,ENCFF059LIR		0.0839736
human	RNA_SEQ	UBERON:0000019 total RNA-seq	-	441	total RNA-seq	hg38	encode		UBERON:0000019	camera-type eye	tissue			FALSE	FALSE	FALSE		UBERON	PASS	paired	embryonic	ENCSR000AFO	ENCFF099HWY,ENCFF117SWF		0.0823258
human	RNA_SEQ	UBERON:0000056 total RNA-seq	-	442	total RNA-seq	hg38	encode		UBERON:0000056	ureter	tissue			FALSE	FALSE	FALSE		UBERON	PASS	single	adult	ENCSR619DQO	ENCFF921PHQ,		0.143397
human	RNA_SEQ	UBERON:0000081 total RNA-seq	-	443	total RNA-seq	hg38	encode		UBERON:0000081	metanephros	tissue			FALSE	FALSE	FALSE		UBERON	PASS	paired	embryonic	ENCSR000AFA	ENCFF387JUT,ENCFF277EOS		0.0695443
human	RNA_SEQ	UBERON:0000088 polyA plus RNA-seq	-	444	polyA plus RNA-seq	hg38	encode		UBERON:0000088	trophoblast	tissue			FALSE	FALSE	FALSE		UBERON	PASS	paired	embryonic	ENCSR176FKY,ENCSR701UNO,ENCSR779ZJW	ENCFF445WXY,ENCFF626NZU,ENCFF052OXI		0.0689521
human	RNA_SEQ	UBERON:0000305 polyA plus RNA-seq	-	445	polyA plus RNA-seq	hg38	encode		UBERON:0000305	amnion	tissue			FALSE	FALSE	FALSE		UBERON	PASS	paired	embryonic	ENCSR534UXT,ENCSR557PFL,ENCSR784PDN	ENCFF104ZPH,ENCFF230EQG,ENCFF097LAU		0.0581395
human	RNA_SEQ	UBERON:0000317 total RNA-seq	-	446	total RNA-seq	hg38	encode		UBERON:0000317	colonic mucosa	tissue			FALSE	FALSE	FALSE		UBERON	PASS	single	adult	ENCSR202OWR	ENCFF317NMC,		0.230285
human	RNA_SEQ	UBERON:0000473 polyA plus RNA-seq	-	447	polyA plus RNA-seq	hg38	encode		UBERON:0000473	testis	tissue			FALSE	FALSE	FALSE		UBERON	NOT_COMPLIANT	paired	adult	ENCSR693GGB	ENCFF051HPA,ENCFF107KAD		0.177075
human	RNA_SEQ	UBERON:0000473 total RNA-seq	-	448	total RNA-seq	hg38	encode		UBERON:0000473	testis	tissue			FALSE	FALSE	FALSE		UBERON	PASS	paired	adult	ENCSR029KNZ,ENCSR344MQK	ENCFF320DQM,ENCFF339PMH		0.0525128
human	RNA_SEQ	UBERON:0000945 polyA plus RNA-seq	-	449	polyA plus RNA-seq	hg38	encode		UBERON:0000945	stomach	tissue			FALSE	FALSE	FALSE		UBERON	PASS	paired	adult	ENCSR721HDG,ENCSR980UEY	ENCFF102AEL,ENCFF060KWK		0.468656
human	RNA_SEQ	UBERON:0000945 total RNA-seq	-	450	total RNA-seq	hg38	encode		UBERON:0000945	stomach	tissue			FALSE	FALSE	FALSE		UBERON	PASS	paired	adult	ENCSR296PMS,ENCSR471RUK,ENCSR752UNJ,ENCSR853WOM	ENCFF679RXH,ENCFF331GDT,ENCFF746KMZ,ENCFF368BUM		0.215965
human	RNA_SEQ	UBERON:0000947 polyA plus RNA-seq	-	451	polyA plus RNA-seq	hg38	encode		UBERON:0000947	aorta	tissue			FALSE	FALSE	FALSE		UBERON	PASS	paired	adult	ENCSR763NOO,ENCSR995BHD	ENCFF574LUN,ENCFF906TUV		0.355229
human	RNA_SEQ	UBERON:0000947 total RNA-seq	-	452	total RNA-seq	hg38	encode		UBERON:0000947	aorta	tissue			FALSE	FALSE	FALSE		UBERON	PASS	single	adult	ENCSR185TQB,ENCSR377FPC	ENCFF726KEH,ENCFF865DOH		0.101992
human	RNA_SEQ	UBERON:0000948 polyA plus RNA-seq	-	453	polyA plus RNA-seq	hg38	encode		UBERON:0000948	heart	tissue			FALSE	FALSE	FALSE		UBERON	WARNING	paired	adult	ENCSR635GTY	ENCFF708DMP,ENCFF133BNK		0.34061
human	RNA_SEQ	UBERON:0000948 total RNA-seq	-	454	total RNA-seq	hg38	encode		UBERON:0000948	heart	tissue			FALSE	FALSE	FALSE		UBERON	PASS	paired	adult	ENCSR000AHH	ENCFF904TSK,		0.087664
human	RNA_SEQ	UBERON:0000955 polyA plus RNA-seq	-	455	polyA plus RNA-seq	hg38	encode		UBERON:0000955	brain	tissue			FALSE	FALSE	FALSE		UBERON	NOT_COMPLIANT	paired	adult	ENCSR274JRR	ENCFF833OOB,ENCFF892AGP		0.618462
human	RNA_SEQ	UBERON:0000992 polyA plus RNA-seq	-	456	polyA plus RNA-seq	hg38	encode		UBERON:0000992	ovary	tissue			FALSE	FALSE	FALSE		UBERON	PASS	paired	adult	ENCSR046XHI,ENCSR725TPW	ENCFF965CXH,ENCFF427HNU		0.121229
human	RNA_SEQ	UBERON:0000992 total RNA-seq	-	457	total RNA-seq	hg38	encode		UBERON:0000992	ovary	tissue			FALSE	FALSE	FALSE		UBERON	PASS	paired	adult	ENCSR042GYH,ENCSR841ADZ	ENCFF093KRC,ENCFF817YVL		0.115454
human	RNA_SEQ	UBERON:0000995 total RNA-seq	-	458	total RNA-seq	hg38	encode		UBERON:0000995	uterus	tissue			FALSE	FALSE	FALSE		UBERON	PASS	paired	adult	ENCSR071ZLM,ENCSR113HQM	ENCFF642VAM,ENCFF572MQV		0.361651
human	RNA_SEQ	UBERON:0000996 total RNA-seq	-	459	total RNA-seq	hg38	encode		UBERON:0000996	vagina	tissue			FALSE	FALSE	FALSE		UBERON	PASS	paired	adult	ENCSR146LBD	ENCFF533UMY,		0.239067
human	RNA_SEQ	UBERON:0001013 polyA plus RNA-seq	-	460	polyA plus RNA-seq	hg38	encode		UBERON:0001013	adipose tissue	tissue			FALSE	FALSE	FALSE		UBERON	PASS	paired	adult	ENCSR686JJB,ENCSR741QEH	ENCFF487ZIS,ENCFF605IMU		0.165996
human	RNA_SEQ	UBERON:0001043 polyA plus RNA-seq	-	461	polyA plus RNA-seq	hg38	encode		UBERON:0001043	esophagus	tissue			FALSE	FALSE	FALSE		UBERON	PASS	paired	adult	ENCSR102TQN,ENCSR993QGR	ENCFF683UYI,ENCFF328MVJ		0.0977549
human	RNA_SEQ	UBERON:0001072 total RNA-seq	-	462	total RNA-seq	hg38	encode		UBERON:0001072	posterior vena cava	tissue			FALSE	FALSE	FALSE		UBERON	PASS	single	adult	ENCSR130TZW,ENCSR149AHS	ENCFF917VEL,ENCFF353AFV		0.122465
human	RNA_SEQ	UBERON:0001114 total RNA-seq	-	463	total RNA-seq	hg38	encode		UBERON:0001114	right lobe of liver	tissue			FALSE	FALSE	FALSE		UBERON	PASS	paired	adult	ENCSR226KML,ENCSR504QMK	ENCFF481ZPW,ENCFF776YAA		0.152658
human	RNA_SEQ	UBERON:0001115 total RNA-seq	-	464	total RNA-seq	hg38	encode		UBERON:0001115	left lobe of liver	tissue			FALSE	FALSE	FALSE		UBERON	PASS	single	adult	ENCSR357BYU	ENCFF065AJK,		0.223854
human	RNA_SEQ	UBERON:0001134 total RNA-seq	-	465	total RNA-seq	hg38	encode		UBERON:0001134	skeletal muscle tissue	tissue			FALSE	FALSE	FALSE		UBERON	PASS	paired	embryonic	ENCSR000AFF	ENCFF282MQQ,ENCFF180QPD		0.104017
human	RNA_SEQ	UBERON:0001150 total RNA-seq	-	466	total RNA-seq	hg38	encode		UBERON:0001150	body of pancreas	tissue			FALSE	FALSE	FALSE		UBERON	PASS	paired	adult	ENCSR586SYA,ENCSR671IYC	ENCFF231WHO,ENCFF200EWP		0.144673
human	RNA_SEQ	UBERON:0001157 total RNA-seq	-	467	total RNA-seq	hg38	encode		UBERON:0001157	transverse colon	tissue			FALSE	FALSE	FALSE		UBERON	PASS	paired	adult	ENCSR403SZN,ENCSR630VJN,ENCSR653ZJF,ENCSR800WIY	ENCFF966BXX,ENCFF699WAG,ENCFF088ZXI,ENCFF666BMY		0.0972787
human	RNA_SEQ	UBERON:0001159 polyA plus RNA-seq	-	468	polyA plus RNA-seq	hg38	encode		UBERON:0001159	sigmoid colon	tissue			FALSE	FALSE	FALSE		UBERON	PASS	paired	adult	ENCSR825GWD,ENCSR999ZCI	ENCFF036UAI,ENCFF489RRE		0.3217
human	RNA_SEQ	UBERON:0001159 total RNA-seq	-	469	total RNA-seq	hg38	encode		UBERON:0001159	sigmoid colon	tissue			FALSE	FALSE	FALSE		UBERON	PASS	paired	adult	ENCSR094GVZ,ENCSR812AKX,ENCSR827IXS,ENCSR857WJK	ENCFF779RGY,ENCFF524JOF,ENCFF527ISR,ENCFF833RVA		0.099388
human	RNA_SEQ	UBERON:0001211 total RNA-seq	-	470	total RNA-seq	hg38	encode		UBERON:0001211	Peyer's patch	tissue			FALSE	FALSE	FALSE		UBERON	PASS	paired	adult	ENCSR257NIR,ENCSR450BNZ,ENCSR544SAU,ENCSR802HPM	ENCFF466VSY,ENCFF777ZGT,ENCFF117NCC,ENCFF654TWW		0.107442
human	RNA_SEQ	UBERON:0001255 polyA plus RNA-seq	-	471	polyA plus RNA-seq	hg38	encode		UBERON:0001255	urinary bladder	tissue			FALSE	FALSE	FALSE		UBERON	PASS	paired	child	ENCSR448DCX	ENCFF768ZJS,		0.273257
human	RNA_SEQ	UBERON:0001255 total RNA-seq	-	472	total RNA-seq	hg38	encode		UBERON:0001255	urinary bladder	tissue			FALSE	FALSE	FALSE		UBERON	PASS	paired	embryonic	ENCSR000AEV	ENCFF273HCM,ENCFF785ANU		0.0683271
human	RNA_SEQ	UBERON:0001264 polyA plus RNA-seq	-	473	polyA plus RNA-seq	hg38	encode		UBERON:0001264	pancreas	tissue			FALSE	FALSE	FALSE		UBERON	PASS	paired	adult	ENCSR571BML,ENCSR629VMZ	ENCFF898EUI,ENCFF484MHT		0.10472
human	RNA_SEQ	UBERON:0001264 total RNA-seq	-	474	total RNA-seq	hg38	encode		UBERON:0001264	pancreas	tissue			FALSE	FALSE	FALSE		UBERON	PASS	single	adult	ENCSR075ZTG,ENCSR165QTZ,ENCSR432EBE,ENCSR523RGW,ENCSR579BDN	ENCFF325ZFM,ENCFF798COU,ENCFF538YBZ,ENCFF832EEZ,ENCFF033ZKJ		0.104864
human	RNA_SEQ	UBERON:0001322 total RNA-seq	-	475	total RNA-seq	hg38	encode		UBERON:0001322	sciatic nerve	tissue			FALSE	FALSE	FALSE		UBERON	PASS	single	adult	ENCSR631NUQ	ENCFF404ODY,		0.129672
human	RNA_SEQ	UBERON:0001323 total RNA-seq	-	476	total RNA-seq	hg38	encode		UBERON:0001323	tibial nerve	tissue			FALSE	FALSE	FALSE		UBERON	PASS	paired	adult	ENCSR272UNO,ENCSR648OSR,ENCSR796HLX,ENCSR858QEL	ENCFF433ZJK,ENCFF410TEC,ENCFF900QPE,ENCFF051QNJ		0.104107
human	RNA_SEQ	UBERON:0001383 polyA plus RNA-seq	-	477	polyA plus RNA-seq	hg38	encode		UBERON:0001383	muscle of leg	tissue			FALSE	FALSE	FALSE		UBERON	PASS	paired	embryonic	ENCSR699YJR	ENCFF635IJO,		0.0942946
human	RNA_SEQ	UBERON:0001496 total RNA-seq	-	478	total RNA-seq	hg38	encode		UBERON:0001496	ascending aorta	tissue			FALSE	FALSE	FALSE		UBERON	PASS	paired	adult	ENCSR719PXC	ENCFF314DVA,		0.863309
human	RNA_SEQ	UBERON:0001515 total RNA-seq	-	479	total RNA-seq	hg38	encode		UBERON:0001515	thoracic aorta	tissue			FALSE	FALSE	FALSE		UBERON	PASS	paired	adult	ENCSR429EWK,ENCSR837ZLY	ENCFF347INS,ENCFF653MGF,ENCFF984JLW		0.101503
human	RNA_SEQ	UBERON:0001723 total RNA-seq	-	480	total RNA-seq	hg38	encode		UBERON:0001723	tongue	tissue			FALSE	FALSE	FALSE		UBERON	PASS	paired	embryonic	ENCSR000AFL	ENCFF575XSR,ENCFF963RNI		0.139786
human	RNA_SEQ	UBERON:0001870 total RNA-seq	-	481	total RNA-seq	hg38	encode		UBERON:0001870	frontal cortex	tissue			FALSE	FALSE	FALSE		UBERON	PASS	paired	embryonic	ENCSR000AEY	ENCFF167SSR,ENCFF286UDS		0.0856145
human	RNA_SEQ	UBERON:0001871 total RNA-seq	-	482	total RNA-seq	hg38	encode		UBERON:0001871	temporal lobe	tissue			FALSE	FALSE	FALSE		UBERON	PASS	paired	embryonic	ENCSR000AFJ	ENCFF676VFD,ENCFF827RCP		0.0979568
human	RNA_SEQ	UBERON:0001872 total RNA-seq	-	483	total RNA-seq	hg38	encode		UBERON:0001872	parietal lobe	tissue			FALSE	FALSE	FALSE		UBERON	PASS	paired	embryonic	ENCSR000AFE	ENCFF754STC,ENCFF493HUI		0.0635922
human	RNA_SEQ	UBERON:0001894 total RNA-seq	-	484	total RNA-seq	hg38	encode		UBERON:0001894	diencephalon	tissue			FALSE	FALSE	FALSE		UBERON	PASS	paired	embryonic	ENCSR000AEX	ENCFF666ICU,ENCFF800CGN		0.0728181
human	RNA_SEQ	UBERON:0001987 polyA plus RNA-seq	-	485	polyA plus RNA-seq	hg38	encode		UBERON:0001987	placenta	tissue			FALSE	FALSE	FALSE		UBERON	PASS	paired	embryonic	ENCSR880XLM	ENCFF007NSW,		0.164822
human	RNA_SEQ	UBERON:0001987 total RNA-seq	-	486	total RNA-seq	hg38	encode		UBERON:0001987	placenta	tissue			FALSE	FALSE	FALSE		UBERON	PASS	single	embryonic	ENCSR010HIU,ENCSR244HHV,ENCSR288RRZ,ENCSR308XAR,ENCSR420YFF,ENCSR464VSR,ENCSR479MNN,ENCSR484WZL,ENCSR648YUM,ENCSR899OKE,ENCSR903XMI,ENCSR942YMN	ENCFF304ZHS,ENCFF360BWC,ENCFF362JKC,ENCFF745MAN,ENCFF684QVX,ENCFF991YML,ENCFF133ABU,ENCFF362EDN,ENCFF399DLW,ENCFF749LNB,ENCFF305RDA,ENCFF933SBA		0.0722145
human	RNA_SEQ	UBERON:0002021 total RNA-seq	-	487	total RNA-seq	hg38	encode		UBERON:0002021	occipital lobe	tissue			FALSE	FALSE	FALSE		UBERON	PASS	paired	embryonic	ENCSR000AFD	ENCFF523BIH,ENCFF905QKV		0.0793705
human	RNA_SEQ	UBERON:0002037 polyA plus RNA-seq	-	488	polyA plus RNA-seq	hg38	encode		UBERON:0002037	cerebellum	tissue			FALSE	FALSE	FALSE		UBERON	PASS	paired	embryonic	ENCSR470JHE	ENCFF769PTG,		0.0956198
human	RNA_SEQ	UBERON:0002037 total RNA-seq	-	489	total RNA-seq	hg38	encode		UBERON:0002037	cerebellum	tissue			FALSE	FALSE	FALSE		UBERON	PASS	paired	embryonic	ENCSR000AEW	ENCFF667GIN,ENCFF290HJK		0.0463505
human	RNA_SEQ	UBERON:0002046 total RNA-seq	-	490	total RNA-seq	hg38	encode		UBERON:0002046	thyroid gland	tissue			FALSE	FALSE	FALSE		UBERON	PASS	paired	adult	ENCSR023ZXN,ENCSR238ZZD,ENCSR532LJV,ENCSR687HJY	ENCFF668RLF,ENCFF714XZG,ENCFF154SMT,ENCFF773GPK,ENCFF230MJR,ENCFF385YRD		0.0762268
human	RNA_SEQ	UBERON:0002048 polyA plus RNA-seq	-	491	polyA plus RNA-seq	hg38	encode		UBERON:0002048	lung	tissue			FALSE	FALSE	FALSE		UBERON	PASS	paired	adult	ENCSR917YHC	ENCFF447LEJ,		0.119172
human	RNA_SEQ	UBERON:0002048 total RNA-seq	-	492	total RNA-seq	hg38	encode		UBERON:0002048	lung	tissue			FALSE	FALSE	FALSE		UBERON	PASS	paired	embryonic	ENCSR000AFC	ENCFF202AFN,ENCFF743EXL		0.0813446
human	RNA_SEQ	UBERON:0002078 polyA plus RNA-seq	-	493	polyA plus RNA-seq	hg38	encode		UBERON:0002078	right cardiac atrium	tissue			FALSE	FALSE	FALSE		UBERON	PASS	paired	adult	ENCSR675YAS	ENCFF183YIX,		0.105767
human	RNA_SEQ	UBERON:0002078 total RNA-seq	-	494	total RNA-seq	hg38	encode		UBERON:0002078	right cardiac atrium	tissue			FALSE	FALSE	FALSE		UBERON	PASS	single	adult	ENCSR266PVZ,ENCSR622PIH,ENCSR853TXT,ENCSR867WQC	ENCFF810KRH,ENCFF360QRL,ENCFF721LQD,ENCFF256GON		0.121841
human	RNA_SEQ	UBERON:0002079 total RNA-seq	-	495	total RNA-seq	hg38	encode		UBERON:0002079	left cardiac atrium	tissue			FALSE	FALSE	FALSE		UBERON	PASS	single	adult	ENCSR652PHZ,ENCSR993IPO	ENCFF045FFB,ENCFF941QXN		0.157895
human	RNA_SEQ	UBERON:0002080 polyA plus RNA-seq	-	496	polyA plus RNA-seq	hg38	encode		UBERON:0002080	heart right ventricle	tissue			FALSE	FALSE	FALSE		UBERON	PASS	paired	adult	ENCSR433XCV	ENCFF707QGZ,		0.171295
human	RNA_SEQ	UBERON:0002080 total RNA-seq	-	497	total RNA-seq	hg38	encode		UBERON:0002080	heart right ventricle	tissue			FALSE	FALSE	FALSE		UBERON	PASS	single	adult	ENCSR197GCF,ENCSR252UHW,ENCSR278TQR,ENCSR441IDG,ENCSR727DPU,ENCSR828JSJ,ENCSR854VRX,ENCSR889IAP,ENCSR915EBZ,ENCSR997KDB	ENCFF377GVX,ENCFF108ODQ,ENCFF201YHH,ENCFF037ZMH,ENCFF118YUJ,ENCFF316EVF,ENCFF594WAI,ENCFF957LSE,ENCFF208LKU,ENCFF370QPM		0.105202
human	RNA_SEQ	UBERON:0002084 polyA plus RNA-seq	-	498	polyA plus RNA-seq	hg38	encode		UBERON:0002084	heart left ventricle	tissue			FALSE	FALSE	FALSE		UBERON	PASS	paired	adult	ENCSR769LNJ	ENCFF033WRS,		0.13251
human	RNA_SEQ	UBERON:0002084 total RNA-seq	-	499	total RNA-seq	hg38	encode		UBERON:0002084	heart left ventricle	tissue			FALSE	FALSE	FALSE		UBERON	PASS	paired	adult	ENCSR391VGU,ENCSR436QDU	ENCFF730PXW,ENCFF192HBL		0.269913
human	RNA_SEQ	UBERON:0002097 total RNA-seq	-	500	total RNA-seq	hg38	encode		UBERON:0002097	skin of body	tissue			FALSE	FALSE	FALSE		UBERON	PASS	paired	embryonic	ENCSR000AFG	ENCFF383KJZ,ENCFF733NCQ		0.0766886
human	RNA_SEQ	UBERON:0002099 total RNA-seq	-	501	total RNA-seq	hg38	encode		UBERON:0002099	cardiac septum	tissue			FALSE	FALSE	FALSE		UBERON	PASS	single	adult	ENCSR818DBU	ENCFF007MZH,		0.200953
human	RNA_SEQ	UBERON:0002106 polyA plus RNA-seq	-	502	polyA plus RNA-seq	hg38	encode		UBERON:0002106	spleen	tissue			FALSE	FALSE	FALSE		UBERON	PASS	paired	adult	ENCSR510PSL,ENCSR910QOX	ENCFF512BSM,ENCFF469XFX		0.126439
human	RNA_SEQ	UBERON:0002106 total RNA-seq	-	503	total RNA-seq	hg38	encode		UBERON:0002106	spleen	tissue			FALSE	FALSE	FALSE		UBERON	PASS	paired	adult	ENCSR194HVU,ENCSR330UMQ,ENCSR900SGE	ENCFF775ADT,ENCFF587SDL,ENCFF110DHB		0.0894307
human	RNA_SEQ	UBERON:0002107 polyA plus RNA-seq	-	504	polyA plus RNA-seq	hg38	encode		UBERON:0002107	liver	tissue			FALSE	FALSE	FALSE		UBERON	PASS	paired	child	ENCSR714KDG	ENCFF186YCU,		0.372019
human	RNA_SEQ	UBERON:0002107 total RNA-seq	-	505	total RNA-seq	hg38	encode		UBERON:0002107	liver	tissue			FALSE	FALSE	FALSE		UBERON	PASS	paired	embryonic	ENCSR000AFB	ENCFF500NYW,ENCFF711ARV		0.100141
human	RNA_SEQ	UBERON:0002108 polyA plus RNA-seq	-	506	polyA plus RNA-seq	hg38	encode		UBERON:0002108	small intestine	tissue			FALSE	FALSE	FALSE		UBERON	PASS	paired	adult	ENCSR039ICU,ENCSR719HRO	ENCFF138EEI,ENCFF572YIH		0.50833
human	RNA_SEQ	UBERON:0002113 polyA plus RNA-seq	-	507	polyA plus RNA-seq	hg38	encode		UBERON:0002113	kidney	tissue			FALSE	FALSE	FALSE		UBERON	NOT_COMPLIANT	paired	adult	ENCSR071ZMO	ENCFF403FOJ,ENCFF302BFW		0.596462
human	RNA_SEQ	UBERON:0002113 total RNA-seq	-	508	total RNA-seq	hg38	encode		UBERON:0002113	kidney	tissue			FALSE	FALSE	FALSE		UBERON	PASS	single	adult	ENCSR892LBU	ENCFF531FNT,		0.137565
human	RNA_SEQ	UBERON:0002168 total RNA-seq	-	509	total RNA-seq	hg38	encode		UBERON:0002168	left lung	tissue			FALSE	FALSE	FALSE		UBERON	PASS	single	adult	ENCSR816HLU	ENCFF580NQN,		0.150853
human	RNA_SEQ	UBERON:0002170 total RNA-seq	-	510	total RNA-seq	hg38	encode		UBERON:0002170	upper lobe of right lung	tissue			FALSE	FALSE	FALSE		UBERON	PASS	single	adult	ENCSR816IZA	ENCFF913RSU,		0.182776
human	RNA_SEQ	UBERON:0002171 total RNA-seq	-	511	total RNA-seq	hg38	encode		UBERON:0002171	lower lobe of right lung	tissue			FALSE	FALSE	FALSE		UBERON	PASS	single	adult	ENCSR825UXP	ENCFF469SUX,		0.167135
human	RNA_SEQ	UBERON:0002190 total RNA-seq	-	512	total RNA-seq	hg38	encode		UBERON:0002190	subcutaneous adipose tissue	tissue			FALSE	FALSE	FALSE		UBERON	PASS	paired	adult	ENCSR150QJY,ENCSR504NIU,ENCSR671WMH,ENCSR708VVE	ENCFF541EUU,ENCFF218AFX,ENCFF102QGV,ENCFF749MRL		0.094309
human	RNA_SEQ	UBERON:0002240 polyA plus RNA-seq	-	513	polyA plus RNA-seq	hg38	encode		UBERON:0002240	spinal cord	tissue			FALSE	FALSE	FALSE		UBERON	PASS	paired	embryonic	ENCSR542OHE	ENCFF041JTW,		0.0833925
human	RNA_SEQ	UBERON:0002240 total RNA-seq	-	514	total RNA-seq	hg38	encode		UBERON:0002240	spinal cord	tissue			FALSE	FALSE	FALSE		UBERON	PASS	paired	embryonic	ENCSR000AFH	ENCFF622GIU,ENCFF529VVX		0.0660352
human	RNA_SEQ	UBERON:0002331 total RNA-seq	-	515	total RNA-seq	hg38	encode		UBERON:0002331	umbilical cord	tissue			FALSE	FALSE	FALSE		UBERON	NOT_COMPLIANT	paired	embryonic	ENCSR000AFM	ENCFF295FXQ,ENCFF413VZU		0.042997
human	RNA_SEQ	UBERON:0002367 total RNA-seq	-	516	total RNA-seq	hg38	encode		UBERON:0002367	prostate gland	tissue			FALSE	FALSE	FALSE		UBERON	PASS	paired	adult	ENCSR495HDM,ENCSR701TST	ENCFF707KWY,ENCFF160UJZ		0.135857
human	RNA_SEQ	UBERON:0002369 polyA plus RNA-seq	-	517	polyA plus RNA-seq	hg38	encode		UBERON:0002369	adrenal gland	tissue			FALSE	FALSE	FALSE		UBERON	PASS	paired	adult	ENCSR146ZKR,ENCSR598KJX,ENCSR680AAZ	ENCFF677ZFX,ENCFF907KHS,ENCFF021SRX,ENCFF991UVA		0.10644
human	RNA_SEQ	UBERON:0002369 total RNA-seq	-	518	total RNA-seq	hg38	encode		UBERON:0002369	adrenal gland	tissue			FALSE	FALSE	FALSE		UBERON	PASS	paired	adult	ENCSR276MMH,ENCSR754WLW,ENCSR801MKV,ENCSR954PZB	ENCFF476JTJ,ENCFF905PIP,ENCFF483SOV,ENCFF323JXX,ENCFF637UOQ,ENCFF488CDU		0.0995241
human	RNA_SEQ	UBERON:0002370 polyA plus RNA-seq	-	519	polyA plus RNA-seq	hg38	encode		UBERON:0002370	thymus	tissue			FALSE	FALSE	FALSE		UBERON	PASS	paired	embryonic	ENCSR229JRA	ENCFF713YYS,		0.131226
human	RNA_SEQ	UBERON:0002469 total RNA-seq	-	520	total RNA-seq	hg38	encode		UBERON:0002469	esophagus mucosa	tissue			FALSE	FALSE	FALSE		UBERON	PASS	single	adult	ENCSR636QDK	ENCFF597FZD,		0.23225
human	RNA_SEQ	UBERON:0003124 polyA plus RNA-seq	-	521	polyA plus RNA-seq	hg38	encode		UBERON:0003124	chorion	tissue			FALSE	FALSE	FALSE		UBERON	PASS	paired	embryonic	ENCSR249CKG,ENCSR338FSZ,ENCSR466XAR,ENCSR741MLF	ENCFF330JZV,ENCFF283WSE,ENCFF072TTB,ENCFF547TRW		0.0891225
human	RNA_SEQ	UBERON:0004264 total RNA-seq	-	522	total RNA-seq	hg38	encode		UBERON:0004264	lower leg skin	tissue			FALSE	FALSE	FALSE		UBERON	PASS	paired	adult	ENCSR321PGV,ENCSR460YCS,ENCSR551NII,ENCSR991HIR	ENCFF648JWZ,ENCFF097TXJ,ENCFF564GZH,ENCFF740PET		0.126194
human	RNA_SEQ	UBERON:0004550 total RNA-seq	-	523	total RNA-seq	hg38	encode		UBERON:0004550	gastroesophageal sphincter	tissue			FALSE	FALSE	FALSE		UBERON	PASS	paired	adult	ENCSR035SKV,ENCSR485WBR,ENCSR528ZKN,ENCSR740YMS	ENCFF757VDY,ENCFF713QAB,ENCFF135LQG,ENCFF313ZMP		0.0952175
human	RNA_SEQ	UBERON:0004648 total RNA-seq	-	524	total RNA-seq	hg38	encode		UBERON:0004648	esophagus muscularis mucosa	tissue			FALSE	FALSE	FALSE		UBERON	PASS	paired	adult	ENCSR098BUF,ENCSR182CBU,ENCSR620LQN,ENCSR750ETS	ENCFF660WUT,ENCFF807ZPP,ENCFF700SGM,ENCFF027ZWW		0.106803
human	RNA_SEQ	UBERON:0004992 total RNA-seq	-	525	total RNA-seq	hg38	encode		UBERON:0004992	mucosa of descending colon	tissue			FALSE	FALSE	FALSE		UBERON	PASS	single	adult	ENCSR184LTL,ENCSR674KHG,ENCSR681ARR	ENCFF920PNV,ENCFF069RQE,ENCFF635LOC		0.104114
human	RNA_SEQ	UBERON:0005033 total RNA-seq	-	526	total RNA-seq	hg38	encode		UBERON:0005033	mucosa of gallbladder	tissue			FALSE	FALSE	FALSE		UBERON	PASS	single	child	ENCSR343XXH	ENCFF969TXR,		0.160687
human	RNA_SEQ	UBERON:0006631 total RNA-seq	-	527	total RNA-seq	hg38	encode		UBERON:0006631	right atrium auricular region	tissue			FALSE	FALSE	FALSE		UBERON	PASS	paired	adult	ENCSR457ENP,ENCSR571RXE	ENCFF884LKT,ENCFF752XPX		0.196689
human	RNA_SEQ	UBERON:0006920 total RNA-seq	-	528	total RNA-seq	hg38	encode		UBERON:0006920	esophagus squamous epithelium	tissue			FALSE	FALSE	FALSE		UBERON	PASS	paired	adult	ENCSR351OTL,ENCSR354QPN,ENCSR474TRG,ENCSR510MIA	ENCFF762BGZ,ENCFF249NNE,ENCFF977KXI,ENCFF174FTO		0.0992012
human	RNA_SEQ	UBERON:0007106 polyA plus RNA-seq	-	529	polyA plus RNA-seq	hg38	encode		UBERON:0007106	chorionic villus	tissue			FALSE	FALSE	FALSE		UBERON	PASS	paired	embryonic	ENCSR051QXW,ENCSR560IFD,ENCSR967BBU	ENCFF010BVC,ENCFF694QQM,ENCFF104IST		0.0696599
human	RNA_SEQ	UBERON:0008367 total RNA-seq	-	530	total RNA-seq	hg38	encode		UBERON:0008367	breast epithelium	tissue			FALSE	FALSE	FALSE		UBERON	PASS	paired	adult	ENCSR094VRQ,ENCSR434TEU,ENCSR438YPF	ENCFF495ROB,ENCFF314LDC,ENCFF577TIW		0.0785207
human	RNA_SEQ	UBERON:0008450 polyA plus RNA-seq	-	531	polyA plus RNA-seq	hg38	encode		UBERON:0008450	psoas muscle	tissue			FALSE	FALSE	FALSE		UBERON	PASS	paired	adult	ENCSR502OTI,ENCSR843HXR	ENCFF158RZB,ENCFF737JGV		0.141936
human	RNA_SEQ	UBERON:0008450 total RNA-seq	-	532	total RNA-seq	hg38	encode		UBERON:0008450	psoas muscle	tissue			FALSE	FALSE	FALSE		UBERON	PASS	single	adult	ENCSR563VMC,ENCSR574PFY,ENCSR629HFE	ENCFF710VWY,ENCFF144WWA,ENCFF417SKD		0.198598
human	RNA_SEQ	UBERON:0008952 total RNA-seq	-	533	total RNA-seq	hg38	encode		UBERON:0008952	upper lobe of left lung	tissue			FALSE	FALSE	FALSE		UBERON	PASS	paired	adult	ENCSR313COD,ENCSR406SAW,ENCSR425RGZ,ENCSR839ZDH	ENCFF466QPL,ENCFF756MSA,ENCFF780JCL,ENCFF824IYR		0.0914292
human	RNA_SEQ	UBERON:0008953 total RNA-seq	-	534	total RNA-seq	hg38	encode		UBERON:0008953	lower lobe of left lung	tissue			FALSE	FALSE	FALSE		UBERON	PASS	single	adult	ENCSR448BTT,ENCSR568UGZ,ENCSR718RTN	ENCFF282EII,ENCFF385AXC,ENCFF829IIG		0.1087
human	RNA_SEQ	UBERON:0008971 total RNA-seq	-	535	total RNA-seq	hg38	encode		UBERON:0008971	left colon	tissue			FALSE	FALSE	FALSE		UBERON	PASS	single	adult	ENCSR759TPN,ENCSR773COB	ENCFF677HGP,ENCFF515TSE		0.131103
human	RNA_SEQ	UBERON:0009834 total RNA-seq	-	536	total RNA-seq	hg38	encode		UBERON:0009834	dorsolateral prefrontal cortex	tissue			FALSE	FALSE	FALSE		UBERON	PASS	single	adult	ENCSR001QSI,ENCSR007SVQ,ENCSR012UFU,ENCSR013HWB,ENCSR015SAL,ENCSR019ICB,ENCSR025BZY,ENCSR036SUN,ENCSR052LON,ENCSR061HMO,ENCSR061RDC,ENCSR067GOC,ENCSR078WNY,ENCSR080VMJ,ENCSR082XSF,ENCSR090RYJ,ENCSR096YLM,ENCSR102NWB,ENCSR133PLR,ENCSR138MMB,ENCSR154PNU,ENCSR158IHB,ENCSR158VWD,ENCSR162SPJ,ENCSR171CLQ,ENCSR171ZNI,ENCSR198QAJ,ENCSR209TIR,ENCSR216RNR,ENCSR233IVG,ENCSR252IPQ,ENCSR275JSL,ENCSR277QAN,ENC…	ENCFF054IYT,ENCFF069ZNL,ENCFF148EZJ,ENCFF087NIN,ENCFF332GTA,ENCFF697SGZ,ENCFF071PMH,ENCFF167JKM,ENCFF566YDS,ENCFF707WMO,ENCFF409FXN,ENCFF142HCE,ENCFF347WST,ENCFF814MGD,ENCFF016BVV,ENCFF666EAW,ENCFF586UIF,ENCFF482XRR,ENCFF190QYM,ENCFF393XRH,ENCFF712NWK,ENCFF500BHN,ENCFF977WWQ,ENCFF938TXU,ENCFF602IWY,ENCFF179AXC,ENCFF714APG,ENCFF844ADU,ENCFF674YOS,ENCFF004MYZ,ENCFF007IUY,ENCFF546RFS,ENCFF934RUY,ENC…		0.0344051
human	RNA_SEQ	UBERON:0010414 total RNA-seq	-	537	total RNA-seq	hg38	encode		UBERON:0010414	omental fat pad	tissue			FALSE	FALSE	FALSE		UBERON	PASS	paired	adult	ENCSR080HPT,ENCSR158KFO,ENCSR645TCG,ENCSR729CAZ	ENCFF725EWR,ENCFF355JXD,ENCFF890ZEY,ENCFF552PFD		0.0824724
human	RNA_SEQ	UBERON:0011907 total RNA-seq	-	538	total RNA-seq	hg38	encode		UBERON:0011907	gastrocnemius medialis	tissue			FALSE	FALSE	FALSE		UBERON	PASS	paired	adult	ENCSR609NZM,ENCSR678TMV,ENCSR853BNH,ENCSR967JPI	ENCFF518WGP,ENCFF458SAI,ENCFF813QQQ,ENCFF555RVY,ENCFF576AJP		0.142638
human	RNA_SEQ	UBERON:0015143 total RNA-seq	-	539	total RNA-seq	hg38	encode		UBERON:0015143	mesenteric fat pad	tissue			FALSE	FALSE	FALSE		UBERON	PASS	single	adult	ENCSR838XNO	ENCFF912ZWS,		0.176463
human	RNA_SEQ	UBERON:0036149 total RNA-seq	-	540	total RNA-seq	hg38	encode		UBERON:0036149	suprapubic skin	tissue			FALSE	FALSE	FALSE		UBERON	PASS	paired	adult	ENCSR108MAU,ENCSR450ENK,ENCSR480SLD,ENCSR862RGX	ENCFF928QTX,ENCFF051DSY,ENCFF862GSE,ENCFF352FNR		0.100898
human	RNA_SEQ	UBERON:1000010 polyA plus RNA-seq	-	541	polyA plus RNA-seq	hg38	encode		UBERON:1000010	mole	tissue			FALSE	FALSE	FALSE		UBERON	PASS	paired	unknown	ENCSR714QAF	ENCFF235GGI,		0.143768
human	RNA_SEQ	CL:0000100 total RNA-seq	.	542	total RNA-seq	hg38	encode		CL:0000100	motor neuron	in_vitro_differentiated_cells			FALSE	FALSE	FALSE		CL	PASS	paired	adult	ENCSR319GRO,ENCSR350OKU,ENCSR373XVN,ENCSR499AEH,ENCSR575MQY,ENCSR701YIC,ENCSR892WHX,ENCSR967DSJ	ENCFF949SMV,ENCFF202UMQ,ENCFF732DIV,ENCFF284XUY,ENCFF110EQO,ENCFF207LAN,ENCFF023YIB,ENCFF411BAA,ENCFF274RLU,ENCFF200NFE,ENCFF751MTV,ENCFF673PGV,ENCFF264VRO,ENCFF220HWV,ENCFF729CEE,ENCFF393NQO		0.0366612
human	RNA_SEQ	CL:0000121 polyA plus RNA-seq	.	543	polyA plus RNA-seq	hg38	encode		CL:0000121	Purkinje cell	primary_cell			FALSE	FALSE	FALSE		CL	PASS	single	child	ENCSR900JSG	ENCFF726SGF,ENCFF368YBF		0.378609
human	RNA_SEQ	CL:0000182 polyA plus RNA-seq	.	544	polyA plus RNA-seq	hg38	encode		CL:0000182	hepatocyte	in_vitro_differentiated_cells			FALSE	FALSE	FALSE		CL	PASS	single	embryonic	ENCSR859HWB	ENCFF238NVT,ENCFF429RRM		0.21902
human	RNA_SEQ	CL:0000187 polyA plus RNA-seq	.	545	polyA plus RNA-seq	hg38	encode		CL:0000187	myocyte	in_vitro_differentiated_cells			FALSE	FALSE	FALSE		CL	WARNING	paired	adult	ENCSR000CWO	ENCFF543YFY,		0.1964
human	RNA_SEQ	CL:0000192 polyA plus RNA-seq	.	546	polyA plus RNA-seq	hg38	encode		CL:0000192	smooth muscle cell	in_vitro_differentiated_cells			FALSE	FALSE	FALSE		CL	PASS	single	embryonic	ENCSR236URT	ENCFF312VKB,ENCFF625HVF		0.317451
human	RNA_SEQ	CL:0000312 polyA plus RNA-seq	.	547	polyA plus RNA-seq	hg38	encode		CL:0000312	keratinocyte	primary_cell			FALSE	FALSE	FALSE		CL	WARNING	paired	unknown	ENCSR000EYT	ENCFF609GRY,ENCFF798NJF		0.214818
human	RNA_SEQ	CL:0000515 polyA plus RNA-seq	.	548	polyA plus RNA-seq	hg38	encode		CL:0000515	skeletal muscle myoblast	primary_cell			FALSE	FALSE	FALSE		CL	WARNING	paired	unknown	ENCSR000CWN	ENCFF106FBY,ENCFF751GOS		0.400044
human	RNA_SEQ	CL:0000624 polyA plus RNA-seq	.	549	polyA plus RNA-seq	hg38	encode		CL:0000624	CD4-positive, alpha-beta T cell	primary_cell			FALSE	FALSE	FALSE		CL	PASS	paired	adult	ENCSR463JBR,ENCSR545MEZ	ENCFF223MUU,ENCFF089BOJ		0.130236
human	RNA_SEQ	CL:0000625 polyA plus RNA-seq	.	550	polyA plus RNA-seq	hg38	encode		CL:0000625	CD8-positive, alpha-beta T cell	primary_cell			FALSE	FALSE	FALSE		CL	PASS	paired	adult	ENCSR861QKF,ENCSR944FLL	ENCFF104DTS,ENCFF315ODV		0.124934
human	RNA_SEQ	CL:0000746 polyA plus RNA-seq	.	551	polyA plus RNA-seq	hg38	encode		CL:0000746	cardiac muscle cell	in_vitro_differentiated_cells			FALSE	FALSE	FALSE		CL	PASS	single	embryonic	ENCSR294NDO	ENCFF713REM,ENCFF814NBB		0.20514
human	RNA_SEQ	CL:0000788 polyA plus RNA-seq	.	552	polyA plus RNA-seq	hg38	encode		CL:0000788	naive B cell	primary_cell			FALSE	FALSE	FALSE		CL	WARNING	paired	unknown	ENCSR307FAG,ENCSR363BVN,ENCSR416UGB,ENCSR783SSV,ENCSR804NGX,ENCSR936COT	ENCFF560YUT,ENCFF228OVL,ENCFF743FLM,ENCFF924CJI,ENCFF875RMF,ENCFF484JKA		0.232274
human	RNA_SEQ	CL:0000792 polyA plus RNA-seq	.	553	polyA plus RNA-seq	hg38	encode		CL:0000792	CD4-positive, CD25-positive, alpha-beta regulatory T cell	primary_cell			FALSE	FALSE	FALSE		CL	PASS	paired	unknown	ENCSR214NBT,ENCSR435WIF,ENCSR667OPL,ENCSR761ZWF	ENCFF772RIQ,ENCFF472LKR,ENCFF497DVM,ENCFF498CLL		0.290428
human	RNA_SEQ	CL:0000823 polyA plus RNA-seq	.	554	polyA plus RNA-seq	hg38	encode		CL:0000823	immature natural killer cell	primary_cell			FALSE	FALSE	FALSE		CL	PASS	paired	unknown	ENCSR766TSI,ENCSR963EVZ,ENCSR972TMF	ENCFF366WMR,ENCFF882KEH,ENCFF937GHU		0.393417
human	RNA_SEQ	CL:0000895 polyA plus RNA-seq	.	555	polyA plus RNA-seq	hg38	encode		CL:0000895	naive thymus-derived CD4-positive, alpha-beta T cell	primary_cell			FALSE	FALSE	FALSE		CL	PASS	paired	unknown	ENCSR092KKW,ENCSR755ARW	ENCFF865FLR,ENCFF012MMA		0.364053
human	RNA_SEQ	CL:0000897 polyA plus RNA-seq	.	556	polyA plus RNA-seq	hg38	encode		CL:0000897	CD4-positive, alpha-beta memory T cell	primary_cell			FALSE	FALSE	FALSE		CL	PASS	paired	unknown	ENCSR266LHQ,ENCSR296LJV	ENCFF313KNT,ENCFF151AEP		0.37831
human	RNA_SEQ	CL:0000900 polyA plus RNA-seq	.	557	polyA plus RNA-seq	hg38	encode		CL:0000900	naive thymus-derived CD8-positive, alpha-beta T cell	primary_cell			FALSE	FALSE	FALSE		CL	PASS	paired	unknown	ENCSR152BBF,ENCSR159UIB,ENCSR585DJN	ENCFF259EXX,ENCFF664RDQ,ENCFF201RLE		0.345088
human	RNA_SEQ	CL:0000909 polyA plus RNA-seq	.	558	polyA plus RNA-seq	hg38	encode		CL:0000909	CD8-positive, alpha-beta memory T cell	primary_cell			FALSE	FALSE	FALSE		CL	PASS	paired	unknown	ENCSR007OKF	ENCFF028ZKC,		0.565782
human	RNA_SEQ	CL:0001053 polyA plus RNA-seq	.	559	polyA plus RNA-seq	hg38	encode		CL:0001053	IgD-negative memory B cell	primary_cell			FALSE	FALSE	FALSE		CL	PASS	paired	unknown	ENCSR678LBL	ENCFF532MCC,		0.57079
human	RNA_SEQ	CL:0001054 polyA plus RNA-seq	.	560	polyA plus RNA-seq	hg38	encode		CL:0001054	CD14-positive monocyte	primary_cell			FALSE	FALSE	FALSE		CL	PASS	paired	unknown	ENCSR264LON,ENCSR968ACN	ENCFF946ZPT,ENCFF623LHV		0.661587
human	RNA_SEQ	CL:0001059 polyA plus RNA-seq	.	561	polyA plus RNA-seq	hg38	encode		CL:0001059	common myeloid progenitor, CD34-positive	primary_cell			FALSE	FALSE	FALSE		CL	PASS	paired	adult	ENCSR830HIN	ENCFF333QAU,		0.172842
human	RNA_SEQ	CL:0002553 polyA plus RNA-seq	.	562	polyA plus RNA-seq	hg38	encode		CL:0002553	fibroblast of lung	primary_cell			FALSE	FALSE	FALSE		CL	WARNING	paired	unknown	ENCSR000CWR	ENCFF036JNR,ENCFF840HKU		0.467128
human	RNA_SEQ	CL:0002618 polyA plus RNA-seq	.	563	polyA plus RNA-seq	hg38	encode		CL:0002618	endothelial cell of umbilical vein	primary_cell			FALSE	FALSE	FALSE		CL	WARNING	paired	newborn	ENCSR000EYS	ENCFF618GYZ,ENCFF418MES		0.346573
human	RNA_SEQ	CL:0011022 polyA plus RNA-seq	.	564	polyA plus RNA-seq	hg38	encode		CL:0011022	fibroblast of skin of back	primary_cell			FALSE	FALSE	FALSE		CL	NOT_COMPLIANT	single	embryonic	ENCSR637GBV,ENCSR655XQF	ENCFF365LTY,ENCFF893OBW		0.783228
human	RNA_SEQ	CL:2000013 polyA plus RNA-seq	.	565	polyA plus RNA-seq	hg38	encode		CL:2000013	fibroblast of skin of abdomen	primary_cell			FALSE	FALSE	FALSE		CL	NOT_COMPLIANT	single	embryonic	ENCSR361DRG,ENCSR681ALA	ENCFF032EUU,ENCFF838WFU		0.688521
human	RNA_SEQ	CLO:0007045 polyA plus RNA-seq	.	566	polyA plus RNA-seq	hg38	encode		CLO:0007045	Jurkat, Clone E6-1	cell_line			FALSE	FALSE	FALSE		CLO	NOT_COMPLIANT	single	child	ENCSR000BXX	ENCFF549SVZ,ENCFF951RXB		1.37236
human	RNA_SEQ	EFO:0000572 gtex Cells_EBV-transformed_lymphocytes polyA plus RNA-seq	.	567	polyA plus RNA-seq	hg38	gtex		EFO:0000572	lymphoblast	tissue	Cells_EBV-transformed_lymphocytes	Blood	FALSE	FALSE	FALSE		EFO	PASS	paired	adult	GTEX-1122O-0003-SM-5Q5DL.1,GTEX-11EM3-0001-SM-5Q5BD.1,GTEX-11EMC-0002-SM-5Q5DO.1,GTEX-11EQ9-0002-SM-5QGQ1.1,GTEX-11I78-0001-SM-5Q5BE.1,GTEX-11OC5-0004-SM-5S2O6.1,GTEX-11P7K-0003-SM-5S2OU.1,GTEX-11TT1-0004-SM-5S2NT.1,GTEX-11VI4-0001-SM-5S2OI.1,GTEX-11ZTT-0002-SM-5S2PA.1,GTEX-1211K-0001-SM-5S2P9.1,GTEX-1212Z-0002-SM-5SI6W.1,GTEX-12696-0002-SM-5SI6U.1,GTEX-1269C-0003-SM-5S2PB.1,GTEX-12BJ1-0003-SM-5S…	GTEX-1122O-0003-SM-5Q5DL,GTEX-11EM3-0001-SM-5Q5BD,GTEX-11EMC-0002-SM-5Q5DO,GTEX-11EQ9-0002-SM-5QGQ1,GTEX-11I78-0001-SM-5Q5BE,GTEX-11OC5-0004-SM-5S2O6,GTEX-11P7K-0003-SM-5S2OU,GTEX-11TT1-0004-SM-5S2NT,GTEX-11VI4-0001-SM-5S2OI,GTEX-11ZTT-0002-SM-5S2PA,GTEX-1211K-0001-SM-5S2P9,GTEX-1212Z-0002-SM-5SI6W,GTEX-12696-0002-SM-5SI6U,GTEX-1269C-0003-SM-5S2PB,GTEX-12BJ1-0003-SM-5SI6V,GTEX-12C56-0002-SM-5S2PC…		0.0641315
human	RNA_SEQ	EFO:0001187 polyA plus RNA-seq	.	568	polyA plus RNA-seq	hg38	encode		EFO:0001187	HepG2	cell_line			FALSE	FALSE	FALSE		EFO	WARNING	paired	child	ENCSR000EYR	ENCFF995HXY,ENCFF482WGP		0.266971
human	RNA_SEQ	EFO:0001203 polyA plus RNA-seq	.	569	polyA plus RNA-seq	hg38	encode		EFO:0001203	MCF-7	cell_line			FALSE	FALSE	FALSE		EFO	WARNING	paired	adult	ENCSR000CWQ	ENCFF808PHI,ENCFF311LTI,ENCFF895FCS		0.249578
human	RNA_SEQ	EFO:0002009 gtex Cells_Cultured_fibroblasts polyA plus RNA-seq	.	570	polyA plus RNA-seq	hg38	gtex		EFO:0002009	fibroblast derived cell line	tissue	Cells_Cultured_fibroblasts	Skin	FALSE	FALSE	FALSE		EFO	PASS	paired	adult	GTEX-111VG-0008-SM-5Q5BG.1,GTEX-111YS-0008-SM-5Q5BH.1,GTEX-1122O-0008-SM-5QGR2.1,GTEX-1128S-0008-SM-5Q5DP.1,GTEX-113IC-0008-SM-5QGRF.1,GTEX-113JC-0008-SM-5QGR6.1,GTEX-117XS-0008-SM-5Q5DQ.1,GTEX-117YW-0008-SM-5QGRD.1,GTEX-1192W-0008-SM-5QGRE.1,GTEX-1192X-0008-SM-5Q5B7.1,GTEX-11DXW-0008-SM-5Q59V.1,GTEX-11DXX-0008-SM-5Q5B8.1,GTEX-11DXY-0008-SM-5QGR4.1,GTEX-11DYG-0008-SM-5QGR5.1,GTEX-11DZ1-0008-SM-5Q…	GTEX-111VG-0008-SM-5Q5BG,GTEX-111YS-0008-SM-5Q5BH,GTEX-1122O-0008-SM-5QGR2,GTEX-1128S-0008-SM-5Q5DP,GTEX-113IC-0008-SM-5QGRF,GTEX-113JC-0008-SM-5QGR6,GTEX-117XS-0008-SM-5Q5DQ,GTEX-117YW-0008-SM-5QGRD,GTEX-1192W-0008-SM-5QGRE,GTEX-1192X-0008-SM-5Q5B7,GTEX-11DXW-0008-SM-5Q59V,GTEX-11DXX-0008-SM-5Q5B8,GTEX-11DXY-0008-SM-5QGR4,GTEX-11DYG-0008-SM-5QGR5,GTEX-11DZ1-0008-SM-5QGR3,GTEX-11EI6-0008-SM-5QGR7…		0.0565617
human	RNA_SEQ	EFO:0002067 polyA plus RNA-seq	.	571	polyA plus RNA-seq	hg38	encode		EFO:0002067	K562	cell_line			FALSE	FALSE	FALSE		EFO	PASS	paired	adult	ENCSR000AEP,ENCSR000AEQ	ENCFF991BRF,ENCFF769VLM,ENCFF053RSA,ENCFF706BMN		0.240826
human	RNA_SEQ	EFO:0002713 polyA plus RNA-seq	.	572	polyA plus RNA-seq	hg38	encode		EFO:0002713	Panc1	cell_line			FALSE	FALSE	FALSE		EFO	NOT_COMPLIANT	single	adult	ENCSR000BYM	ENCFF142KMX,ENCFF530CGH		1.00501
human	RNA_SEQ	EFO:0002784 polyA plus RNA-seq	.	573	polyA plus RNA-seq	hg38	encode		EFO:0002784	GM12878	cell_line			FALSE	FALSE	FALSE		EFO	PASS	paired	adult	ENCSR000AEG,ENCSR000AEH	ENCFF812WIL,ENCFF142WGV,ENCFF390GVC,ENCFF754LHV		0.248934
human	RNA_SEQ	EFO:0002785 polyA plus RNA-seq	.	574	polyA plus RNA-seq	hg38	encode		EFO:0002785	GM12891	cell_line			FALSE	FALSE	FALSE		EFO	NOT_COMPLIANT	paired	unknown	ENCSR000CWK	ENCFF987SCM,ENCFF272CFP		0.250969
human	RNA_SEQ	EFO:0002786 polyA plus RNA-seq	.	575	polyA plus RNA-seq	hg38	encode		EFO:0002786	GM12892	cell_line			FALSE	FALSE	FALSE		EFO	NOT_COMPLIANT	paired	unknown	ENCSR000CWL	ENCFF659BXA,ENCFF466TSX,ENCFF105OJX		0.181803
human	RNA_SEQ	EFO:0002791 polyA plus RNA-seq	.	576	polyA plus RNA-seq	hg38	encode		EFO:0002791	HeLa-S3	cell_line			FALSE	FALSE	FALSE		EFO	WARNING	paired	adult	ENCSR000EYQ	ENCFF587FSZ,ENCFF988XHB		0.258936
human	RNA_SEQ	EFO:0002824 polyA plus RNA-seq	.	577	polyA plus RNA-seq	hg38	encode		EFO:0002824	HCT116	cell_line			FALSE	FALSE	FALSE		EFO	WARNING	paired	adult	ENCSR000CWM	ENCFF069PST,ENCFF758LNP		0.312917
human	RNA_SEQ	EFO:0003042 polyA plus RNA-seq	.	578	polyA plus RNA-seq	hg38	encode		EFO:0003042	H1	cell_line			FALSE	FALSE	FALSE		EFO	WARNING	paired	embryonic	ENCSR000EYP,ENCSR962TBJ	ENCFF687EZU,ENCFF238RLU,ENCFF111RJM,ENCFF359CWJ,ENCFF459PNY		0.193823
human	RNA_SEQ	EFO:0003072 polyA plus RNA-seq	.	579	polyA plus RNA-seq	hg38	encode		EFO:0003072	SK-N-SH	cell_line			FALSE	FALSE	FALSE		EFO	NOT_COMPLIANT	single	child	ENCSR000BYL	ENCFF038WPL,ENCFF904DZF		0.741409
human	RNA_SEQ	EFO:0005234 polyA plus RNA-seq	.	580	polyA plus RNA-seq	hg38	encode		EFO:0005234	PFSK-1	cell_line			FALSE	FALSE	FALSE		EFO	NOT_COMPLIANT	single	child	ENCSR000BYN	ENCFF378HTE,ENCFF730OUY		1.21815
human	RNA_SEQ	EFO:0005237 polyA plus RNA-seq	.	581	polyA plus RNA-seq	hg38	encode		EFO:0005237	U-87 MG	cell_line			FALSE	FALSE	FALSE		EFO	NOT_COMPLIANT	single	adult	ENCSR000BYO	ENCFF450BGT,ENCFF973WKL		1.15216
human	RNA_SEQ	EFO:0005714 polyA plus RNA-seq	.	582	polyA plus RNA-seq	hg38	encode		EFO:0005714	LHCN-M2	cell_line			FALSE	FALSE	FALSE		EFO	WARNING	paired	adult	ENCSR000CWP	ENCFF905ISC,		0.32135
human	RNA_SEQ	EFO:0005723 polyA plus RNA-seq	.	583	polyA plus RNA-seq	hg38	encode		EFO:0005723	GM23248	cell_line			FALSE	FALSE	FALSE		EFO	PASS	single	adult	ENCSR510QZW	ENCFF693XEN,ENCFF648GNO		0.433257
human	RNA_SEQ	EFO:0005725 polyA plus RNA-seq	.	584	polyA plus RNA-seq	hg38	encode		EFO:0005725	BE2C	cell_line			FALSE	FALSE	FALSE		EFO	NOT_COMPLIANT	single	child	ENCSR000BYK	ENCFF949LLY,ENCFF526LFU		0.895291
human	RNA_SEQ	EFO:0007950 polyA plus RNA-seq	.	585	polyA plus RNA-seq	hg38	encode		EFO:0007950	GM23338	cell_line			FALSE	FALSE	FALSE		EFO	PASS	single	adult	ENCSR748GVH	ENCFF689BPI,ENCFF575CWF		0.213312
human	RNA_SEQ	EFO:0009747 total RNA-seq	.	586	total RNA-seq	hg38	encode		EFO:0009747	WTC11	cell_line			FALSE	FALSE	FALSE		EFO	NOT_COMPLIANT	paired	adult	ENCSR056TWA,ENCSR738IHB,ENCSR914ALB	ENCFF438KTL,ENCFF401OHB,ENCFF730LZT,ENCFF973BEG,ENCFF267XHM,ENCFF143JQC,ENCFF868AWZ,ENCFF427SWL,ENCFF585DUW,ENCFF547ERB,ENCFF701HOE,ENCFF810XLF,ENCFF793VRQ,ENCFF302NNJ,ENCFF059QEW,ENCFF404UGX		0.247858
human	RNA_SEQ	NTR:0000524 polyA plus RNA-seq	.	587	polyA plus RNA-seq	hg38	encode		NTR:0000524	fibroblast of skin of scalp	primary_cell			FALSE	FALSE	FALSE		NTR	NOT_COMPLIANT	single	embryonic	ENCSR022MON,ENCSR982VYI	ENCFF301WLH,ENCFF354WKE		0.725075
human	RNA_SEQ	UBERON:0000007 gtex Pituitary polyA plus RNA-seq	.	588	polyA plus RNA-seq	hg38	gtex		UBERON:0000007	pituitary gland	tissue	Pituitary	Pituitary	FALSE	FALSE	FALSE		UBERON	PASS	paired	adult	GTEX-1128S-2626-SM-5H11Z.1,GTEX-113JC-2826-SM-5EGIT.1,GTEX-117XS-2926-SM-5N9BX.1,GTEX-117YW-2826-SM-5H116.1,GTEX-1192W-3026-SM-5GZZV.1,GTEX-1192X-3026-SM-5N9BM.1,GTEX-11DXW-1226-SM-5H133.1,GTEX-11DXY-3026-SM-5N9CB.1,GTEX-11DYG-3126-SM-5A5L6.1,GTEX-11EI6-3126-SM-5H111.1,GTEX-11EMC-3126-SM-5EGJP.1,GTEX-11GS4-3026-SM-5A5LG.1,GTEX-11GSO-2826-SM-5HL6Q.1,GTEX-11GSP-3026-SM-5N9CE.1,GTEX-11NUK-3126-SM-59…	GTEX-1128S-2626-SM-5H11Z,GTEX-113JC-2826-SM-5EGIT,GTEX-117XS-2926-SM-5N9BX,GTEX-117YW-2826-SM-5H116,GTEX-1192W-3026-SM-5GZZV,GTEX-1192X-3026-SM-5N9BM,GTEX-11DXW-1226-SM-5H133,GTEX-11DXY-3026-SM-5N9CB,GTEX-11DYG-3126-SM-5A5L6,GTEX-11EI6-3126-SM-5H111,GTEX-11EMC-3126-SM-5EGJP,GTEX-11GS4-3026-SM-5A5LG,GTEX-11GSO-2826-SM-5HL6Q,GTEX-11GSP-3026-SM-5N9CE,GTEX-11NUK-3126-SM-5986M,GTEX-11NV4-2326-SM-5BC4X…		0.047818
human	RNA_SEQ	UBERON:0000059 polyA plus RNA-seq	.	589	polyA plus RNA-seq	hg38	encode		UBERON:0000059	large intestine	tissue			FALSE	FALSE	FALSE		UBERON	PASS	paired	embryonic	ENCSR066FZL	ENCFF639UPM,		0.141195
human	RNA_SEQ	UBERON:0000458 gtex Cervix_Endocervix polyA plus RNA-seq	.	590	polyA plus RNA-seq	hg38	gtex		UBERON:0000458	endocervix	tissue	Cervix_Endocervix	Cervix Uteri	FALSE	FALSE	FALSE		UBERON	PASS	paired	adult	GTEX-OHPN-2226-SM-E9TI7.1,GTEX-P78B-2426-SM-EWRM2.1,GTEX-PLZ4-2226-SM-EZ6KS.1,GTEX-S32W-1626-SM-4AD6G.1,GTEX-S341-1326-SM-4AD72.1,GTEX-T5JW-0826-SM-EYYVD.1,GTEX-T6MO-1426-SM-4DM73.1,GTEX-TML8-0726-SM-4DXTT.1,GTEX-TSE9-2726-SM-4DXSQ.1,GTEX-ZPIC-1326-SM-DO91Y.1	GTEX-OHPN-2226-SM-E9TI7,GTEX-P78B-2426-SM-EWRM2,GTEX-PLZ4-2226-SM-EZ6KS,GTEX-S32W-1626-SM-4AD6G,GTEX-S341-1326-SM-4AD72,GTEX-T5JW-0826-SM-EYYVD,GTEX-T6MO-1426-SM-4DM73,GTEX-TML8-0726-SM-4DXTT,GTEX-TSE9-2726-SM-4DXSQ,GTEX-ZPIC-1326-SM-DO91Y		0.117428
human	RNA_SEQ	UBERON:0000473 gtex Testis polyA plus RNA-seq	.	591	polyA plus RNA-seq	hg38	gtex		UBERON:0000473	testis	tissue	Testis	Testis	FALSE	FALSE	FALSE		UBERON	PASS	paired	adult	GTEX-111CU-1726-SM-5EGHM.1,GTEX-111FC-1926-SM-5GZYC.1,GTEX-111VG-1926-SM-5GIDO.1,GTEX-111YS-2026-SM-5EGGL.1,GTEX-117XS-2026-SM-5GID1.1,GTEX-117YW-1526-SM-5EGGP.1,GTEX-117YX-2026-SM-5GIEF.1,GTEX-11DXY-0226-SM-5H123.1,GTEX-11DXZ-2126-SM-59881.1,GTEX-11EI6-2226-SM-5EGJM.1,GTEX-11EQ8-1426-SM-5EGJR.1,GTEX-11EQ9-1926-SM-5PNVV.1,GTEX-11GS4-2026-SM-5N9CP.1,GTEX-11LCK-2326-SM-5HL53.1,GTEX-11NSD-1026-SM-5N…	GTEX-111CU-1726-SM-5EGHM,GTEX-111FC-1926-SM-5GZYC,GTEX-111VG-1926-SM-5GIDO,GTEX-111YS-2026-SM-5EGGL,GTEX-117XS-2026-SM-5GID1,GTEX-117YW-1526-SM-5EGGP,GTEX-117YX-2026-SM-5GIEF,GTEX-11DXY-0226-SM-5H123,GTEX-11DXZ-2126-SM-59881,GTEX-11EI6-2226-SM-5EGJM,GTEX-11EQ8-1426-SM-5EGJR,GTEX-11EQ9-1926-SM-5PNVV,GTEX-11GS4-2026-SM-5N9CP,GTEX-11LCK-2326-SM-5HL53,GTEX-11NSD-1026-SM-5N9BE,GTEX-11NUK-2626-SM-5A5MB…		0.0363514
human	RNA_SEQ	UBERON:0000473 polyA plus RNA-seq	.	592	polyA plus RNA-seq	hg38	encode		UBERON:0000473	testis	tissue			FALSE	FALSE	FALSE		UBERON	NOT_COMPLIANT	single	embryonic	ENCSR755LFM	ENCFF193HUI,		0.703305
human	RNA_SEQ	UBERON:0000945 gtex Stomach polyA plus RNA-seq	.	593	polyA plus RNA-seq	hg38	gtex		UBERON:0000945	stomach	tissue	Stomach	Stomach	FALSE	FALSE	FALSE		UBERON	PASS	paired	adult	GTEX-111CU-0926-SM-5EGIK.1,GTEX-111YS-1126-SM-5GZYQ.1,GTEX-1122O-1926-SM-5EGIQ.1,GTEX-117YW-2226-SM-5N9DB.1,GTEX-117YX-1026-SM-5H11V.1,GTEX-11DXX-1326-SM-5GIDZ.1,GTEX-11EI6-2426-SM-5PNVS.1,GTEX-11EM3-1026-SM-5A5KL.1,GTEX-11EQ9-1226-SM-5987E.1,GTEX-11GSP-2126-SM-5HL5E.1,GTEX-11I78-1726-SM-5A5M3.1,GTEX-11NSD-1426-SM-5HL67.1,GTEX-11NUK-2426-SM-5BC4U.1,GTEX-11P7K-1726-SM-5GU6F.1,GTEX-11P82-0726-SM-5P…	GTEX-111CU-0926-SM-5EGIK,GTEX-111YS-1126-SM-5GZYQ,GTEX-1122O-1926-SM-5EGIQ,GTEX-117YW-2226-SM-5N9DB,GTEX-117YX-1026-SM-5H11V,GTEX-11DXX-1326-SM-5GIDZ,GTEX-11EI6-2426-SM-5PNVS,GTEX-11EM3-1026-SM-5A5KL,GTEX-11EQ9-1226-SM-5987E,GTEX-11GSP-2126-SM-5HL5E,GTEX-11I78-1726-SM-5A5M3,GTEX-11NSD-1426-SM-5HL67,GTEX-11NUK-2426-SM-5BC4U,GTEX-11P7K-1726-SM-5GU6F,GTEX-11P82-0726-SM-5PNYL,GTEX-11TT1-0726-SM-5GU5A…		0.0512216
human	RNA_SEQ	UBERON:0000945 polyA plus RNA-seq	.	594	polyA plus RNA-seq	hg38	encode		UBERON:0000945	stomach	tissue			FALSE	FALSE	FALSE		UBERON	NOT_COMPLIANT	single	embryonic	ENCSR123ZCX,ENCSR549DVY,ENCSR571IUW,ENCSR702IGQ,ENCSR774SEX,ENCSR783BUO,ENCSR951NPS	ENCFF996KKA,ENCFF728QLF,ENCFF212QRL,ENCFF759QTQ,ENCFF295UWT,ENCFF085IJI,ENCFF480XQC,ENCFF333ENA		0.0861744
human	RNA_SEQ	UBERON:0000948 polyA plus RNA-seq	.	595	polyA plus RNA-seq	hg38	encode		UBERON:0000948	heart	tissue			FALSE	FALSE	FALSE		UBERON	NOT_COMPLIANT	single	embryonic	ENCSR047LLJ,ENCSR863BUL	ENCFF639BWZ,ENCFF458XQS		0.467385
human	RNA_SEQ	UBERON:0000992 gtex Ovary polyA plus RNA-seq	.	596	polyA plus RNA-seq	hg38	gtex		UBERON:0000992	ovary	tissue	Ovary	Ovary	FALSE	FALSE	FALSE		UBERON	PASS	paired	adult	GTEX-11DXX-1426-SM-5GIDU.1,GTEX-11EM3-1726-SM-5N9D1.1,GTEX-11EMC-1726-SM-5H11P.1,GTEX-11GSP-0226-SM-5A5KV.1,GTEX-11I78-1926-SM-59878.1,GTEX-11P81-1526-SM-5P9GS.1,GTEX-11VI4-1026-SM-5EQM1.1,GTEX-11XUK-1626-SM-5GU5O.1,GTEX-11ZTS-1926-SM-5CVLA.1,GTEX-11ZTT-1826-SM-5CVLN.1,GTEX-11ZVC-1426-SM-5EGGA.1,GTEX-1269C-1826-SM-5N9E1.1,GTEX-12WSD-2726-SM-59HLR.1,GTEX-12WSG-1426-SM-5FQUK.1,GTEX-12WSJ-1226-SM-5L…	GTEX-11DXX-1426-SM-5GIDU,GTEX-11EM3-1726-SM-5N9D1,GTEX-11EMC-1726-SM-5H11P,GTEX-11GSP-0226-SM-5A5KV,GTEX-11I78-1926-SM-59878,GTEX-11P81-1526-SM-5P9GS,GTEX-11VI4-1026-SM-5EQM1,GTEX-11XUK-1626-SM-5GU5O,GTEX-11ZTS-1926-SM-5CVLA,GTEX-11ZTT-1826-SM-5CVLN,GTEX-11ZVC-1426-SM-5EGGA,GTEX-1269C-1826-SM-5N9E1,GTEX-12WSD-2726-SM-59HLR,GTEX-12WSG-1426-SM-5FQUK,GTEX-12WSJ-1226-SM-5LU91,GTEX-12WSK-1926-SM-5LZVK…		0.0545194
human	RNA_SEQ	UBERON:0000992 polyA plus RNA-seq	.	597	polyA plus RNA-seq	hg38	encode		UBERON:0000992	ovary	tissue			FALSE	FALSE	FALSE		UBERON	NOT_COMPLIANT	single	embryonic	ENCSR727VTD	ENCFF753LZJ,		0.418281
[truncated: 5,442 more rows]

## Sheet: Suppl Table 3 Track performance
Modality	Eval	Resolution	Shown in Figure 1d	Dataset	Comment	Metric	Baseline performance	Comparing model	Comparing model performance	AlphaGenome performance	Relative performance of AlphaGenome vs Comparing model	AlphaGenome - Comparing model delta	Evaluation Index
Splicing	star_splice_site_prediction_human	1bp	FALSE	custom dataset, filtered data from STAR splice junction output		auPRC	0	SpliceAI	0.755	0.791	4.76821	0.036	1
Splicing	star_splice_site_prediction_human	1bp	TRUE	custom dataset, filtered data from STAR splice junction output		auPRC	0	DeltaSplice	0.783	0.791	1.02171	0.008	1
Splicing	splice_site_prediction_annotated_human	1bp	FALSE	GTF v46 annotated splice sites		auPRC	0	SpliceAI	0.8153	0.8194	0.502882	0.0041	2
Splicing	splice_site_prediction_annotated_human	1bp	FALSE	GTF v46 annotated splice sites		auPRC	0	DeltaSplice	0.8504	0.8194	-3.64534	-0.031	2
[truncated: 36 more rows]

## Sheet: Suppl Table 4 Variant performan
Modality	Eval	Eval class	Causality or direction	Zero shot	Shown in Figure 1e	Dataset source	Resolution	Metric	Random baseline performance	Comparing model	Comparing model performance	AlphaGenome performance	Relative performance of AlphaGenome vs Comparing model	AlphaGenome - Comparing model delta	Evaluation Index
[truncated: 37 more rows]

[truncated: 7 more sheets: Suppl Table 5 paQTL performance, Suppl Table 6 ENCODE filtering , Suppl Table 7 Data preprocessin, Suppl Table 8 Baselines, Suppl Table 9 Variant scorers, Suppl Table 10 CAGI5 CellType M, Suppl Table 11 TAL1 variants]
